# Supplementary material for: Search for New Allergens in Lolium perenne Pollen Growing under Different Air Pollution Conditions by Comparative Transcriptome Study
Source: Plants (Basel). 2020 Nov 6;9(11):1507. doi: 10.3390/plants9111507 (PMC7694982; doi:10.3390/plants9111507)
Supplement: Supplementary file 1 [file plants-09-01507-s001.zip]

Archive with 4 entries (4 files):
- RNAseq data 2017.xlsx
- __MACOSX/._RNAseq data 2017.xlsx
- RNAseq data 2018.xlsx
- __MACOSX/._RNAseq data 2018.xlsx
