# Supplementary material for: Search for New Allergens in Lolium perenne Pollen Growing under Different Air Pollution Conditions by Comparative Transcriptome Study
Source: Plants (Basel). 2020 Nov 6;9(11):1507. doi: 10.3390/plants9111507 (PMC7694982; doi:10.3390/plants9111507)
Supplement: Supplementary file 1 [file plants-09-01507-s001.zip › RNAseq data 2017.xlsx]

## Sheet: all
ID	name	locus	baseMean	log2FoldChange	FoldChange	pvalue	padj	Lolium_CR_0	Lolium_CR_1	Lolium_CR_2	Lolium_Madrid_0	Lolium_Madrid_1	Lolium_Madrid_2	description	#GO	GO	GO_Description	#KO	KO	KO_Definition	KO_Pathways	#Pfam	Pfam	Pfam_Description	#COG	COG	COG_Group	COG_Description
MEHO01001415.1	MEHO01001415.1	MEHO01001415.1:1-5879	255.331	-8.81335	-449.866	8.03013e-30	1.74857e-27	511.306	520.463	499.05	0	1.16839	0		0			0				0			0
MEHO01074864.1	MEHO01074864.1	MEHO01074864.1:1-1388	193.871	-8.45315	-350.471	5.79608e-27	1.07279e-24	413.623	380.045	368.458	1.09929	0	0		0			0				0			0
MEHO01020422.1	MEHO01020422.1	MEHO01020422.1:1-2618	373.908	-8.12984	-280.109	2.15999e-50	1.89374e-47	753.985	690.644	792.883	0	4.67354	1.25992		0			0				0			0
MEHO01307433.1	MEHO01307433.1	MEHO01307433.1:1-504	70.6066	-7.74703	-214.827	6.02272e-16	4.00505e-14	120.577	172.47	130.593	0	0	0		0			0				0			0
MEHO01349024.1	MEHO01349024.1	MEHO01349024.1:1-454	67.7943	-7.70308	-208.381	9.40542e-16	6.10821e-14	134.313	138.129	134.324	0	0	0		0			0				0			0
MEHO01002972.1	MEHO01002972.1	MEHO01002972.1:1-4932	65.0102	-7.64532	-200.203	1.92004e-15	1.19567e-13	106.84	152.629	130.593	0	0	0		0			0				0			0
MEHO01560768.1	MEHO01560768.1	MEHO01560768.1:1-267	623.487	-7.64442	-200.078	1.4254e-88	4.74885e-85	1064.58	1479.73	1180	3.29786	7.01032	6.29961		0			0				0			0
MEHO01028753.1	MEHO01028753.1	MEHO01028753.1:1-2257	60.8269	-7.56966	-189.975	4.30023e-15	2.54018e-13	117.524	128.971	118.466	0	0	0		0			0				0			0
MEHO01473929.1	MEHO01473929.1	MEHO01473929.1:1-336	374.698	-7.45775	-175.796	1.86087e-57	2.21417e-54	1027.19	667.75	542.892	5.49644	2.33677	2.51984		0			0				0			0
MEHO01144406.1	MEHO01144406.1	MEHO01144406.1:1-888	52.2906	-7.38242	-166.851	3.02733e-14	1.62152e-12	122.103	103.024	88.6164	0	0	0		0			0				0			0
MEHO01276276.1	MEHO01276276.1	MEHO01276276.1:1-548	187.87	-7.37619	-166.133	1.80455e-33	5.09496e-31	556.331	318.231	248.126	2.19858	2.33677	0		0			0				0			0
MEHO01082441.1	MEHO01082441.1	MEHO01082441.1:1-1311	51.2871	-7.35862	-164.122	3.84958e-14	2.01655e-12	103.787	119.05	84.8852	0	0	0		0			0				0			0
MEHO01097572.1	MEHO01097572.1	MEHO01097572.1:1-1178	79.2244	-7.28604	-156.069	5.24979e-19	4.73989e-17	155.681	170.181	148.316	0	1.16839	0		0			0				0			0
MEHO01035894.1	MEHO01035894.1	MEHO01035894.1:1-2036	79.3951	-7.28287	-155.726	6.13321e-19	5.50765e-17	136.603	189.259	149.249	0	0	1.25992		0			0				0			0
MEHO01099479.1	MEHO01099479.1	MEHO01099479.1:1-1162	42.4686	-7.12641	-139.721	3.52846e-13	1.64642e-11	92.3403	74.788	87.6836	0	0	0		0			0				0			0
MEHO01042345.1	MEHO01042345.1	MEHO01042345.1:1-1882	192.659	-7.01353	-129.206	4.84598e-41	2.18174e-38	392.255	402.176	354.466	2.19858	2.33677	2.51984		0			0				0			0
MEHO01153148.1	MEHO01153148.1	MEHO01153148.1:1-850	61.4456	-6.9517	-123.785	4.9795e-17	3.73642e-15	106.84	136.603	124.063	0	1.16839	0		0			0				0			0
MEHO01108885.1	MEHO01108885.1	MEHO01108885.1:1-1094	84.6214	-6.92569	-121.574	1.40448e-21	1.72664e-19	148.05	167.891	189.359	0	1.16839	1.25992		0			0				0			0
MEHO01317660.1	MEHO01317660.1	MEHO01317660.1:1-490	60.0474	-6.92199	-121.263	7.45499e-17	5.48279e-15	139.655	116.761	102.608	0	0	1.25992		0			0				0			0
MEHO01061843.1	MEHO01061843.1	MEHO01061843.1:1-1544	35.5578	-6.91035	-120.288	2.42041e-12	1.02855e-10	67.1566	72.4986	73.6915	0	0	0		0			0				0			0
MEHO01015471.1	MEHO01015471.1	MEHO01015471.1:1-2921	645.707	-6.90603	-119.928	1.0811e-44	6.31894e-42	1720.89	1135.56	991.571	13.1915	10.5155	2.51984		0			0				0			0
MEHO01332422.1	MEHO01332422.1	MEHO01332422.1:1-473	34.6957	-6.87393	-117.289	3.48809e-12	1.45626e-10	54.1831	79.3669	74.6243	0	0	0		0			0				0			0
MEHO01015366.1	MEHO01015366.1	MEHO01015366.1:1-2929	79.6736	-6.85081	-115.425	4.15658e-21	4.79172e-19	159.497	159.497	156.711	0	2.33677	0		3	GO:0016021|GO:0008270|GO:0006952	C:integral component of membrane|F:zinc ion binding|P:defense response	0				2	PF13441|PF13639	Gly-zipper_YMGG|zf-RING_2	0
MEHO01133365.1	MEHO01133365.1	MEHO01133365.1:1-943	98.7404	-6.78857	-110.551	1.06971e-24	1.66535e-22	155.681	253.363	180.031	2.19858	1.16839	0		0			0				0			0
MEHO01028890.1	MEHO01028890.1	MEHO01028890.1:1-2252	119.388	-6.78243	-110.081	1.73757e-29	3.66384e-27	249.548	228.18	234.134	3.29786	1.16839	0		0			0				0			0
MEHO01121356.1	MEHO01121356.1	MEHO01121356.1:1-1012	53.7317	-6.7793	-109.843	4.55035e-16	3.05644e-14	97.6823	122.866	100.743	1.09929	0	0		0			0				0			0
MEHO01035430.1	MEHO01035430.1	MEHO01035430.1:1-2049	180.513	-6.74369	-107.165	1.3785e-41	6.65594e-39	405.992	344.177	324.616	1.09929	4.67354	2.51984		0			0				0			0
MEHO01002562.1	MEHO01002562.1	MEHO01002562.1:1-5108	177.918	-6.72619	-105.873	1.42446e-41	6.7796e-39	378.519	357.151	323.683	3.29786	2.33677	2.51984		0			0				0			0
MEHO01137086.1	MEHO01137086.1	MEHO01137086.1:1-924	239.671	-6.70742	-104.505	1.26998e-51	1.20887e-48	380.045	576.936	469.2	3.29786	3.50516	5.03968		3	GO:0005634|GO:0006355|GO:0006351	C:nucleus|P:regulation of transcription, DNA-templated|P:transcription, DNA-templated	0				2	PF09425|PF06200	CCT_2|tify	0
MEHO01084241.1	MEHO01084241.1	MEHO01084241.1:1-1293	71.6915	-6.7047	-104.308	4.72403e-20	4.89276e-18	131.261	134.313	162.308	1.09929	1.16839	0		0			0				0			0
MEHO01503656.1	MEHO01503656.1	MEHO01503656.1:1-312	93.2965	-6.70385	-104.246	5.6486e-24	8.40128e-22	136.603	240.39	179.098	0	1.16839	2.51984		0			0				0			0
MEHO01231122.1	MEHO01231122.1	MEHO01231122.1:1-627	30.0317	-6.70307	-104.19	1.40028e-11	5.39952e-10	62.5777	70.9723	46.6402	0	0	0		0			0				0			0
MEHO01065101.1	MEHO01065101.1	MEHO01065101.1:1-1501	29.1274	-6.66667	-101.594	1.75436e-11	6.67981e-10	56.4726	59.5251	58.7667	0	0	0		0			0				0			0
MEHO01085039.1	MEHO01085039.1	MEHO01085039.1:1-1286	335.294	-6.64112	-99.8105	3.00885e-29	6.26517e-27	1007.35	589.146	400.173	4.39715	8.1787	2.51984		0			0				0			0
MEHO01349100.1	MEHO01349100.1	MEHO01349100.1:1-454	68.2456	-6.63989	-99.7257	1.43253e-19	1.39551e-17	114.471	155.681	137.122	2.19858	0	0		0			0				0			0
MEHO01300946.1	MEHO01300946.1	MEHO01300946.1:1-512	35.6566	-6.63539	-99.4147	2.0665e-10	6.7665e-09	38.9203	110.656	64.3635	0	0	0		0			0				0			0
MEHO01005917.1	MEHO01005917.1	MEHO01005917.1:1-4072	27.8697	-6.60444	-97.3047	3.03448e-11	1.11833e-09	43.4991	60.2883	63.4307	0	0	0		0			0				0			0
MEHO01020832.1	MEHO01020832.1	MEHO01020832.1:1-2596	26.3715	-6.54038	-93.0788	5.07739e-11	1.79265e-09	44.2623	66.3934	47.573	0	0	0		0			0				0			0
MEHO01074688.1	MEHO01074688.1	MEHO01074688.1:1-1390	25.7921	-6.51349	-91.3601	6.15068e-11	2.14123e-09	42.736	62.5777	49.4386	0	0	0		0			0				0			0
MEHO01035043.1	MEHO01035043.1	MEHO01035043.1:1-2060	25.4106	-6.49416	-90.1441	6.80263e-11	2.36079e-09	45.0254	49.6043	57.8338	0	0	0		0			0				0			0
MEHO01000915.1	MEHO01000915.1	MEHO01000915.1:1-6497	150.33	-6.48945	-89.85	2.37805e-38	9.00309e-36	322.046	306.02	265.849	3.29786	3.50516	1.25992		0			0				0			0
MEHO01023623.1	MEHO01023623.1	MEHO01023623.1:1-2463	24.9724	-6.47883	-89.1909	7.43836e-11	2.56805e-09	49.6043	52.6569	47.573	0	0	0		0			0				0			0
MEHO01094344.1	MEHO01094344.1	MEHO01094344.1:1-1205	24.1245	-6.42991	-86.2174	1.08815e-10	3.69548e-09	39.6834	51.8937	53.1698	0	0	0		0			0				0			0
MEHO01008030.1	MEHO01008030.1	MEHO01008030.1:1-3695	24.0397	-6.42943	-86.1889	1.05802e-10	3.60051e-09	44.2623	49.6043	50.3714	0	0	0		0			0				0			0
MEHO01070581.1	MEHO01070581.1	MEHO01070581.1:1-1435	1412.61	-6.42914	-86.1715	1.60894e-16	1.14293e-14	4093.5	2510.74	1812.44	30.7801	25.7045	2.51984		0			0				0			0
MEHO01264022.1	MEHO01264022.1	MEHO01264022.1:1-567	23.8134	-6.41911	-85.5745	1.1684e-10	3.94793e-09	44.2623	55.7094	42.909	0	0	0		0			0				0			0
MEHO01017446.1	MEHO01017446.1	MEHO01017446.1:1-2784	143.095	-6.41404	-85.2744	6.24463e-37	2.1448e-34	235.811	331.967	282.64	3.29786	2.33677	2.51984		0			0				0			0
MEHO01068408.1	MEHO01068408.1	MEHO01068408.1:1-1461	40.6141	-6.41357	-85.2465	3.49705e-14	1.84348e-12	73.2617	86.2351	83.0196	0	1.16839	0		0			0				0			0
MEHO01154724.1	MEHO01154724.1	MEHO01154724.1:1-844	678.67	-6.38251	-83.4307	1.11344e-13	5.5366e-12	1784.99	1267.58	994.369	9.89359	15.189	0		0			0				0			0
MEHO01017101.1	MEHO01017101.1	MEHO01017101.1:1-2805	22.6264	-6.3563	-81.9289	1.75584e-10	5.80909e-09	45.7886	44.2623	45.7074	0	0	0		0			0				0			0
MEHO01123731.1	MEHO01123731.1	MEHO01123731.1:1-998	71.3462	-6.35381	-81.7875	1.08532e-21	1.3492e-19	150.339	142.708	131.525	0	3.50516	0		0			0				0			0
MEHO01090428.1	MEHO01090428.1	MEHO01090428.1:1-1237	53.7988	-6.31935	-79.8574	1.43324e-17	1.15338e-15	102.261	122.866	95.146	0	0	2.51984		0			0				0			0
MEHO01014013.1	MEHO01014013.1	MEHO01014013.1:1-3033	21.6089	-6.29309	-78.4167	2.90114e-10	9.37481e-09	33.5783	50.3674	45.7074	0	0	0		0			0				0			0
MEHO01100304.1	MEHO01100304.1	MEHO01100304.1:1-1156	21.3262	-6.2809	-77.757	3.0153e-10	9.70606e-09	45.7886	37.394	44.7746	0	0	0		0			0				0			0
MEHO01167578.1	MEHO01167578.1	MEHO01167578.1:1-796	21.3545	-6.27963	-77.6886	3.12955e-10	1.00447e-08	34.3414	48.078	45.7074	0	0	0		1	GO:0005509	F:calcium ion binding	0				2	PF13499|PF13833	EF-hand_7|EF-hand_8	1	COG5126	T	Ca2+-binding protein, EF-hand superfamily
MEHO01014646.1	MEHO01014646.1	MEHO01014646.1:1-2982	21.4251	-6.27709	-77.5521	3.48302e-10	1.10514e-08	29.7626	54.9463	43.8418	0	0	0		0			0				0			0
MEHO01107621.1	MEHO01107621.1	MEHO01107621.1:1-1102	35.7383	-6.24612	-75.9047	2.41147e-13	1.15432e-11	61.8146	82.4194	69.0275	0	1.16839	0		0			0				0			0
MEHO01108137.1	MEHO01108137.1	MEHO01108137.1:1-1099	35.1872	-6.22748	-74.9302	2.80222e-13	1.32424e-11	66.3934	71.7354	71.8259	0	1.16839	0		0			0				0			0
MEHO01049250.1	MEHO01049250.1	MEHO01049250.1:1-1746	50.2352	-6.2241	-74.7551	7.15843e-17	5.28803e-15	126.682	84.7089	87.6836	0	2.33677	0		0			0				0			0
MEHO01029015.1	MEHO01029015.1	MEHO01029015.1:1-2247	20.1249	-6.20833	-73.9426	4.99905e-10	1.55217e-08	43.4991	34.3414	42.909	0	0	0		0			0				0			0
MEHO01010692.1	MEHO01010692.1	MEHO01010692.1:1-3353	19.9412	-6.19792	-73.4109	5.36805e-10	1.65748e-08	34.3414	44.2623	41.0434	0	0	0		0			0				0			0
MEHO01041505.1	MEHO01041505.1	MEHO01041505.1:1-1901	19.9835	-6.19704	-73.3661	5.73057e-10	1.75156e-08	31.2889	50.3674	38.245	0	0	0		0			0				0			0
MEHO01039291.1	MEHO01039291.1	MEHO01039291.1:1-1953	19.9977	-6.19556	-73.2906	5.76526e-10	1.76054e-08	47.3149	29.7626	42.909	0	0	0		3	GO:0005634|GO:0008270|GO:0006355	C:nucleus|F:zinc ion binding|P:regulation of transcription, DNA-templated	0				3	PF03101|PF10551|PF04434	FAR1|MULE|SWIM	0
MEHO01019171.1	MEHO01019171.1	MEHO01019171.1:1-2683	19.3899	-6.16451	-71.7301	6.86483e-10	2.06789e-08	34.3414	46.5517	35.4466	0	0	0		0			0				0			0
MEHO01025804.1	MEHO01025804.1	MEHO01025804.1:1-2369	19.0649	-6.14113	-70.5773	8.12338e-10	2.41857e-08	45.7886	31.2889	37.3122	0	0	0		0			0				0			0
MEHO01100151.1	MEHO01100151.1	MEHO01100151.1:1-1157	19.0507	-6.14063	-70.5529	8.37651e-10	2.48285e-08	32.8151	48.8411	32.6481	0	0	0		0			0				0			0
MEHO01514792.1	MEHO01514792.1	MEHO01514792.1:1-302	19.0508	-6.13757	-70.4032	8.34332e-10	2.47521e-08	29.7626	43.4991	41.0434	0	0	0		14	GO:0030430|GO:0042025|GO:0019012|GO:0004190|GO:0003887|GO:0046872|GO:0003723|GO:0003964|GO:0004523|GO:0015074|GO:0006310|GO:0075713|GO:0046718|GO:0075732	C:host cell cytoplasm|C:host cell nucleus|C:virion|F:aspartic-type endopeptidase activity|F:DNA-directed DNA polymerase activity|F:metal ion binding|F:RNA binding|F:RNA-directed DNA polymerase activity|F:RNA-DNA hybrid ribonuclease activity|P:DNA integration|P:DNA recombination|P:establishment of integrated proviral latency|P:viral entry into host cell|P:viral penetration into host nucleus	0				4	PF00075|PF00665|PF00078|PF03539	RNase_H|rve|RVT_1|Spuma_A9PTase	0
MEHO01018382.1	MEHO01018382.1	MEHO01018382.1:1-2727	32.6177	-6.12967	-70.0186	8.25882e-13	3.65892e-11	66.3934	61.0514	67.1619	1.09929	0	0		0			0				0			0
MEHO01184483.1	MEHO01184483.1	MEHO01184483.1:1-741	61.1348	-6.1294	-70.0056	1.16204e-19	1.13866e-17	86.9983	154.155	122.197	2.19858	0	1.25992		0			0				0			0
MEHO01029708.1	MEHO01029708.1	MEHO01029708.1:1-2224	18.5703	-6.11399	-69.262	9.3914e-10	2.76643e-08	37.394	40.4466	33.5809	0	0	0		0			0				0			0
MEHO01007600.1	MEHO01007600.1	MEHO01007600.1:1-3764	18.5844	-6.11085	-69.1114	9.68724e-10	2.84339e-08	41.2097	32.052	38.245	0	0	0		0			0				0			0
MEHO01008004.1	MEHO01008004.1	MEHO01008004.1:1-3699	73.3574	-6.10562	-68.8614	2.49842e-23	3.45384e-21	138.892	164.076	132.458	2.19858	0	2.51984		11	GO:0005737|GO:0005634|GO:0005886|GO:0010427|GO:0042803|GO:0004864|GO:0004872|GO:0009738|GO:0009789|GO:0080163|GO:0009737	C:cytoplasm|C:nucleus|C:plasma membrane|F:abscisic acid binding|F:protein homodimerization activity|F:protein phosphatase inhibitor activity|F:receptor activity|P:abscisic acid-activated signaling pathway|P:positive regulation of abscisic acid-activated signaling pathway|P:regulation of protein serine/threonine phosphatase activity|P:response to abscisic acid	1	K14496	abscisic acid receptor PYR/PYL family	ko04016; MAPK signaling pathway - plant | ko04075; Plant hormone signal transduction	1	PF10604	Polyketide_cyc2	0
MEHO01130607.1	MEHO01130607.1	MEHO01130607.1:1-958	18.5703	-6.10262	-68.7184	1.14551e-09	3.30995e-08	27.4731	50.3674	33.5809	0	0	0		0			0				0			0
MEHO01058335.1	MEHO01058335.1	MEHO01058335.1:1-1594	18.2876	-6.08716	-67.9858	1.22751e-09	3.53159e-08	48.078	28.9994	32.6481	0	0	0		0			0				0			0
MEHO01092590.1	MEHO01092590.1	MEHO01092590.1:1-1219	31.2442	-6.07289	-67.3168	1.48685e-12	6.45666e-11	61.0514	61.8146	63.4307	0	1.16839	0		0			0				0			0
MEHO01020215.1	MEHO01020215.1	MEHO01020215.1:1-2629	44.6298	-6.06899	-67.1347	5.46351e-16	3.64774e-14	74.788	106.84	83.9524	2.19858	0	0		10	GO:0005783|GO:0005789|GO:0016021|GO:0020037|GO:0005506|GO:0004497|GO:0016705|GO:0071555|GO:0010345|GO:0042761	C:endoplasmic reticulum|C:endoplasmic reticulum membrane|C:integral component of membrane|F:heme binding|F:iron ion binding|F:monooxygenase activity|F:oxidoreductase activity, acting on paired donors, with incorporation or reduction of molecular oxygen|P:cell wall organization|P:suberin biosynthetic process|P:very long-chain fatty acid biosynthetic process	1	K15402	fatty acid omega-hydroxylase [EC:1.14.-.-]	ko00073; Cutin, suberine and wax biosynthesis	1	PF00067	p450	1	COG2124	QV	Cytochrome P450
MEHO01270621.1	MEHO01270621.1	MEHO01270621.1:1-556	17.8777	-6.06564	-66.9791	1.32492e-09	3.7987e-08	33.5783	41.9729	31.7153	0	0	0		0			0				0			0
MEHO01246182.1	MEHO01246182.1	MEHO01246182.1:1-598	17.8213	-6.05933	-66.6867	1.34628e-09	3.85664e-08	34.3414	34.3414	38.245	0	0	0		0			0				0			0
MEHO01272163.1	MEHO01272163.1	MEHO01272163.1:1-554	30.5798	-6.04682	-66.1113	2.00399e-12	8.59267e-11	63.3409	64.8671	54.1026	0	1.16839	0		0			0				0			0
MEHO01312591.1	MEHO01312591.1	MEHO01312591.1:1-497	17.6235	-6.0418	-65.8816	1.54857e-09	4.35377e-08	29.7626	35.8677	40.1106	0	0	0		0			0				0			0
MEHO01086901.1	MEHO01086901.1	MEHO01086901.1:1-1268	225.698	-6.02564	-65.1474	3.83395e-61	4.73081e-58	435.755	456.359	443.082	5.49644	4.67354	8.81945		0			0				0			0
MEHO01146697.1	MEHO01146697.1	MEHO01146697.1:1-878	17.3125	-6.01996	-64.8914	1.80435e-09	5.03888e-08	28.2363	37.394	38.245	0	0	0		0			0				0			0
MEHO01044516.1	MEHO01044516.1	MEHO01044516.1:1-1835	17.1571	-6.00944	-64.4204	1.92992e-09	5.36258e-08	37.394	28.2363	37.3122	0	0	0		0			0				0			0
MEHO01102685.1	MEHO01102685.1	MEHO01102685.1:1-1138	17.1429	-6.0086	-64.3827	2.0098e-09	5.56596e-08	27.4731	42.736	32.6481	0	0	0		6	GO:0005524|GO:0016301|GO:0000287|GO:0004749|GO:0009165|GO:0009156	F:ATP binding|F:kinase activity|F:magnesium ion binding|F:ribose phosphate diphosphokinase activity|P:nucleotide biosynthetic process|P:ribonucleoside monophosphate biosynthetic process	0				2	PF14572|PF13793	Pribosyl_synth|Pribosyltran_N	0
MEHO01019966.1	MEHO01019966.1	MEHO01019966.1:1-2642	41.4501	-5.96457	-62.4475	2.51333e-15	1.528e-13	100.735	61.8146	83.9524	2.19858	0	0		0			0				0			0
MEHO01273568.1	MEHO01273568.1	MEHO01273568.1:1-552	16.4928	-5.95657	-62.1019	2.84604e-09	7.67762e-08	24.4206	38.1571	36.3794	0	0	0		0			0				0			0
MEHO01097737.1	MEHO01097737.1	MEHO01097737.1:1-1177	16.1113	-5.92783	-60.8773	3.40064e-09	9.05641e-08	35.8677	24.4206	36.3794	0	0	0		0			0				0			0
MEHO01164012.1	MEHO01164012.1	MEHO01164012.1:1-808	15.9415	-5.92213	-60.6371	3.64545e-09	9.6681e-08	38.1571	35.1046	22.3873	0	0	0		0			0				0			0
MEHO01162053.1	MEHO01162053.1	MEHO01162053.1:1-815	27.8524	-5.92029	-60.5597	7.41007e-12	2.94599e-10	54.1831	51.1306	60.6323	0	1.16839	0		3	GO:0005737|GO:0005634|GO:0006511	C:cytoplasm|C:nucleus|P:ubiquitin-dependent protein catabolic process	1	K08770	ubiquitin C	ko03320; PPAR signaling pathway	1	PF00240	ubiquitin	1	COG5272	O	Ubiquitin
MEHO01323835.1	MEHO01323835.1	MEHO01323835.1:1-483	51.9758	-5.91536	-60.3531	2.02344e-18	1.7787e-16	84.7089	113.708	110.071	2.19858	1.16839	0		0			0				0			0
MEHO01002933.1	MEHO01002933.1	MEHO01002933.1:1-4952	15.8145	-5.90281	-59.8304	3.96735e-09	1.04405e-07	26.71	28.9994	39.1778	0	0	0		0			0				0			0
MEHO01127031.1	MEHO01127031.1	MEHO01127031.1:1-978	15.6449	-5.89671	-59.5781	3.99511e-09	1.05052e-07	27.4731	32.8151	33.5809	0	0	0		0			0				0			0
MEHO01080162.1	MEHO01080162.1	MEHO01080162.1:1-1333	39.0858	-5.88717	-59.1855	5.09338e-15	2.97703e-13	85.472	66.3934	80.2211	0	1.16839	1.25992		0			0				0			0
MEHO01032937.1	MEHO01032937.1	MEHO01032937.1:1-2121	38.3525	-5.86345	-58.2201	7.13801e-15	4.09312e-13	80.8931	64.8671	82.0868	1.09929	1.16839	0		0			0				0			0
MEHO01140642.1	MEHO01140642.1	MEHO01140642.1:1-906	15.2067	-5.86061	-58.1059	5.14207e-09	1.32801e-07	34.3414	25.1837	31.7153	0	0	0		0			0				0			0
MEHO01120068.1	MEHO01120068.1	MEHO01120068.1:1-1020	15.0231	-5.83387	-57.0387	6.50677e-09	1.64726e-07	30.5257	21.368	38.245	0	0	0		4	GO:0048046|GO:0005618|GO:0004575|GO:0005975	C:apoplast|C:cell wall|F:sucrose alpha-glucosidase activity|P:carbohydrate metabolic process	1	K01193	beta-fructofuranosidase [EC:3.2.1.26]	ko00052; Galactose metabolism | ko00500; Starch and sucrose metabolism | ko01100; Metabolic pathways	2	PF08244|PF00251	Glyco_hydro_32C|Glyco_hydro_32N	1	COG1621	G	Sucrose-6-phosphate hydrolase SacC, GH32 family
MEHO01010976.1	MEHO01010976.1	MEHO01010976.1:1-3320	14.8817	-5.83289	-57	6.06324e-09	1.54319e-07	26.71	28.9994	33.5809	0	0	0		4	GO:0005634|GO:0003677|GO:0006355|GO:0006351	C:nucleus|F:DNA binding|P:regulation of transcription, DNA-templated|P:transcription, DNA-templated	0				1	PF02362	B3	0
MEHO01054734.1	MEHO01054734.1	MEHO01054734.1:1-1651	14.8535	-5.82803	-56.8082	6.47927e-09	1.64198e-07	22.8943	33.5783	32.6481	0	0	0		8	GO:0048046|GO:0005783|GO:0009506|GO:0005504|GO:0043621|GO:0008270|GO:0006869|GO:0009862	C:apoplast|C:endoplasmic reticulum|C:plasmodesma|F:fatty acid binding|F:protein self-association|F:zinc ion binding|P:lipid transport|P:systemic acquired resistance, salicylic acid mediated signaling pathway	0				1	PF14368	LTP_2	0
MEHO01166505.1	MEHO01166505.1	MEHO01166505.1:1-799	37.2757	-5.82697	-56.7665	1.04288e-14	5.85914e-13	74.788	70.9723	75.5571	0	2.33677	0		0			0				0			0
MEHO01102287.1	MEHO01102287.1	MEHO01102287.1:1-1141	14.7969	-5.82551	-56.7093	6.53673e-09	1.65233e-07	23.6574	34.3414	30.7825	0	0	0		11	GO:0031225|GO:0046658|GO:0005783|GO:0005576|GO:0005794|GO:0009505|GO:0005886|GO:0008289|GO:0042335|GO:0050832|GO:0006869	C:anchored component of membrane|C:anchored component of plasma membrane|C:endoplasmic reticulum|C:extracellular region|C:Golgi apparatus|C:plant-type cell wall|C:plasma membrane|F:lipid binding|P:cuticle development|P:defense response to fungus|P:lipid transport	0				1	PF14368	LTP_2	0
MEHO01043245.1	MEHO01043245.1	MEHO01043245.1:1-1862	14.7545	-5.82161	-56.5559	6.54651e-09	1.65355e-07	25.9469	28.9994	33.5809	0	0	0		0			0				0			0
MEHO01379281.1	MEHO01379281.1	MEHO01379281.1:1-422	36.8244	-5.803	-55.831	1.90466e-14	1.04712e-12	59.5251	94.6297	64.3635	0	1.16839	1.25992		0			0				0			0
MEHO01032780.1	MEHO01032780.1	MEHO01032780.1:1-2125	14.3588	-5.79236	-55.4211	7.8176e-09	1.93788e-07	26.71	30.5257	28.9169	0	0	0		0			0				0			0
MEHO01019237.1	MEHO01019237.1	MEHO01019237.1:1-2680	14.1185	-5.771	-54.6065	9.28155e-09	2.26704e-07	34.3414	25.1837	25.1857	0	0	0		0			0				0			0
MEHO01035824.1	MEHO01035824.1	MEHO01035824.1:1-2038	101.196	-5.77	-54.5688	1.43514e-32	3.76482e-30	186.207	219.785	192.158	6.59573	1.16839	1.25992		0			0				0			0
MEHO01235738.1	MEHO01235738.1	MEHO01235738.1:1-618	14.175	-5.7639	-54.3384	1.07753e-08	2.60326e-07	19.0786	38.9203	27.0513	0	0	0		0			0				0			0
MEHO01043840.1	MEHO01043840.1	MEHO01043840.1:1-1849	14.0903	-5.76271	-54.2935	9.664e-09	2.357e-07	28.2363	23.6574	32.6481	0	0	0		3	GO:0046872|GO:0003676|GO:0004523	F:metal ion binding|F:nucleic acid binding|F:RNA-DNA hybrid ribonuclease activity	0				1	PF13966	zf-RVT	0
MEHO01006685.1	MEHO01006685.1	MEHO01006685.1:1-3926	24.5463	-5.75522	-54.0123	4.12335e-11	1.47872e-09	60.2883	46.5517	39.1778	0	0	1.25992		0			0				0			0
MEHO01023715.1	MEHO01023715.1	MEHO01023715.1:1-2458	13.9772	-5.75423	-53.9753	1.03874e-08	2.51867e-07	22.1311	32.8151	28.9169	0	0	0		0			0				0			0
MEHO01257812.1	MEHO01257812.1	MEHO01257812.1:1-577	13.8641	-5.75069	-53.8432	1.02861e-08	2.49776e-07	30.5257	27.4731	25.1857	0	0	0		0			0				0			0
MEHO01019880.1	MEHO01019880.1	MEHO01019880.1:1-2647	13.8358	-5.74871	-53.7692	1.04484e-08	2.53164e-07	28.9994	29.7626	24.2529	0	0	0		3	GO:0005739|GO:0080156|GO:0010182	C:mitochondrion|P:mitochondrial mRNA modification|P:sugar mediated signaling pathway	0				2	PF01535|PF13041	PPR|PPR_2	0
MEHO01100095.1	MEHO01100095.1	MEHO01100095.1:1-1158	13.8217	-5.74514	-53.6362	1.05421e-08	2.55248e-07	27.4731	27.4731	27.9841	0	0	0		0			0				0			0
MEHO01072487.1	MEHO01072487.1	MEHO01072487.1:1-1414	13.7793	-5.74336	-53.5704	1.10176e-08	2.65602e-07	28.9994	31.2889	22.3873	0	0	0		0			0				0			0
MEHO01384754.1	MEHO01384754.1	MEHO01384754.1:1-417	13.7793	-5.74192	-53.5169	1.12742e-08	2.71395e-07	26.71	33.5783	22.3873	0	0	0		0			0				0			0
MEHO01095508.1	MEHO01095508.1	MEHO01095508.1:1-1195	13.7369	-5.73889	-53.4046	1.11019e-08	2.6744e-07	26.71	30.5257	25.1857	0	0	0		0			0				0			0
MEHO01208596.1	MEHO01208596.1	MEHO01208596.1:1-677	24.1636	-5.73619	-53.3046	4.90903e-11	1.73619e-09	41.9729	57.9989	43.8418	0	1.16839	0		0			0				0			0
MEHO01003020.1	MEHO01003020.1	MEHO01003020.1:1-4910	23.8245	-5.71793	-52.6343	5.54521e-11	1.94672e-09	43.4991	48.8411	49.4386	0	1.16839	0		10	GO:0048046|GO:0005618|GO:0009507|GO:0009505|GO:0009506|GO:0005578|GO:0046556|GO:0009044|GO:0031222|GO:0045493	C:apoplast|C:cell wall|C:chloroplast|C:plant-type cell wall|C:plasmodesma|C:proteinaceous extracellular matrix|F:alpha-L-arabinofuranosidase activity|F:xylan 1,4-beta-xylosidase activity|P:arabinan catabolic process|P:xylan catabolic process	0				3	PF14310|PF00933|PF01915	Fn3-like|Glyco_hydro_3|Glyco_hydro_3_C	1	COG1472	G	Periplasmic beta-glucosidase and related glycosidases
MEHO01045052.1	MEHO01045052.1	MEHO01045052.1:1-1824	13.5249	-5.71433	-52.5031	1.39589e-08	3.30294e-07	22.8943	35.8677	22.3873	0	0	0		6	GO:0016021|GO:0016020|GO:0020037|GO:0005506|GO:0016709|GO:0044550	C:integral component of membrane|C:membrane|F:heme binding|F:iron ion binding|F:oxidoreductase activity, acting on paired donors, with incorporation or reduction of molecular oxygen, NAD(P)H as one donor, and incorporation of one atom of oxygen|P:secondary metabolite biosynthetic process	0				1	PF00067	p450	1	COG2124	QV	Cytochrome P450
MEHO01280690.1	MEHO01280690.1	MEHO01280690.1:1-541	13.3412	-5.69661	-51.8623	1.47237e-08	3.4765e-07	22.1311	28.9994	28.9169	0	0	0		1	GO:0016747	F:transferase activity, transferring acyl groups other than amino-acyl groups	0				1	PF02458	Transferase	0
MEHO01467439.1	MEHO01467439.1	MEHO01467439.1:1-341	13.2705	-5.69304	-51.734	1.55574e-08	3.65779e-07	33.5783	23.6574	22.3873	0	0	0		0			0				0			0
MEHO01148798.1	MEHO01148798.1	MEHO01148798.1:1-869	13.1574	-5.68398	-51.41	1.67625e-08	3.92728e-07	30.5257	29.7626	18.6561	0	0	0		1	GO:0005739	C:mitochondrion	0				0			0
MEHO01101497.1	MEHO01101497.1	MEHO01101497.1:1-1147	13.101	-5.67934	-51.2449	1.60909e-08	3.77259e-07	27.4731	25.9469	25.1857	0	0	0		3	GO:0005840|GO:0003735|GO:0006412	C:ribosome|F:structural constituent of ribosome|P:translation	1	K02996	small subunit ribosomal protein S9	ko03010; Ribosome	1	PF00380	Ribosomal_S9	1	COG0103	J	Ribosomal protein S9
MEHO01247141.1	MEHO01247141.1	MEHO01247141.1:1-596	23.1614	-5.67701	-51.1625	8.62734e-11	2.95404e-09	38.1571	55.7094	43.8418	0	0	1.25992		0			0				0			0
MEHO01120377.1	MEHO01120377.1	MEHO01120377.1:1-1018	13.0868	-5.67017	-50.9203	1.91905e-08	4.44921e-07	36.6309	21.368	20.5217	0	0	0		0			0				0			0
MEHO01083511.1	MEHO01083511.1	MEHO01083511.1:1-1301	23.0059	-5.66919	-50.8857	9.2137e-11	3.14512e-09	38.9203	54.9463	42.909	0	0	1.25992		0			0				0			0
MEHO01090786.1	MEHO01090786.1	MEHO01090786.1:1-1234	43.2555	-5.66233	-50.6442	8.69238e-17	6.28189e-15	76.3143	98.4454	81.1539	1.09929	0	2.51984		0			0				0			0
MEHO01228597.1	MEHO01228597.1	MEHO01228597.1:1-632	12.9455	-5.66157	-50.6177	1.86335e-08	4.34122e-07	22.1311	31.2889	24.2529	0	0	0		0			0				0			0
MEHO01007631.1	MEHO01007631.1	MEHO01007631.1:1-3757	12.9314	-5.65893	-50.5252	1.84556e-08	4.30278e-07	22.8943	26.71	27.9841	0	0	0		0			0				0			0
MEHO01142747.1	MEHO01142747.1	MEHO01142747.1:1-896	22.739	-5.6588	-50.5207	9.90627e-11	3.37807e-09	42.736	45.0254	47.573	1.09929	0	0		0			0				0			0
MEHO01055351.1	MEHO01055351.1	MEHO01055351.1:1-1640	12.79	-5.64782	-50.1375	2.01908e-08	4.66488e-07	30.5257	22.8943	23.3201	0	0	0		3	GO:0046872|GO:0003676|GO:0004523	F:metal ion binding|F:nucleic acid binding|F:RNA-DNA hybrid ribonuclease activity	0				1	PF13966	zf-RVT	0
MEHO01082169.1	MEHO01082169.1	MEHO01082169.1:1-1313	12.6345	-5.63502	-49.6949	2.15136e-08	4.95332e-07	27.4731	25.9469	22.3873	0	0	0		0			0				0			0
MEHO01213028.1	MEHO01213028.1	MEHO01213028.1:1-666	12.6204	-5.63096	-49.5552	2.36564e-08	5.40559e-07	26.71	31.2889	17.7233	0	0	0		0			0				0			0
MEHO01106611.1	MEHO01106611.1	MEHO01106611.1:1-1109	12.8467	-5.63085	-49.5512	2.54031e-08	5.78094e-07	15.2629	28.2363	33.5809	0	0	0		0			0				0			0
MEHO01157318.1	MEHO01157318.1	MEHO01157318.1:1-834	12.5921	-5.62401	-49.3169	2.58504e-08	5.8707e-07	34.3414	24.4206	16.7905	0	0	0		0			0				0			0
MEHO01389462.1	MEHO01389462.1	MEHO01389462.1:1-412	67.6616	-5.6171	-49.0813	8.12308e-17	5.89605e-15	83.9457	184.681	131.525	3.29786	0	2.51984		0			0				0			0
MEHO01170991.1	MEHO01170991.1	MEHO01170991.1:1-784	32.0945	-5.61018	-48.8464	2.35097e-13	1.1286e-11	54.1831	50.3674	85.818	2.19858	0	0		0			0				0			0
MEHO01028779.1	MEHO01028779.1	MEHO01028779.1:1-2256	12.4509	-5.60588	-48.7011	2.66956e-08	6.05439e-07	26.71	19.0786	28.9169	0	0	0		0			0				0			0
MEHO01144981.1	MEHO01144981.1	MEHO01144981.1:1-886	12.2813	-5.59781	-48.4293	2.71736e-08	6.15442e-07	22.8943	27.4731	23.3201	0	0	0		0			0				0			0
MEHO01140878.1	MEHO01140878.1	MEHO01140878.1:1-905	12.3661	-5.59665	-48.3905	2.92571e-08	6.56826e-07	17.5523	30.5257	26.1185	0	0	0		0			0				0			0
MEHO01107094.1	MEHO01107094.1	MEHO01107094.1:1-1106	12.3237	-5.5945	-48.3183	2.81515e-08	6.34168e-07	20.6049	24.4206	28.9169	0	0	0		0			0				0			0
MEHO01061573.1	MEHO01061573.1	MEHO01061573.1:1-1548	12.2389	-5.5894	-48.1477	2.88787e-08	6.49205e-07	20.6049	26.71	26.1185	0	0	0		0			0				0			0
MEHO01601255.1	MEHO01601255.1	MEHO01601255.1:1-240	12.2106	-5.5892	-48.141	2.84357e-08	6.39679e-07	25.1837	22.8943	25.1857	0	0	0		0			0				0			0
MEHO01020686.1	MEHO01020686.1	MEHO01020686.1:1-2604	127.239	-5.58211	-47.9052	6.37701e-41	2.83275e-38	256.416	270.153	222.94	4.39715	7.01032	2.51984		0			0				0			0
MEHO01372036.1	MEHO01372036.1	MEHO01372036.1:1-429	31.1601	-5.57109	-47.5408	3.54433e-13	1.6492e-11	41.9729	71.7354	70.8931	1.09929	0	1.25992		0			0				0			0
MEHO01228479.1	MEHO01228479.1	MEHO01228479.1:1-632	40.3724	-5.56769	-47.4286	3.26352e-16	2.2326e-14	72.4986	87.7614	78.3555	1.09929	0	2.51984		0			0				0			0
MEHO01000827.1	MEHO01000827.1	MEHO01000827.1:1-6627	11.942	-5.56458	-47.3266	3.36409e-08	7.49686e-07	25.9469	25.1837	20.5217	0	0	0		0			0				0			0
MEHO01151323.1	MEHO01151323.1	MEHO01151323.1:1-858	11.9138	-5.56153	-47.2266	3.46333e-08	7.68716e-07	25.1837	26.71	19.5889	0	0	0		0			0				0			0
MEHO01350236.1	MEHO01350236.1	MEHO01350236.1:1-452	494.988	-5.55868	-47.1333	3.1149e-124	1.7296e-120	882.956	1031.77	995.302	19.7872	18.6942	21.4187		0			0				0			0
MEHO01497661.1	MEHO01497661.1	MEHO01497661.1:1-317	11.8997	-5.55844	-47.1257	3.44104e-08	7.65297e-07	23.6574	24.4206	23.3201	0	0	0		0			0				0			0
MEHO01027884.1	MEHO01027884.1	MEHO01027884.1:1-2290	11.8149	-5.5507	-46.8736	3.67437e-08	8.09625e-07	23.6574	26.71	20.5217	0	0	0		0			0				2	PF03372|PF00078	Exo_endo_phos|RVT_1	0
MEHO01172743.1	MEHO01172743.1	MEHO01172743.1:1-778	11.8573	-5.54862	-46.806	3.72805e-08	8.19826e-07	25.1837	19.8417	26.1185	0	0	0		0			0				0			0
MEHO01004871.1	MEHO01004871.1	MEHO01004871.1:1-4317	11.7725	-5.5446	-46.6758	3.75304e-08	8.24778e-07	22.8943	24.4206	23.3201	0	0	0		0			0				0			0
MEHO01134456.1	MEHO01134456.1	MEHO01134456.1:1-937	20.8141	-5.5426	-46.6111	3.23998e-10	1.03792e-08	45.0254	48.8411	29.8497	0	1.16839	0		0			0				0			0
MEHO01086528.1	MEHO01086528.1	MEHO01086528.1:1-1272	11.6736	-5.5298	-46.1994	4.22828e-08	9.23128e-07	19.0786	26.71	24.2529	0	0	0		0			0				0			0
MEHO01037646.1	MEHO01037646.1	MEHO01037646.1:1-1991	20.574	-5.52568	-46.0677	3.44962e-10	1.09768e-08	36.6309	42.736	42.909	0	1.16839	0		0			0				0			0
MEHO01080660.1	MEHO01080660.1	MEHO01080660.1:1-1328	20.5609	-5.52319	-45.9883	3.72565e-10	1.17541e-08	37.394	51.1306	33.5809	0	0	1.25992		0			0				0			0
MEHO01424560.1	MEHO01424560.1	MEHO01424560.1:1-379	39.0827	-5.52143	-45.9322	6.30837e-16	4.18665e-14	79.3669	69.446	82.0868	0	2.33677	1.25992		0			0				0			0
MEHO01060059.1	MEHO01060059.1	MEHO01060059.1:1-1569	104.394	-5.51976	-45.8789	6.71208e-34	1.99661e-31	165.602	248.021	200.553	2.19858	1.16839	8.81945		0			0				0			0
MEHO01084670.1	MEHO01084670.1	MEHO01084670.1:1-1289	11.5039	-5.51373	-45.6876	4.83768e-08	1.04521e-06	20.6049	29.7626	18.6561	0	0	0		0			0				0			0
MEHO01175700.1	MEHO01175700.1	MEHO01175700.1:1-768	11.3909	-5.50163	-45.3059	4.92994e-08	1.06446e-06	24.4206	20.6049	23.3201	0	0	0		3	GO:0046872|GO:0003676|GO:0004523	F:metal ion binding|F:nucleic acid binding|F:RNA-DNA hybrid ribonuclease activity	0				1	PF13966	zf-RVT	0
MEHO01103433.1	MEHO01103433.1	MEHO01103433.1:1-1133	11.3767	-5.49901	-45.2239	5.32172e-08	1.14165e-06	29.7626	19.8417	18.6561	0	0	0		0			0				0			0
MEHO01063305.1	MEHO01063305.1	MEHO01063305.1:1-1525	11.3202	-5.4959	-45.1263	5.374e-08	1.15213e-06	27.4731	23.6574	16.7905	0	0	0		0			0				0			0
MEHO01048737.1	MEHO01048737.1	MEHO01048737.1:1-1755	38.376	-5.4951	-45.1014	1.0744e-15	6.88361e-14	63.3409	87.7614	75.5571	0	2.33677	1.25992		0			0				0			0
MEHO01401513.1	MEHO01401513.1	MEHO01401513.1:1-401	11.3343	-5.4914	-44.9858	6.03281e-08	1.28264e-06	28.2363	26.71	13.0593	0	0	0		0			0				0			0
MEHO01004870.1	MEHO01004870.1	MEHO01004870.1:1-4317	19.9522	-5.48765	-44.8689	4.86174e-10	1.51475e-08	41.9729	37.394	39.1778	0	1.16839	0		0			0				0			0
MEHO01099369.1	MEHO01099369.1	MEHO01099369.1:1-1163	11.2072	-5.48169	-44.6842	5.64564e-08	1.20571e-06	19.8417	25.9469	21.4545	0	0	0		0			0				0			0
MEHO01002829.1	MEHO01002829.1	MEHO01002829.1:1-4998	28.8154	-5.47934	-44.6113	8.98157e-13	3.96857e-11	48.078	69.446	53.1698	2.19858	0	0		0			0				0			0
MEHO01058970.1	MEHO01058970.1	MEHO01058970.1:1-1585	37.6143	-5.47511	-44.4807	1.25945e-15	7.97716e-14	79.3669	74.788	68.0947	1.09929	2.33677	0		0			0				0			0
MEHO01090228.1	MEHO01090228.1	MEHO01090228.1:1-1239	11.1223	-5.47461	-44.4652	5.94055e-08	1.26464e-06	25.9469	22.1311	18.6561	0	0	0		0			0				0			0
MEHO01028161.1	MEHO01028161.1	MEHO01028161.1:1-2279	100.338	-5.46398	-44.1389	2.30131e-33	6.4429e-31	161.023	231.995	196.822	2.19858	1.16839	8.81945		0			0				0			0
MEHO01073485.1	MEHO01073485.1	MEHO01073485.1:1-1403	11.0093	-5.45719	-43.9317	6.5177e-08	1.37221e-06	23.6574	19.0786	23.3201	0	0	0		0			0				0			0
MEHO01100451.1	MEHO01100451.1	MEHO01100451.1:1-1155	28.5585	-5.45685	-43.9214	1.445e-12	6.2848e-11	38.9203	73.2617	56.901	1.09929	1.16839	0		0			0				0			0
MEHO01027014.1	MEHO01027014.1	MEHO01027014.1:1-2323	10.9103	-5.44857	-43.67	7.27041e-08	1.51767e-06	22.1311	27.4731	15.8577	0	0	0		0			0				0			0
MEHO01005508.1	MEHO01005508.1	MEHO01005508.1:1-4165	11.0092	-5.44751	-43.6379	8.21673e-08	1.7003e-06	33.5783	17.5523	14.9249	0	0	0		0			0				0			0
MEHO01076958.1	MEHO01076958.1	MEHO01076958.1:1-1366	28.1203	-5.44711	-43.6257	1.13073e-12	4.95023e-11	61.0514	50.3674	55.0354	1.09929	1.16839	0		0			0				0			0
MEHO01018127.1	MEHO01018127.1	MEHO01018127.1:1-2743	10.9104	-5.44444	-43.5451	7.04245e-08	1.47564e-06	22.1311	19.0786	24.2529	0	0	0		0			0				0			0
MEHO01238661.1	MEHO01238661.1	MEHO01238661.1:1-612	28.2053	-5.44245	-43.4852	1.363e-12	5.95148e-11	43.4991	57.2357	66.2291	1.09929	1.16839	0		0			0				0			0
MEHO01157158.1	MEHO01157158.1	MEHO01157158.1:1-834	10.8397	-5.44245	-43.4852	7.25818e-08	1.51702e-06	25.1837	22.1311	17.7233	0	0	0		0			0				0			0
MEHO01046204.1	MEHO01046204.1	MEHO01046204.1:1-1802	19.3738	-5.44174	-43.4638	7.87202e-10	2.35215e-08	48.078	30.5257	36.3794	0	0	1.25992		1	GO:0005739	C:mitochondrion	0				1	PF07727	RVT_2	1	COG2801	X	Transposase InsO and inactivated derivatives
MEHO01020464.1	MEHO01020464.1	MEHO01020464.1:1-2616	45.7582	-5.44043	-43.4244	6.19884e-18	5.16301e-16	90.814	70.9723	108.205	3.29786	0	1.25992		0			0				0			0
MEHO01349321.1	MEHO01349321.1	MEHO01349321.1:1-454	19.1607	-5.43119	-43.1472	8.47703e-10	2.51041e-08	31.2889	44.2623	38.245	0	1.16839	0		0			0				0			0
MEHO01110063.1	MEHO01110063.1	MEHO01110063.1:1-1086	10.7408	-5.43083	-43.1362	7.7023e-08	1.60081e-06	24.4206	21.368	18.6561	0	0	0		0			0				0			0
MEHO01131267.1	MEHO01131267.1	MEHO01131267.1:1-954	10.7408	-5.43083	-43.1362	7.7023e-08	1.60081e-06	21.368	24.4206	18.6561	0	0	0		0			0				0			0
MEHO01004620.1	MEHO01004620.1	MEHO01004620.1:1-4382	36.119	-5.41081	-42.5417	4.08847e-15	2.42801e-13	75.5511	55.7094	82.0868	2.19858	1.16839	0		0			0				0			0
MEHO01126945.1	MEHO01126945.1	MEHO01126945.1:1-978	10.5429	-5.40516	-42.3754	8.95254e-08	1.84455e-06	23.6574	19.0786	20.5217	0	0	0		0			0				0			0
MEHO01136366.1	MEHO01136366.1	MEHO01136366.1:1-927	87.1699	-5.40388	-42.3379	2.27063e-30	5.1814e-28	144.234	202.233	166.039	4.39715	2.33677	3.77976		0			0				0			0
MEHO01086470.1	MEHO01086470.1	MEHO01086470.1:1-1272	10.5147	-5.40298	-42.3117	9.06858e-08	1.86269e-06	23.6574	19.8417	19.5889	0	0	0		0			0				0			0
MEHO01151993.1	MEHO01151993.1	MEHO01151993.1:1-855	10.4864	-5.40085	-42.2491	9.18123e-08	1.88467e-06	22.8943	21.368	18.6561	0	0	0		0			0				0			0
MEHO01323564.1	MEHO01323564.1	MEHO01323564.1:1-483	10.5289	-5.39656	-42.1236	9.60021e-08	1.95382e-06	16.7891	22.1311	24.2529	0	0	0		4	GO:0005634|GO:0003677|GO:0006355|GO:0006351	C:nucleus|F:DNA binding|P:regulation of transcription, DNA-templated|P:transcription, DNA-templated	0				1	PF02362	B3	0
MEHO01227959.1	MEHO01227959.1	MEHO01227959.1:1-633	10.5006	-5.3955	-42.0929	9.55554e-08	1.94711e-06	17.5523	22.1311	23.3201	0	0	0		0			0				0			0
MEHO01180173.1	MEHO01180173.1	MEHO01180173.1:1-754	10.4723	-5.39499	-42.0779	9.43467e-08	1.92719e-06	19.8417	20.6049	22.3873	0	0	0		0			0				0			0
MEHO01041760.1	MEHO01041760.1	MEHO01041760.1:1-1895	10.4158	-5.39075	-41.9543	9.66464e-08	1.96334e-06	20.6049	21.368	20.5217	0	0	0		0			0				0			0
MEHO01002920.1	MEHO01002920.1	MEHO01002920.1:1-4957	187.1	-5.38695	-41.844	4.58923e-57	5.09649e-54	418.965	355.625	323.683	7.69502	12.8522	3.77976		0			0				0			0
MEHO01084033.1	MEHO01084033.1	MEHO01084033.1:1-1295	10.3733	-5.38587	-41.8129	1.05863e-07	2.13108e-06	25.1837	22.1311	14.9249	0	0	0		0			0				0			0
MEHO01120742.1	MEHO01120742.1	MEHO01120742.1:1-1016	392.932	-5.38373	-41.7507	2.4208e-36	7.98529e-34	505.201	1064.58	737.848	12.0922	15.189	22.6786		0			0				0			0
MEHO01009632.1	MEHO01009632.1	MEHO01009632.1:1-3476	35.5367	-5.37354	-41.457	8.5542e-15	4.8468e-13	50.3674	68.6829	90.482	0	1.16839	2.51984		0			0				0			0
MEHO01039290.1	MEHO01039290.1	MEHO01039290.1:1-1953	10.2462	-5.36454	-41.1991	1.14473e-07	2.28781e-06	18.3154	19.8417	23.3201	0	0	0		0			0				0			0
MEHO01298387.1	MEHO01298387.1	MEHO01298387.1:1-516	10.2037	-5.3626	-41.1438	1.2026e-07	2.39199e-06	25.9469	17.5523	17.7233	0	0	0		0			0				0			0
MEHO01108975.1	MEHO01108975.1	MEHO01108975.1:1-1093	10.2179	-5.35996	-41.0686	1.20185e-07	2.39192e-06	16.026	22.8943	22.3873	0	0	0		6	GO:0005789|GO:0016021|GO:0020037|GO:0005506|GO:0016709|GO:0016099	C:endoplasmic reticulum membrane|C:integral component of membrane|F:heme binding|F:iron ion binding|F:oxidoreductase activity, acting on paired donors, with incorporation or reduction of molecular oxygen, NAD(P)H as one donor, and incorporation of one atom of oxygen|P:monoterpenoid biosynthetic process	1	K15099	geraniol 8-hydroxylase [EC:1.14.13.152]	ko00902; Monoterpenoid biosynthesis | ko01100; Metabolic pathways | ko01110; Biosynthesis of secondary metabolites	1	PF00067	p450	0
MEHO01201545.1	MEHO01201545.1	MEHO01201545.1:1-694	10.4159	-5.3552	-40.9331	1.50597e-07	2.94614e-06	9.92086	23.6574	28.9169	0	0	0		0			0				0			0
MEHO01151407.1	MEHO01151407.1	MEHO01151407.1:1-858	18.1019	-5.34574	-40.6656	1.97797e-09	5.48693e-08	24.4206	46.5517	36.3794	0	0	1.25992		0			0				0			0
MEHO01065303.1	MEHO01065303.1	MEHO01065303.1:1-1498	242.693	-5.3436	-40.6053	1.86603e-39	7.49021e-37	360.967	614.33	448.679	8.7943	7.01032	16.379		0			0				0			0
MEHO01030668.1	MEHO01030668.1	MEHO01030668.1:1-2191	10.0058	-5.33125	-40.2593	1.63802e-07	3.16912e-06	28.2363	20.6049	11.1936	0	0	0		0			0				0			0
MEHO01202312.1	MEHO01202312.1	MEHO01202312.1:1-692	9.99183	-5.33098	-40.2518	1.41423e-07	2.77973e-06	19.8417	16.7891	23.3201	0	0	0		0			0				0			0
MEHO01006932.1	MEHO01006932.1	MEHO01006932.1:1-3882	42.3875	-5.33096	-40.2511	4.69123e-17	3.53604e-15	109.893	68.6829	70.8931	0	2.33677	2.51984		0			0				0			0
MEHO01141224.1	MEHO01141224.1	MEHO01141224.1:1-904	10.0059	-5.32935	-40.2062	1.54143e-07	3.0067e-06	26.71	13.7366	19.5889	0	0	0		0			0				0			0
MEHO01134023.1	MEHO01134023.1	MEHO01134023.1:1-939	9.86464	-5.31434	-39.7903	1.56302e-07	3.04168e-06	16.7891	19.0786	23.3201	0	0	0		0			0				0			0
MEHO01042767.1	MEHO01042767.1	MEHO01042767.1:1-1873	25.4902	-5.30982	-39.6657	5.2039e-12	2.1143e-10	53.42	45.7886	51.3042	0	1.16839	1.25992		0			0				0			0
MEHO01092583.1	MEHO01092583.1	MEHO01092583.1:1-1219	17.4507	-5.3098	-39.665	2.40792e-09	6.5756e-08	36.6309	30.5257	36.3794	0	1.16839	0		0			0				0			0
MEHO01031604.1	MEHO01031604.1	MEHO01031604.1:1-2163	9.7798	-5.30545	-39.5457	1.67426e-07	3.23361e-06	15.2629	22.8943	20.5217	0	0	0		0			0				0			0
MEHO01008441.1	MEHO01008441.1	MEHO01008441.1:1-3633	9.73733	-5.30466	-39.5241	1.72674e-07	3.31792e-06	25.1837	18.3154	14.9249	0	0	0		0			0				0			0
MEHO01217752.1	MEHO01217752.1	MEHO01217752.1:1-655	9.72325	-5.30322	-39.4846	1.65888e-07	3.20576e-06	22.1311	17.5523	18.6561	0	0	0		0			0				0			0
MEHO01288767.1	MEHO01288767.1	MEHO01288767.1:1-529	9.80808	-5.30212	-39.4546	1.797e-07	3.43482e-06	24.4206	12.9734	21.4545	0	0	0		0			0				0			0
MEHO01069015.1	MEHO01069015.1	MEHO01069015.1:1-1454	17.2951	-5.30181	-39.4461	2.69586e-09	7.31991e-08	40.4466	35.1046	27.0513	0	1.16839	0		0			0				0			0
MEHO01068234.1	MEHO01068234.1	MEHO01068234.1:1-1463	9.70917	-5.29603	-39.2884	1.72906e-07	3.32019e-06	17.5523	18.3154	22.3873	0	0	0		0			0				0			0
MEHO01202261.1	MEHO01202261.1	MEHO01202261.1:1-692	17.3377	-5.29579	-39.282	2.7809e-09	7.52908e-08	30.5257	31.2889	41.0434	0	1.16839	0		0			0				0			0
MEHO01147630.1	MEHO01147630.1	MEHO01147630.1:1-874	9.86464	-5.29477	-39.2542	2.09202e-07	3.93773e-06	9.92086	25.9469	23.3201	0	0	0		0			0				0			0
MEHO01227184.1	MEHO01227184.1	MEHO01227184.1:1-635	17.2528	-5.29463	-39.2503	2.93416e-09	7.90253e-08	43.4991	28.9994	29.8497	0	1.16839	0		0			0				0			0
MEHO01609746.1	MEHO01609746.1	MEHO01609746.1:1-234	17.2398	-5.29445	-39.2454	2.78194e-09	7.52908e-08	40.4466	32.8151	28.9169	0	0	1.25992		0			0				0			0
MEHO01033686.1	MEHO01033686.1	MEHO01033686.1:1-2099	64.9367	-5.28924	-39.104	5.40009e-24	8.06769e-22	97.6823	154.918	128.727	1.09929	4.67354	2.51984		0			0				0			0
MEHO01032784.1	MEHO01032784.1	MEHO01032784.1:1-2125	9.72314	-5.28903	-39.0982	2.22021e-07	4.15554e-06	18.3154	29.7626	10.2608	0	0	0		2	GO:0005615|GO:0004867	C:extracellular space|F:serine-type endopeptidase inhibitor activity	1	K13963	serpin B	ko05146; Amoebiasis	1	PF00079	Serpin	1	COG4826	O	Serine protease inhibitor
MEHO01106240.1	MEHO01106240.1	MEHO01106240.1:1-1112	9.61014	-5.28388	-38.9589	2.01797e-07	3.81559e-06	26.71	16.026	14.9249	0	0	0		0			0				0			0
MEHO01068687.1	MEHO01068687.1	MEHO01068687.1:1-1458	24.9699	-5.28206	-38.9098	7.40863e-12	2.94599e-10	42.736	53.42	51.3042	1.09929	0	1.25992		0			0				0			0
MEHO01575814.1	MEHO01575814.1	MEHO01575814.1:1-256	33.0056	-5.28192	-38.906	2.5987e-14	1.40321e-12	48.8411	79.3669	66.2291	0	2.33677	1.25992		0			0				0			0
MEHO01286972.1	MEHO01286972.1	MEHO01286972.1:1-532	9.5537	-5.27665	-38.7642	1.93792e-07	3.67467e-06	16.7891	19.0786	21.4545	0	0	0		0			0				0			0
MEHO01107176.1	MEHO01107176.1	MEHO01107176.1:1-1106	9.58198	-5.27228	-38.647	2.11431e-07	3.97519e-06	12.9734	22.1311	22.3873	0	0	0		0			0				0			0
MEHO01011011.1	MEHO01011011.1	MEHO01011011.1:1-3317	24.6976	-5.27013	-38.5893	8.39422e-12	3.30961e-10	53.42	45.7886	46.6402	0	2.33677	0		7	GO:0046872|GO:0003964|GO:0009036|GO:0006310|GO:0090305|GO:0032199|GO:0032197	F:metal ion binding|F:RNA-directed DNA polymerase activity|F:Type II site-specific deoxyribonuclease activity|P:DNA recombination|P:nucleic acid phosphodiester bond hydrolysis|P:reverse transcription involved in RNA-mediated transposition|P:transposition, RNA-mediated	0				3	PF08333|PF03372|PF00078	DUF1725|Exo_endo_phos|RVT_1	0
MEHO01456838.1	MEHO01456838.1	MEHO01456838.1:1-350	9.49715	-5.26346	-38.4112	2.25288e-07	4.21431e-06	12.9734	24.4206	19.5889	0	0	0		0			0				0			0
MEHO01140455.1	MEHO01140455.1	MEHO01140455.1:1-907	9.38404	-5.25929	-38.3005	2.19699e-07	4.11901e-06	22.8943	17.5523	15.8577	0	0	0		0			0				0			0
MEHO01062888.1	MEHO01062888.1	MEHO01062888.1:1-1530	16.7466	-5.2561	-38.2158	4.38091e-09	1.142e-07	45.0254	28.2363	26.1185	1.09929	0	0		0			0				0			0
MEHO01017521.1	MEHO01017521.1	MEHO01017521.1:1-2780	70.6869	-5.25583	-38.2086	1.12945e-26	2.05622e-24	147.287	135.076	132.458	2.19858	5.84193	1.25992		0			0				0			0
MEHO01264124.1	MEHO01264124.1	MEHO01264124.1:1-567	9.39823	-5.25012	-38.0578	2.40531e-07	4.48936e-06	12.9734	22.8943	20.5217	0	0	0		0			0				0			0
MEHO01044263.1	MEHO01044263.1	MEHO01044263.1:1-1841	9.28513	-5.24629	-37.9568	2.33211e-07	4.35763e-06	21.368	17.5523	16.7905	0	0	0		0			0				0			0
MEHO01193784.1	MEHO01193784.1	MEHO01193784.1:1-714	9.34157	-5.24622	-37.955	2.67981e-07	4.94629e-06	20.6049	25.1837	10.2608	0	0	0		0			0				0			0
MEHO01062719.1	MEHO01062719.1	MEHO01062719.1:1-1533	9.39823	-5.2371	-37.7159	2.90259e-07	5.31593e-06	25.9469	9.92086	20.5217	0	0	0		0			0				0			0
MEHO01142705.1	MEHO01142705.1	MEHO01142705.1:1-896	69.7977	-5.23589	-37.6843	1.80592e-26	3.23474e-24	127.445	145.76	136.189	2.19858	4.67354	2.51984		0			0				0			0
MEHO01065840.1	MEHO01065840.1	MEHO01065840.1:1-1492	9.21449	-5.23378	-37.6293	2.50562e-07	4.65573e-06	20.6049	16.026	18.6561	0	0	0		0			0				0			0
MEHO01148375.1	MEHO01148375.1	MEHO01148375.1:1-871	24.1078	-5.23033	-37.5393	1.41806e-11	5.46173e-10	37.394	52.6569	52.237	1.09929	0	1.25992		0			0				0			0
MEHO01200694.1	MEHO01200694.1	MEHO01200694.1:1-696	9.37007	-5.22749	-37.4655	2.95575e-07	5.39583e-06	16.026	12.2103	27.9841	0	0	0		0			0				0			0
MEHO01066541.1	MEHO01066541.1	MEHO01066541.1:1-1484	9.11558	-5.21889	-37.2428	2.72255e-07	5.01684e-06	19.0786	16.026	19.5889	0	0	0		0			0				0			0
MEHO01117143.1	MEHO01117143.1	MEHO01117143.1:1-1039	16.2495	-5.21559	-37.1576	5.42673e-09	1.39612e-07	33.5783	28.2363	34.5137	0	1.16839	0		0			0				0			0
MEHO01587290.1	MEHO01587290.1	MEHO01587290.1:1-250	16.0965	-5.2096	-37.0038	5.776e-09	1.47346e-07	30.5257	35.1046	29.8497	1.09929	0	0		0			0				0			0
MEHO01138469.1	MEHO01138469.1	MEHO01138469.1:1-917	23.6823	-5.20824	-36.9688	1.59639e-11	6.10625e-10	43.4991	50.3674	45.7074	0	0	2.51984		0			0				0			0
MEHO01080745.1	MEHO01080745.1	MEHO01080745.1:1-1328	30.9437	-5.20466	-36.8774	5.26956e-14	2.73459e-12	64.104	60.2883	57.8338	1.09929	2.33677	0		0			0				0			0
MEHO01514002.1	MEHO01514002.1	MEHO01514002.1:1-303	16.0797	-5.2016	-36.7992	7.01944e-09	1.76498e-07	41.2097	33.5783	20.5217	0	1.16839	0		0			0				0			0
MEHO01121750.1	MEHO01121750.1	MEHO01121750.1:1-1010	8.94591	-5.19916	-36.7369	3.16772e-07	5.74386e-06	22.1311	17.5523	13.9921	0	0	0		0			0				0			0
MEHO01023142.1	MEHO01023142.1	MEHO01023142.1:1-2484	30.7919	-5.1978	-36.7023	6.881e-14	3.51068e-12	65.6303	67.1566	48.5058	2.19858	0	1.25992		0			0				0			0
MEHO01509480.1	MEHO01509480.1	MEHO01509480.1:1-307	9.03075	-5.19563	-36.6472	3.5501e-07	6.35507e-06	11.4471	25.9469	16.7905	0	0	0		0			0				0			0
MEHO01046889.1	MEHO01046889.1	MEHO01046889.1:1-1790	15.9694	-5.19521	-36.6364	6.8581e-09	1.72702e-07	25.9469	38.9203	29.8497	1.09929	0	0		0			0				0			0
MEHO01141945.1	MEHO01141945.1	MEHO01141945.1:1-900	60.3362	-5.19481	-36.6264	1.27391e-23	1.8373e-21	109.129	123.629	121.265	4.39715	2.33677	1.25992		0			0				0			0
MEHO01064354.1	MEHO01064354.1	MEHO01064354.1:1-1511	8.93183	-5.18872	-36.4722	3.44037e-07	6.18561e-06	12.9734	22.8943	17.7233	0	0	0		0			0				0			0
MEHO01054867.1	MEHO01054867.1	MEHO01054867.1:1-1649	8.87528	-5.18818	-36.4585	3.31829e-07	5.97903e-06	21.368	16.026	15.8577	0	0	0		0			0				0			0
MEHO01339937.1	MEHO01339937.1	MEHO01339937.1:1-464	8.87528	-5.18678	-36.4231	3.38432e-07	6.09142e-06	22.1311	15.2629	15.8577	0	0	0		0			0				0			0
MEHO01208890.1	MEHO01208890.1	MEHO01208890.1:1-676	8.88947	-5.1844	-36.3631	3.34426e-07	6.02257e-06	16.7891	16.026	20.5217	0	0	0		0			0				0			0
MEHO01197025.1	MEHO01197025.1	MEHO01197025.1:1-706	141.785	-5.18252	-36.3157	4.1728e-45	2.62303e-42	217.496	332.73	278.908	4.39715	5.84193	11.3393		0			0				0			0
MEHO01036381.1	MEHO01036381.1	MEHO01036381.1:1-2024	15.7971	-5.17972	-36.2453	7.69864e-09	1.91233e-07	38.9203	26.71	27.9841	0	1.16839	0		0			0				0			0
MEHO01019575.1	MEHO01019575.1	MEHO01019575.1:1-2663	8.847	-5.17816	-36.2061	3.7352e-07	6.66236e-06	13.7366	24.4206	14.9249	0	0	0		0			0				0			0
MEHO01410532.1	MEHO01410532.1	MEHO01410532.1:1-392	8.80464	-5.17714	-36.1806	3.47149e-07	6.23482e-06	19.0786	16.026	17.7233	0	0	0		0			0				0			0
MEHO01295994.1	MEHO01295994.1	MEHO01295994.1:1-519	15.5312	-5.16212	-35.8059	8.77259e-09	2.15061e-07	28.2363	35.8677	27.9841	1.09929	0	0		0			0				0			0
MEHO01250406.1	MEHO01250406.1	MEHO01250406.1:1-590	8.71981	-5.16073	-35.7713	4.09251e-07	7.22172e-06	13.7366	23.6574	14.9249	0	0	0		0			0				0			0
MEHO01061994.1	MEHO01061994.1	MEHO01061994.1:1-1542	8.69153	-5.15988	-35.7502	4.05187e-07	7.15758e-06	15.2629	22.8943	13.9921	0	0	0		0			0				0			0
MEHO01151737.1	MEHO01151737.1	MEHO01151737.1:1-856	94.7597	-5.15357	-35.5943	1.61234e-34	5.0676e-32	199.18	181.628	173.502	2.19858	7.01032	5.03968		0			0				0			0
MEHO01027525.1	MEHO01027525.1	MEHO01027525.1:1-2303	8.6209	-5.15267	-35.5719	4.01332e-07	7.10079e-06	16.7891	19.0786	15.8577	0	0	0		0			0				0			0
MEHO01150431.1	MEHO01150431.1	MEHO01150431.1:1-862	65.8641	-5.15106	-35.5323	2.2244e-25	3.58011e-23	128.208	120.577	137.122	1.09929	8.1787	0		0			0				0			0
MEHO01376254.1	MEHO01376254.1	MEHO01376254.1:1-425	15.5313	-5.14492	-35.3815	1.15614e-08	2.77328e-07	19.0786	36.6309	36.3794	1.09929	0	0		0			0				0			0
MEHO01015351.1	MEHO01015351.1	MEHO01015351.1:1-2930	22.5494	-5.14341	-35.3444	3.63846e-11	1.32047e-09	37.394	52.6569	42.909	0	2.33677	0		8	GO:0016020|GO:0005739|GO:0005524|GO:0004176|GO:0046872|GO:0004222|GO:0008237|GO:0006508	C:membrane|C:mitochondrion|F:ATP binding|F:ATP-dependent peptidase activity|F:metal ion binding|F:metalloendopeptidase activity|F:metallopeptidase activity|P:proteolysis	1	K08955	ATP-dependent metalloprotease [EC:3.4.24.-]	ko04139; Mitophagy - yeast	2	PF00004|PF01434	AAA|Peptidase_M41	1	COG0465	O	ATP-dependent Zn proteases
MEHO01068917.1	MEHO01068917.1	MEHO01068917.1:1-1455	8.56434	-5.14338	-35.3437	4.37062e-07	7.68398e-06	21.368	16.026	13.9921	0	0	0		0			0				0			0
MEHO01022167.1	MEHO01022167.1	MEHO01022167.1:1-2529	22.4133	-5.14271	-35.3272	3.61374e-11	1.31293e-09	50.3674	42.736	39.1778	2.19858	0	0		0			0				0			0
MEHO01030710.1	MEHO01030710.1	MEHO01030710.1:1-2190	8.56434	-5.14194	-35.3085	4.45794e-07	7.82099e-06	22.1311	15.2629	13.9921	0	0	0		0			0				0			0
MEHO01165795.1	MEHO01165795.1	MEHO01165795.1:1-802	8.57854	-5.14172	-35.303	4.2707e-07	7.52022e-06	17.5523	15.2629	18.6561	0	0	0		0			0				0			0
MEHO01014668.1	MEHO01014668.1	MEHO01014668.1:1-2981	15.3036	-5.13863	-35.2276	1.01116e-08	2.45897e-07	31.2889	31.2889	27.9841	0	0	1.25992		0			0				0			0
MEHO01010768.1	MEHO01010768.1	MEHO01010768.1:1-3343	8.57854	-5.13598	-35.1629	4.6339e-07	8.11687e-06	20.6049	12.2103	18.6561	0	0	0		0			0				0			0
MEHO01006179.1	MEHO01006179.1	MEHO01006179.1:1-4021	8.53607	-5.13474	-35.1327	4.81253e-07	8.37255e-06	23.6574	14.4997	13.0593	0	0	0		0			0				0			0
MEHO01015892.1	MEHO01015892.1	MEHO01015892.1:1-2888	8.55026	-5.13256	-35.0795	4.75243e-07	8.28964e-06	12.2103	21.368	17.7233	0	0	0		0			0				0			0
MEHO01341738.1	MEHO01341738.1	MEHO01341738.1:1-462	8.47951	-5.12627	-34.927	5.16579e-07	8.92653e-06	16.026	23.6574	11.1936	0	0	0		0			0				0			0
MEHO01152655.1	MEHO01152655.1	MEHO01152655.1:1-853	50.722	-5.12495	-34.8951	1.16227e-20	1.27796e-18	98.4454	93.1034	105.407	0	2.33677	5.03968		0			0				0			0
MEHO01270148.1	MEHO01270148.1	MEHO01270148.1:1-557	8.3806	-5.11707	-34.705	5.14657e-07	8.90255e-06	19.8417	18.3154	12.1265	0	0	0		0			0				0			0
MEHO01004315.1	MEHO01004315.1	MEHO01004315.1:1-4468	8.36652	-5.11412	-34.634	5.00868e-07	8.68206e-06	18.3154	16.026	15.8577	0	0	0		0			0				0			0
MEHO01150724.1	MEHO01150724.1	MEHO01150724.1:1-861	15.1047	-5.11318	-34.6115	1.35104e-08	3.2105e-07	22.1311	32.8151	34.5137	0	1.16839	0		0			0				0			0
MEHO01408532.1	MEHO01408532.1	MEHO01408532.1:1-394	8.42307	-5.11141	-34.569	5.44455e-07	9.3511e-06	11.4471	21.368	17.7233	0	0	0		0			0				0			0
MEHO01087335.1	MEHO01087335.1	MEHO01087335.1:1-1265	8.40899	-5.10752	-34.476	5.36018e-07	9.22893e-06	14.4997	14.4997	21.4545	0	0	0		0			0				0			0
MEHO01220419.1	MEHO01220419.1	MEHO01220419.1:1-649	8.35243	-5.10255	-34.3574	5.48567e-07	9.40611e-06	17.5523	12.9734	19.5889	0	0	0		0			0				0			0
MEHO01261225.1	MEHO01261225.1	MEHO01261225.1:1-571	91.9079	-5.1016	-34.3347	1.41579e-32	3.74352e-30	137.366	206.812	193.09	3.29786	5.84193	5.03968		0			0				0			0
MEHO01043510.1	MEHO01043510.1	MEHO01043510.1:1-1856	49.5126	-5.09783	-34.2453	3.40204e-20	3.58678e-18	106.84	80.8931	102.608	4.39715	2.33677	0		0			0				0			0
MEHO01082203.1	MEHO01082203.1	MEHO01082203.1:1-1313	8.2676	-5.0888	-34.0316	6.1973e-07	1.05341e-05	21.368	11.4471	16.7905	0	0	0		0			0				0			0
MEHO01256485.1	MEHO01256485.1	MEHO01256485.1:1-579	8.18277	-5.08741	-33.9987	5.89983e-07	1.00748e-05	18.3154	16.7891	13.9921	0	0	0		0			0				0			0
MEHO01102755.1	MEHO01102755.1	MEHO01102755.1:1-1138	8.25352	-5.08477	-33.9365	6.10829e-07	1.04082e-05	16.026	12.9734	20.5217	0	0	0		0			0				0			0
MEHO01043173.1	MEHO01043173.1	MEHO01043173.1:1-1863	8.15449	-5.08096	-33.8471	6.29746e-07	1.06717e-05	15.2629	20.6049	13.0593	0	0	0		0			0				0			0
MEHO01022501.1	MEHO01022501.1	MEHO01022501.1:1-2512	8.25352	-5.0797	-33.8175	6.56373e-07	1.11004e-05	18.3154	10.684	20.5217	0	0	0		0			0				0			0
MEHO01019081.1	MEHO01019081.1	MEHO01019081.1:1-2688	8.16869	-5.0796	-33.8152	6.11698e-07	1.04082e-05	16.7891	14.4997	17.7233	0	0	0		0			0				0			0
MEHO01059483.1	MEHO01059483.1	MEHO01059483.1:1-1578	8.16869	-5.0796	-33.8152	6.11698e-07	1.04082e-05	16.7891	14.4997	17.7233	0	0	0		0			0				0			0
MEHO01315367.1	MEHO01315367.1	MEHO01315367.1:1-493	8.32416	-5.07635	-33.7392	7.70269e-07	1.28119e-05	7.63143	23.6574	18.6561	0	0	0		0			0				0			0
MEHO01439188.1	MEHO01439188.1	MEHO01439188.1:1-366	8.22524	-5.07407	-33.6858	6.93225e-07	1.16644e-05	9.92086	19.8417	19.5889	0	0	0		2	GO:0005737|GO:0008146	C:cytoplasm|F:sulfotransferase activity	0				1	PF00685	Sulfotransfer_1	0
MEHO01020227.1	MEHO01020227.1	MEHO01020227.1:1-2628	8.05558	-5.06754	-33.5336	6.59113e-07	1.11411e-05	17.5523	16.7891	13.9921	0	0	0		0			0				0			0
MEHO01123197.1	MEHO01123197.1	MEHO01123197.1:1-1001	14.4263	-5.05826	-33.3186	2.07417e-08	4.78553e-07	33.5783	22.8943	28.9169	0	1.16839	0		0			0				0			0
MEHO01123334.1	MEHO01123334.1	MEHO01123334.1:1-1000	8.0273	-5.05613	-33.2696	7.51429e-07	1.25236e-05	12.9734	22.1311	13.0593	0	0	0		0			0				0			0
MEHO01169534.1	MEHO01169534.1	MEHO01169534.1:1-789	8.01322	-5.0556	-33.2574	7.05709e-07	1.18445e-05	13.7366	17.5523	16.7905	0	0	0		0			0				0			0
MEHO01227946.1	MEHO01227946.1	MEHO01227946.1:1-633	28.2006	-5.05485	-33.2399	7.36328e-13	3.29282e-11	35.1046	71.7354	58.7667	0	2.33677	1.25992		0			0				0			0
MEHO01045955.1	MEHO01045955.1	MEHO01045955.1:1-1807	7.98494	-5.05392	-33.2187	7.05607e-07	1.18445e-05	15.2629	16.7891	15.8577	0	0	0		0			0				0			0
MEHO01101034.1	MEHO01101034.1	MEHO01101034.1:1-1150	8.0415	-5.0537	-33.2136	7.41907e-07	1.23959e-05	11.4471	19.0786	17.7233	0	0	0		0			0				0			0
MEHO01056477.1	MEHO01056477.1	MEHO01056477.1:1-1624	7.95667	-5.04829	-33.0892	7.44756e-07	1.24248e-05	13.7366	19.0786	14.9249	0	0	0		0			0				0			0
MEHO01000287.1	MEHO01000287.1	MEHO01000287.1:1-8165	8.08397	-5.04546	-33.0243	8.13827e-07	1.34491e-05	13.7366	11.4471	23.3201	0	0	0		0			0				0			0
MEHO01003089.1	MEHO01003089.1	MEHO01003089.1:1-4881	8.08397	-5.04263	-32.9597	8.47101e-07	1.39299e-05	15.2629	9.92086	23.3201	0	0	0		0			0				0			0
MEHO01160256.1	MEHO01160256.1	MEHO01160256.1:1-822	14.2568	-5.04061	-32.9135	2.36388e-08	5.40528e-07	22.8943	29.7626	31.7153	0	1.16839	0		0			0				0			0
MEHO01002320.1	MEHO01002320.1	MEHO01002320.1:1-5245	7.92839	-5.03957	-32.8899	8.18673e-07	1.35158e-05	21.368	12.2103	13.9921	0	0	0		0			0				0			0
MEHO01114341.1	MEHO01114341.1	MEHO01114341.1:1-1057	7.91431	-5.0379	-32.8517	7.79463e-07	1.29455e-05	13.7366	16.026	17.7233	0	0	0		0			0				0			0
MEHO01040738.1	MEHO01040738.1	MEHO01040738.1:1-1918	7.88603	-5.03579	-32.8038	7.83587e-07	1.29945e-05	16.026	14.4997	16.7905	0	0	0		0			0				0			0
MEHO01025181.1	MEHO01025181.1	MEHO01025181.1:1-2394	14.1447	-5.03474	-32.7798	2.44327e-08	5.57153e-07	32.8151	27.4731	23.3201	0	0	1.25992		0			0				0			0
MEHO01155401.1	MEHO01155401.1	MEHO01155401.1:1-841	14.272	-5.0343	-32.7699	2.57331e-08	5.84804e-07	32.8151	19.8417	31.7153	0	0	1.25992		0			0				0			0
MEHO01179228.1	MEHO01179228.1	MEHO01179228.1:1-757	7.91431	-5.03361	-32.7542	8.27172e-07	1.36359e-05	18.3154	11.4471	17.7233	0	0	0		0			0				0			0
MEHO01023813.1	MEHO01023813.1	MEHO01023813.1:1-2453	7.88592	-5.03235	-32.7258	9.17093e-07	1.49116e-05	20.6049	18.3154	8.39524	0	0	0		0			0				0			0
MEHO01016503.1	MEHO01016503.1	MEHO01016503.1:1-2845	7.90011	-5.02767	-32.6197	9.36901e-07	1.51892e-05	10.684	23.6574	13.0593	0	0	0		0			0				0			0
MEHO01020709.1	MEHO01020709.1	MEHO01020709.1:1-2603	7.84367	-5.02035	-32.4547	8.78198e-07	1.43774e-05	14.4997	12.9734	19.5889	0	0	0		3	GO:0030246|GO:0042742|GO:0050832	F:carbohydrate binding|P:defense response to bacterium|P:defense response to fungus	0				1	PF00967	Barwin	1	COG3979	G	Chitodextrinase
MEHO01079555.1	MEHO01079555.1	MEHO01079555.1:1-1339	7.84367	-5.01828	-32.4081	9.04035e-07	1.47569e-05	11.4471	16.026	19.5889	0	0	0		0			0				0			0
MEHO01053136.1	MEHO01053136.1	MEHO01053136.1:1-1678	7.77292	-5.01165	-32.2594	9.87815e-07	1.59293e-05	22.1311	11.4471	13.0593	0	0	0		0			0				0			0
MEHO01083967.1	MEHO01083967.1	MEHO01083967.1:1-1296	7.73056	-5.01102	-32.2454	9.06338e-07	1.47872e-05	13.7366	16.7891	15.8577	0	0	0		0			0				0			0
MEHO01126098.1	MEHO01126098.1	MEHO01126098.1:1-983	7.90022	-5.00855	-32.1903	1.08766e-06	1.73463e-05	7.63143	18.3154	21.4545	0	0	0		0			0				0			0
MEHO01311583.1	MEHO01311583.1	MEHO01311583.1:1-498	13.8327	-5.00768	-32.1707	3.00936e-08	6.73337e-07	29.7626	25.9469	26.1185	0	1.16839	0		3	GO:0046872|GO:0003676|GO:0004523	F:metal ion binding|F:nucleic acid binding|F:RNA-DNA hybrid ribonuclease activity	0				1	PF13966	zf-RVT	0
MEHO01058511.1	MEHO01058511.1	MEHO01058511.1:1-1592	7.70229	-5.00741	-32.1648	9.29613e-07	1.50784e-05	13.7366	17.5523	14.9249	0	0	0		0			0				0			0
MEHO01058680.1	MEHO01058680.1	MEHO01058680.1:1-1589	20.3176	-4.99902	-31.9784	1.58281e-10	5.27329e-09	33.5783	45.7886	40.1106	0	1.16839	1.25992		0			0				0			0
MEHO01052059.1	MEHO01052059.1	MEHO01052059.1:1-1695	39.8572	-4.99417	-31.871	2.72421e-17	2.11069e-15	77.0774	70.9723	84.8852	0	1.16839	5.03968		0			0				0			0
MEHO01308451.1	MEHO01308451.1	MEHO01308451.1:1-502	7.63165	-4.99287	-31.8423	1.00081e-06	1.61077e-05	14.4997	14.4997	16.7905	0	0	0		0			0				0			0
MEHO01062127.1	MEHO01062127.1	MEHO01062127.1:1-1540	7.63165	-4.99263	-31.8369	1.00417e-06	1.61493e-05	13.7366	15.2629	16.7905	0	0	0		0			0				0			0
MEHO01380510.1	MEHO01380510.1	MEHO01380510.1:1-421	7.65993	-4.98394	-31.6458	1.15823e-06	1.8314e-05	19.0786	9.15771	17.7233	0	0	0		0			0				0			0
MEHO01191970.1	MEHO01191970.1	MEHO01191970.1:1-719	13.6066	-4.98385	-31.6439	3.66932e-08	8.09583e-07	29.7626	23.6574	27.0513	0	1.16839	0		0			0				0			0
MEHO01013563.1	MEHO01013563.1	MEHO01013563.1:1-3073	20.035	-4.98041	-31.5683	1.90457e-10	6.25766e-09	33.5783	45.0254	39.1778	0	1.16839	1.25992		0			0				0			0
MEHO01068306.1	MEHO01068306.1	MEHO01068306.1:1-1462	7.54682	-4.97897	-31.5368	1.12327e-06	1.78459e-05	19.0786	12.2103	13.9921	0	0	0		0			0				0			0
MEHO01403001.1	MEHO01403001.1	MEHO01403001.1:1-399	7.49027	-4.9751	-31.4525	1.12791e-06	1.7911e-05	16.7891	16.026	12.1265	0	0	0		5	GO:0048046|GO:0005507|GO:0052716|GO:0016722|GO:0046274	C:apoplast|F:copper ion binding|F:hydroquinone:oxygen oxidoreductase activity|F:oxidoreductase activity, oxidizing metal ions|P:lignin catabolic process	0				3	PF00394|PF07731|PF07732	Cu-oxidase|Cu-oxidase_2|Cu-oxidase_3	1	COG2132	DPM	Multicopper oxidase with three cupredoxin domains (includes cell division protein FtsP and spore coat protein CotA)
MEHO01184428.1	MEHO01184428.1	MEHO01184428.1:1-741	10.119	-4.96901	-31.3201	1.00458e-05	0.000125444	6.86829	30.5257	23.3201	0	0	0		0			0				0			0
MEHO01282665.1	MEHO01282665.1	MEHO01282665.1:1-538	7.47618	-4.96784	-31.2945	1.15245e-06	1.82573e-05	15.2629	13.7366	15.8577	0	0	0		0			0				0			0
MEHO01013427.1	MEHO01013427.1	MEHO01013427.1:1-3085	70.5339	-4.96507	-31.2346	9.4542e-28	1.82067e-25	144.234	128.208	138.988	4.39715	2.33677	5.03968		0			0				0			0
MEHO01016684.1	MEHO01016684.1	MEHO01016684.1:1-2834	13.4381	-4.96422	-31.2162	4.27935e-08	9.31836e-07	22.8943	31.2889	25.1857	0	0	1.25992		0			0				0			0
MEHO01004725.1	MEHO01004725.1	MEHO01004725.1:1-4355	7.39135	-4.95722	-31.065	1.23577e-06	1.94019e-05	16.7891	14.4997	13.0593	0	0	0		0			0				0			0
MEHO01402521.1	MEHO01402521.1	MEHO01402521.1:1-400	7.39135	-4.95628	-31.0449	1.25112e-06	1.96152e-05	17.5523	13.7366	13.0593	0	0	0		0			0				0			0
MEHO01032716.1	MEHO01032716.1	MEHO01032716.1:1-2127	7.41963	-4.9556	-31.0303	1.29286e-06	2.02315e-05	19.0786	11.4471	13.9921	0	0	0		0			0				0			0
MEHO01250882.1	MEHO01250882.1	MEHO01250882.1:1-589	7.4621	-4.94709	-30.8477	1.41409e-06	2.19328e-05	9.15771	16.026	19.5889	0	0	0		0			0				0			0
MEHO01099535.1	MEHO01099535.1	MEHO01099535.1:1-1162	7.34899	-4.94542	-30.8121	1.3069e-06	2.0432e-05	13.7366	14.4997	15.8577	0	0	0		0			0				0			0
MEHO01134391.1	MEHO01134391.1	MEHO01134391.1:1-937	7.36308	-4.94166	-30.7318	1.47788e-06	2.28372e-05	10.684	21.368	12.1265	0	0	0		0			0				0			0
MEHO01089021.1	MEHO01089021.1	MEHO01089021.1:1-1249	7.41963	-4.94099	-30.7176	1.5643e-06	2.40168e-05	8.39457	22.1311	13.9921	0	0	0		0			0				0			0
MEHO01460221.1	MEHO01460221.1	MEHO01460221.1:1-348	13.2828	-4.93926	-30.6806	5.28445e-08	1.13439e-06	22.1311	23.6574	32.6481	0	0	1.25992		0			0				0			0
MEHO01096609.1	MEHO01096609.1	MEHO01096609.1:1-1186	13.41	-4.93887	-30.6724	6.15941e-08	1.30622e-06	14.4997	32.052	32.6481	0	0	1.25992		0			0				0			0
MEHO01096680.1	MEHO01096680.1	MEHO01096680.1:1-1185	7.29244	-4.93767	-30.6468	1.3803e-06	2.14888e-05	16.7891	12.9734	13.9921	0	0	0		0			0				0			0
MEHO01022615.1	MEHO01022615.1	MEHO01022615.1:1-2507	7.27824	-4.93542	-30.5993	1.49158e-06	2.30276e-05	16.026	18.3154	9.32804	0	0	0		0			0				2	PF14111|PF14392	DUF4283|zf-CCHC_4	0
MEHO01001842.1	MEHO01001842.1	MEHO01001842.1:1-5535	7.26416	-4.93317	-30.5514	1.42962e-06	2.21428e-05	12.9734	17.5523	13.0593	0	0	0		0			0				0			0
MEHO01143551.1	MEHO01143551.1	MEHO01143551.1:1-892	7.23588	-4.92802	-30.4427	1.4926e-06	2.30327e-05	18.3154	12.9734	12.1265	0	0	0		0			0				0			0
MEHO01052286.1	MEHO01052286.1	MEHO01052286.1:1-1692	7.39146	-4.92597	-30.3994	1.65758e-06	2.53204e-05	14.4997	8.39457	21.4545	0	0	0		0			0				0			0
MEHO01053461.1	MEHO01053461.1	MEHO01053461.1:1-1672	13.0554	-4.92589	-30.3977	6.35197e-08	1.34108e-06	20.6049	35.1046	21.4545	0	1.16839	0		0			0				0			0
MEHO01206734.1	MEHO01206734.1	MEHO01206734.1:1-681	7.2218	-4.91998	-30.2733	1.53755e-06	2.36496e-05	11.4471	16.026	15.8577	0	0	0		0			0				0			0
MEHO01039087.1	MEHO01039087.1	MEHO01039087.1:1-1958	7.15105	-4.91354	-30.1385	1.67363e-06	2.55539e-05	16.026	17.5523	9.32804	0	0	0		0			0				0			0
MEHO01014563.1	MEHO01014563.1	MEHO01014563.1:1-2987	12.8885	-4.91136	-30.093	6.61418e-08	1.39115e-06	25.1837	22.1311	28.9169	1.09929	0	0		0			0				0			0
MEHO01002376.1	MEHO01002376.1	MEHO01002376.1:1-5210	49.5778	-4.90492	-29.9591	7.10069e-21	8.04648e-19	93.8666	96.156	98.8772	1.09929	1.16839	6.29961		0			0				0			0
MEHO01300903.1	MEHO01300903.1	MEHO01300903.1:1-512	7.13697	-4.90472	-29.9549	1.7439e-06	2.65174e-05	10.684	19.0786	13.0593	0	0	0		0			0				0			0
MEHO01005297.1	MEHO01005297.1	MEHO01005297.1:1-4211	7.19352	-4.90389	-29.9376	1.85235e-06	2.78613e-05	8.39457	19.8417	14.9249	0	0	0		0			0				0			0
MEHO01064016.1	MEHO01064016.1	MEHO01064016.1:1-1516	7.08042	-4.90315	-29.9223	1.69574e-06	2.58797e-05	15.2629	16.026	11.1936	0	0	0		0			0				0			0
MEHO01022136.1	MEHO01022136.1	MEHO01022136.1:1-2530	7.17944	-4.90187	-29.8958	1.76467e-06	2.67844e-05	9.92086	14.4997	18.6561	0	0	0		0			0				0			0
MEHO01003527.1	MEHO01003527.1	MEHO01003527.1:1-4713	43.0791	-4.89985	-29.8539	1.00576e-18	8.91167e-17	86.2351	87.7614	77.4227	2.19858	2.33677	2.51984		0			0				0			0
MEHO01161610.1	MEHO01161610.1	MEHO01161610.1:1-817	12.7456	-4.89649	-29.7845	7.1621e-08	1.49957e-06	23.6574	28.2363	23.3201	0	0	1.25992		0			0				0			0
MEHO01352395.1	MEHO01352395.1	MEHO01352395.1:1-450	7.00978	-4.88891	-29.6283	1.79881e-06	2.71911e-05	13.7366	15.2629	13.0593	0	0	0		0			0				0			0
MEHO01122767.1	MEHO01122767.1	MEHO01122767.1:1-1004	7.00978	-4.88812	-29.6123	1.81721e-06	2.74444e-05	16.026	12.9734	13.0593	0	0	0		0			0				0			0
MEHO01055188.1	MEHO01055188.1	MEHO01055188.1:1-1644	7.00978	-4.88681	-29.5853	1.8485e-06	2.78286e-05	12.2103	16.7891	13.0593	0	0	0		0			0				0			0
MEHO01385186.1	MEHO01385186.1	MEHO01385186.1:1-416	6.9815	-4.88483	-29.5447	1.8506e-06	2.78476e-05	14.4997	15.2629	12.1265	0	0	0		0			0				0			0
MEHO01337182.1	MEHO01337182.1	MEHO01337182.1:1-467	6.9815	-4.88329	-29.5133	1.88753e-06	2.83266e-05	12.9734	16.7891	12.1265	0	0	0		0			0				0			0
MEHO01149721.1	MEHO01149721.1	MEHO01149721.1:1-865	7.05214	-4.88182	-29.4831	2.16712e-06	3.21602e-05	9.92086	22.1311	10.2608	0	0	0		0			0				0			0
MEHO01156346.1	MEHO01156346.1	MEHO01156346.1:1-837	6.95323	-4.87976	-29.441	1.9278e-06	2.88658e-05	14.4997	16.026	11.1936	0	0	0		0			0				0			0
MEHO01081053.1	MEHO01081053.1	MEHO01081053.1:1-1325	6.95323	-4.87774	-29.4	1.97782e-06	2.95882e-05	17.5523	12.9734	11.1936	0	0	0		0			0				0			0
MEHO01045416.1	MEHO01045416.1	MEHO01045416.1:1-1817	6.9957	-4.87514	-29.3469	1.98977e-06	2.97537e-05	14.4997	10.684	16.7905	0	0	0		0			0				0			0
MEHO01106799.1	MEHO01106799.1	MEHO01106799.1:1-1108	6.93914	-4.87205	-29.2841	1.96896e-06	2.9469e-05	13.7366	12.9734	14.9249	0	0	0		0			0				0			0
MEHO01033155.1	MEHO01033155.1	MEHO01033155.1:1-2114	6.93914	-4.87033	-29.2492	2.01392e-06	3.00877e-05	15.2629	11.4471	14.9249	0	0	0		0			0				0			0
MEHO01191490.1	MEHO01191490.1	MEHO01191490.1:1-721	18.5228	-4.86995	-29.2417	6.38161e-10	1.93106e-08	28.2363	45.0254	35.4466	0	1.16839	1.25992		0			0				0			0
MEHO01134385.1	MEHO01134385.1	MEHO01134385.1:1-937	12.575	-4.86887	-29.2196	9.50291e-08	1.93994e-06	18.3154	25.1837	30.7825	0	1.16839	0		0			0				0			0
MEHO01089236.1	MEHO01089236.1	MEHO01089236.1:1-1247	18.3687	-4.86772	-29.1965	7.0985e-10	2.13635e-08	46.5517	34.3414	27.0513	1.09929	1.16839	0		6	GO:0004190|GO:0004519|GO:0003676|GO:0003964|GO:0008270|GO:0015074	F:aspartic-type endopeptidase activity|F:endonuclease activity|F:nucleic acid binding|F:RNA-directed DNA polymerase activity|F:zinc ion binding|P:DNA integration	0				4	PF13976|PF00665|PF07727|PF00098	gag_pre-integrs|rve|RVT_2|zf-CCHC	0
MEHO01137961.1	MEHO01137961.1	MEHO01137961.1:1-919	18.6385	-4.86729	-29.1877	8.17026e-10	2.43036e-08	43.4991	22.1311	43.8418	1.09929	0	1.25992		0			0				0			0
MEHO01031399.1	MEHO01031399.1	MEHO01031399.1:1-2170	6.91087	-4.86646	-29.1709	2.06537e-06	3.08012e-05	16.026	11.4471	13.9921	0	0	0		0			0				0			0
MEHO01310956.1	MEHO01310956.1	MEHO01310956.1:1-499	6.91087	-4.86646	-29.1709	2.06537e-06	3.08012e-05	11.4471	16.026	13.9921	0	0	0		0			0				0			0
MEHO01355374.1	MEHO01355374.1	MEHO01355374.1:1-447	12.5761	-4.86485	-29.1384	1.01889e-07	2.05978e-06	16.026	32.052	26.1185	0	0	1.25992		0			0				0			0
MEHO01024317.1	MEHO01024317.1	MEHO01024317.1:1-2431	6.85431	-4.86006	-29.0419	2.13411e-06	3.17411e-05	12.9734	16.026	12.1265	0	0	0		0			0				0			0
MEHO01025427.1	MEHO01025427.1	MEHO01025427.1:1-2383	6.8684	-4.85935	-29.0276	2.31715e-06	3.41207e-05	18.3154	14.4997	8.39524	0	0	0		0			0				0			0
MEHO01502094.1	MEHO01502094.1	MEHO01502094.1:1-313	41.9614	-4.85904	-29.0212	5.65469e-18	4.74013e-16	74.0249	104.551	66.2291	2.19858	3.50516	1.25992		0			0				0			0
MEHO01039040.1	MEHO01039040.1	MEHO01039040.1:1-1959	35.9316	-4.85893	-29.0192	2.92806e-16	2.02389e-14	74.0249	64.104	71.8259	3.29786	2.33677	0		0			0				0			0
MEHO01135054.1	MEHO01135054.1	MEHO01135054.1:1-934	6.9957	-4.85858	-29.0121	2.47007e-06	3.60775e-05	18.3154	6.86829	16.7905	0	0	0		0			0				0			0
MEHO01001428.1	MEHO01001428.1	MEHO01001428.1:1-5868	6.86851	-4.85235	-28.887	2.23252e-06	3.30571e-05	12.2103	12.2103	16.7905	0	0	0		0			0				0			0
MEHO01458920.1	MEHO01458920.1	MEHO01458920.1:1-349	18.1976	-4.85211	-28.8823	7.27423e-10	2.18332e-08	42.736	35.1046	28.9169	0	1.16839	1.25992		0			0				0			0
MEHO01069158.1	MEHO01069158.1	MEHO01069158.1:1-1452	6.86851	-4.85203	-28.8807	2.2419e-06	3.31813e-05	11.4471	12.9734	16.7905	0	0	0		0			0				0			0
MEHO01125809.1	MEHO01125809.1	MEHO01125809.1:1-985	6.84023	-4.8495	-28.8301	2.25814e-06	3.3392e-05	13.7366	11.4471	15.8577	0	0	0		0			0				0			0
MEHO01069600.1	MEHO01069600.1	MEHO01069600.1:1-1447	88.4947	-4.84718	-28.7837	1.50833e-33	4.295e-31	169.418	154.155	191.225	8.7943	2.33677	5.03968		0			0				0			0
MEHO01386882.1	MEHO01386882.1	MEHO01386882.1:1-415	12.3217	-4.84708	-28.7817	1.05265e-07	2.12288e-06	20.6049	25.9469	26.1185	0	0	1.25992		0			0				0			0
MEHO01017578.1	MEHO01017578.1	MEHO01017578.1:1-2777	6.81195	-4.84641	-28.7683	2.29153e-06	3.38258e-05	11.4471	14.4997	14.9249	0	0	0		0			0				0			0
MEHO01012114.1	MEHO01012114.1	MEHO01012114.1:1-3203	6.84023	-4.84054	-28.6515	2.53798e-06	3.70298e-05	16.7891	8.39457	15.8577	0	0	0		0			0				0			0
MEHO01017042.1	MEHO01017042.1	MEHO01017042.1:1-2809	12.2666	-4.84038	-28.6483	1.26228e-07	2.49677e-06	31.2889	16.026	25.1857	1.09929	0	0		0			0				0			0
MEHO01007882.1	MEHO01007882.1	MEHO01007882.1:1-3720	18.1706	-4.8402	-28.6447	7.72099e-10	2.31116e-08	30.5257	35.8677	40.1106	0	0	2.51984		0			0				0			0
MEHO01016446.1	MEHO01016446.1	MEHO01016446.1:1-2849	6.69885	-4.831	-28.4627	2.52433e-06	3.68539e-05	12.9734	16.026	11.1936	0	0	0		0			0				0			0
MEHO01141638.1	MEHO01141638.1	MEHO01141638.1:1-902	17.9601	-4.83091	-28.4609	8.65312e-10	2.56028e-08	37.394	29.7626	38.245	1.09929	0	1.25992		0			0				0			0
MEHO01131007.1	MEHO01131007.1	MEHO01131007.1:1-956	6.71293	-4.82757	-28.3952	2.83169e-06	4.07519e-05	18.3154	14.4997	7.46243	0	0	0		1	GO:0016747	F:transferase activity, transferring acyl groups other than amino-acyl groups	0				1	PF02458	Transferase	0
MEHO01048501.1	MEHO01048501.1	MEHO01048501.1:1-1759	6.91098	-4.82587	-28.3617	3.08913e-06	4.4076e-05	6.86829	12.2103	22.3873	0	0	0		0			0				0			0
MEHO01148052.1	MEHO01148052.1	MEHO01148052.1:1-872	6.71293	-4.82174	-28.2806	3.0381e-06	4.34036e-05	12.2103	20.6049	7.46243	0	0	0		0			0				0			0
MEHO01006947.1	MEHO01006947.1	MEHO01006947.1:1-3879	23.5393	-4.81977	-28.242	7.87538e-12	3.11241e-10	54.1831	39.6834	43.8418	1.09929	1.16839	1.25992		0			0				0			0
MEHO01070737.1	MEHO01070737.1	MEHO01070737.1:1-1433	6.65649	-4.81955	-28.2377	2.62802e-06	3.81504e-05	12.9734	12.9734	13.9921	0	0	0		0			0				0			0
MEHO01004805.1	MEHO01004805.1	MEHO01004805.1:1-4333	17.8434	-4.81644	-28.1769	1.05973e-09	3.08079e-08	31.2889	30.5257	42.909	0	2.33677	0		0			0				0			0
MEHO01167974.1	MEHO01167974.1	MEHO01167974.1:1-794	6.62821	-4.81598	-28.168	2.68172e-06	3.87611e-05	13.7366	12.9734	13.0593	0	0	0		0			0				0			0
MEHO01382785.1	MEHO01382785.1	MEHO01382785.1:1-419	6.62821	-4.81598	-28.168	2.68172e-06	3.87611e-05	12.9734	13.7366	13.0593	0	0	0		0			0				0			0
MEHO01060488.1	MEHO01060488.1	MEHO01060488.1:1-1563	104.002	-4.81559	-28.1603	1.33261e-37	4.82578e-35	167.128	237.337	199.62	7.69502	4.67354	7.55953		0			0				0			0
MEHO01459771.1	MEHO01459771.1	MEHO01459771.1:1-348	6.59993	-4.812	-28.0903	2.75076e-06	3.96386e-05	13.7366	13.7366	12.1265	0	0	0		0			0				0			0
MEHO01101712.1	MEHO01101712.1	MEHO01101712.1:1-1145	23.4096	-4.8092	-28.0359	8.27141e-12	3.26505e-10	40.4466	48.8411	47.573	0	2.33677	1.25992		0			0				0			0
MEHO01034781.1	MEHO01034781.1	MEHO01034781.1:1-2067	6.59993	-4.80465	-27.9475	3.01767e-06	4.31303e-05	17.5523	9.92086	12.1265	0	0	0		0			0				0			0
MEHO01133256.1	MEHO01133256.1	MEHO01133256.1:1-943	11.8966	-4.80245	-27.905	1.53769e-07	3.00116e-06	26.71	18.3154	25.1857	0	1.16839	0		0			0				0			0
MEHO01465844.1	MEHO01465844.1	MEHO01465844.1:1-343	6.61413	-4.80125	-27.8818	2.98324e-06	4.26931e-05	11.4471	11.4471	16.7905	0	0	0		10	GO:0005938|GO:0016021|GO:0005524|GO:0004709|GO:0046872|GO:0004702|GO:0030036|GO:0009653|GO:0030587|GO:0030435	C:cell cortex|C:integral component of membrane|F:ATP binding|F:MAP kinase kinase kinase activity|F:metal ion binding|F:receptor signaling protein serine/threonine kinase activity|P:actin cytoskeleton organization|P:anatomical structure morphogenesis|P:sorocarp development|P:sporulation resulting in formation of a cellular spore	0				4	PF12937|PF00564|PF00069|PF00400	F-box-like|PB1|Pkinase|WD40	0
MEHO01016117.1	MEHO01016117.1	MEHO01016117.1:1-2872	80.1046	-4.7976	-27.8113	1.25213e-30	2.93774e-28	138.129	142.708	184.695	4.39715	8.1787	2.51984		0			0				0			0
MEHO01130913.1	MEHO01130913.1	MEHO01130913.1:1-956	11.9249	-4.7961	-27.7824	1.76726e-07	3.38431e-06	14.4997	29.7626	26.1185	0	1.16839	0		0			0				0			0
MEHO01204773.1	MEHO01204773.1	MEHO01204773.1:1-686	6.55757	-4.79557	-27.7722	3.04429e-06	4.34735e-05	10.684	13.7366	14.9249	0	0	0		0			0				0			0
MEHO01086960.1	MEHO01086960.1	MEHO01086960.1:1-1268	6.5151	-4.79408	-27.7435	3.19141e-06	4.53605e-05	16.7891	12.9734	9.32804	0	0	0		0			0				0			0
MEHO01000670.1	MEHO01000670.1	MEHO01000670.1:1-6907	11.7579	-4.7927	-27.717	1.62632e-07	3.15014e-06	22.8943	21.368	25.1857	1.09929	0	0		0			0				0			0
MEHO01252070.1	MEHO01252070.1	MEHO01252070.1:1-587	11.7705	-4.79258	-27.7148	1.58327e-07	3.07212e-06	24.4206	24.4206	20.5217	0	0	1.25992		0			0				0			0
MEHO01041969.1	MEHO01041969.1	MEHO01041969.1:1-1890	6.5293	-4.79006	-27.6663	3.18196e-06	4.52456e-05	9.92086	15.2629	13.9921	0	0	0		0			0				0			0
MEHO01085074.1	MEHO01085074.1	MEHO01085074.1:1-1286	6.5293	-4.79006	-27.6663	3.18196e-06	4.52456e-05	15.2629	9.92086	13.9921	0	0	0		0			0				0			0
MEHO01001111.1	MEHO01001111.1	MEHO01001111.1:1-6205	6.58585	-4.78857	-27.6379	3.41914e-06	4.83704e-05	7.63143	16.026	15.8577	0	0	0		0			0				0			0
MEHO01003934.1	MEHO01003934.1	MEHO01003934.1:1-4581	22.9201	-4.78536	-27.5764	1.09469e-11	4.25563e-10	42.736	46.5517	44.7746	2.19858	0	1.25992		0			0				0			0
MEHO01279155.1	MEHO01279155.1	MEHO01279155.1:1-543	6.47274	-4.78041	-27.4818	3.41191e-06	4.82885e-05	9.92086	16.7891	12.1265	0	0	0		0			0				0			0
MEHO01415985.1	MEHO01415985.1	MEHO01415985.1:1-387	6.55757	-4.77973	-27.469	3.72145e-06	5.20722e-05	17.5523	6.86829	14.9249	0	0	0		0			0				0			0
MEHO01066955.1	MEHO01066955.1	MEHO01066955.1:1-1479	6.41619	-4.7766	-27.4094	3.40023e-06	4.81437e-05	13.7366	14.4997	10.2608	0	0	0		0			0				0			0
MEHO01259690.1	MEHO01259690.1	MEHO01259690.1:1-574	6.51521	-4.77468	-27.373	3.56703e-06	5.00994e-05	12.2103	9.15771	17.7233	0	0	0		0			0				0			0
MEHO01332132.1	MEHO01332132.1	MEHO01332132.1:1-473	6.45866	-4.77293	-27.3398	3.45398e-06	4.8739e-05	11.4471	11.4471	15.8577	0	0	0		0			0				0			0
MEHO01041420.1	MEHO01041420.1	MEHO01041420.1:1-1903	6.38791	-4.76803	-27.2471	3.68338e-06	5.16045e-05	12.2103	16.7891	9.32804	0	0	0		0			0				0			0
MEHO01086542.1	MEHO01086542.1	MEHO01086542.1:1-1272	6.40211	-4.76649	-27.218	3.55535e-06	5e-05	13.7366	10.684	13.9921	0	0	0		0			0				0			0
MEHO01316348.1	MEHO01316348.1	MEHO01316348.1:1-492	6.35963	-4.76348	-27.1612	3.79693e-06	5.30169e-05	14.4997	15.2629	8.39524	0	0	0		0			0				0			0
MEHO01088701.1	MEHO01088701.1	MEHO01088701.1:1-1252	6.41619	-4.75979	-27.0919	4.17343e-06	5.76281e-05	8.39457	19.8417	10.2608	0	0	0		0			0				0			0
MEHO01051868.1	MEHO01051868.1	MEHO01051868.1:1-1699	11.5303	-4.75794	-27.0572	2.06823e-07	3.89955e-06	19.0786	23.6574	25.1857	0	0	1.25992		0			0				0			0
MEHO01258201.1	MEHO01258201.1	MEHO01258201.1:1-576	11.5857	-4.75736	-27.0463	2.42983e-07	4.53005e-06	13.7366	31.2889	23.3201	0	1.16839	0		0			0				0			0
MEHO01080674.1	MEHO01080674.1	MEHO01080674.1:1-1328	132.234	-4.75384	-26.9804	5.83999e-48	4.22968e-45	254.127	253.363	259.32	13.1915	5.84193	7.55953		0			0				0			0
MEHO01104283.1	MEHO01104283.1	MEHO01104283.1:1-1127	6.44458	-4.74761	-26.8642	4.39936e-06	6.05657e-05	11.4471	7.63143	19.5889	0	0	0		0			0				0			0
MEHO01092897.1	MEHO01092897.1	MEHO01092897.1:1-1216	6.33147	-4.74358	-26.7892	4.13975e-06	5.72519e-05	12.9734	9.15771	15.8577	0	0	0		0			0				0			0
MEHO01102507.1	MEHO01102507.1	MEHO01102507.1:1-1139	27.7351	-4.74315	-26.7812	2.23058e-13	1.0739e-11	44.2623	62.5777	55.0354	2.19858	2.33677	0		0			0				0			0
MEHO01153518.1	MEHO01153518.1	MEHO01153518.1:1-849	22.1994	-4.7416	-26.7525	1.84642e-11	7.01431e-10	42.736	45.0254	41.9762	2.19858	0	1.25992		0			0				0			0
MEHO01002022.1	MEHO01002022.1	MEHO01002022.1:1-5415	11.249	-4.73695	-26.6663	2.6489e-07	4.9001e-06	20.6049	28.9994	16.7905	1.09929	0	0		0			0				0			0
MEHO01082179.1	MEHO01082179.1	MEHO01082179.1:1-1313	6.19008	-4.72662	-26.4761	4.47731e-06	6.14865e-05	10.684	15.2629	11.1936	0	0	0		0			0				0			0
MEHO01173901.1	MEHO01173901.1	MEHO01173901.1:1-774	11.3877	-4.72543	-26.4543	3.57206e-07	6.38791e-06	37.394	12.9734	16.7905	0	1.16839	0		0			0				0			0
MEHO01050136.1	MEHO01050136.1	MEHO01050136.1:1-1729	38.0919	-4.72296	-26.4091	2.84388e-17	2.19321e-15	70.9723	73.2617	77.4227	3.29786	2.33677	1.25992		0			0				0			0
MEHO01002963.1	MEHO01002963.1	MEHO01002963.1:1-4936	11.2066	-4.7227	-26.4042	3.11952e-07	5.66375e-06	31.2889	15.2629	19.5889	1.09929	0	0		4	GO:0005737|GO:0016165|GO:0046872|GO:0031408	C:cytoplasm|F:linoleate 13S-lipoxygenase activity|F:metal ion binding|P:oxylipin biosynthetic process	1	K15718	linoleate 9S-lipoxygenase [EC:1.13.11.58]	ko00591; Linoleic acid metabolism	2	PF00305|PF01477	Lipoxygenase|PLAT	0
MEHO01397853.1	MEHO01397853.1	MEHO01397853.1:1-404	6.16181	-4.72239	-26.3985	4.59441e-06	6.29389e-05	11.4471	15.2629	10.2608	0	0	0		0			0				0			0
MEHO01024826.1	MEHO01024826.1	MEHO01024826.1:1-2409	11.1911	-4.72136	-26.3798	2.7041e-07	4.9856e-06	19.0786	24.4206	22.3873	0	0	1.25992		1	GO:0016021	C:integral component of membrane	0				1	PF01679	Pmp3	1	COG0401	S	Uncharacterized membrane protein YqaE, homolog of Blt101, UPF0057 family
MEHO01182346.1	MEHO01182346.1	MEHO01182346.1:1-747	6.28911	-4.71897	-26.3361	5.05855e-06	6.8592e-05	11.4471	7.63143	18.6561	0	0	0		0			0				0			0
MEHO01250720.1	MEHO01250720.1	MEHO01250720.1:1-590	6.176	-4.7153	-26.2692	4.73471e-06	6.46482e-05	12.2103	9.92086	14.9249	0	0	0		0			0				0			0
MEHO01257329.1	MEHO01257329.1	MEHO01257329.1:1-578	6.20428	-4.71466	-26.2576	4.90678e-06	6.66698e-05	8.39457	12.9734	15.8577	0	0	0		0			0				0			0
MEHO01257871.1	MEHO01257871.1	MEHO01257871.1:1-577	6.10525	-4.71139	-26.1981	4.98344e-06	6.76562e-05	13.7366	14.4997	8.39524	0	0	0		7	GO:0005794|GO:0000139|GO:0016021|GO:0030246|GO:0010488|GO:0010493|GO:0006486	C:Golgi apparatus|C:Golgi membrane|C:integral component of membrane|F:carbohydrate binding|F:UDP-galactose:N-glycan beta-1,3-galactosyltransferase activity|P:Lewis a epitope biosynthetic process|P:protein glycosylation	1	K14413	beta-1,3-galactosyltransferase [EC:2.4.1.-]	ko00513; Various types of N-glycan biosynthesis | ko01100; Metabolic pathways	2	PF00337|PF01762	Gal-bind_lectin|Galactosyl_T	0
MEHO01379554.1	MEHO01379554.1	MEHO01379554.1:1-422	6.11945	-4.71032	-26.1786	4.77332e-06	6.51486e-05	11.4471	12.2103	13.0593	0	0	0		5	GO:0042597|GO:0008422|GO:0102483|GO:0085030|GO:2000899	C:periplasmic space|F:beta-glucosidase activity|F:scopolin beta-glucosidase activity|P:mutualism|P:xyloglucan catabolic process	0				3	PF14310|PF00933|PF01915	Fn3-like|Glyco_hydro_3|Glyco_hydro_3_C	1	COG1472	G	Periplasmic beta-glucosidase and related glycosidases
MEHO01037542.1	MEHO01037542.1	MEHO01037542.1:1-1994	21.7445	-4.71016	-26.1759	2.84633e-11	1.05365e-09	49.6043	38.1571	39.1778	1.09929	1.16839	1.25992		4	GO:0016021|GO:0005524|GO:0004674|GO:0048544	C:integral component of membrane|F:ATP binding|F:protein serine/threonine kinase activity|P:recognition of pollen	0				4	PF01453|PF00024|PF00069|PF00954	B_lectin|PAN_1|Pkinase|S_locus_glycop	1	COG0515	T	Serine/threonine protein kinase
MEHO01471525.1	MEHO01471525.1	MEHO01471525.1:1-338	6.11945	-4.70961	-26.1658	4.81542e-06	6.5589e-05	10.684	12.9734	13.0593	0	0	0		0			0				0			0
MEHO01280624.1	MEHO01280624.1	MEHO01280624.1:1-541	6.14772	-4.70757	-26.1288	5.07411e-06	6.87751e-05	8.39457	14.4997	13.9921	0	0	0		0			0				0			0
MEHO01016474.1	MEHO01016474.1	MEHO01016474.1:1-2847	11.0921	-4.70675	-26.114	3.0498e-07	5.54927e-06	24.4206	17.5523	23.3201	0	0	1.25992		0			0				0			0
MEHO01153674.1	MEHO01153674.1	MEHO01153674.1:1-848	16.3169	-4.70493	-26.0811	3.13188e-09	8.38249e-08	31.2889	38.1571	26.1185	0	2.33677	0		0			0				0			0
MEHO01202846.1	MEHO01202846.1	MEHO01202846.1:1-691	21.6778	-4.7025	-26.0372	6.34013e-11	2.20258e-09	61.8146	35.1046	29.8497	3.29786	0	0		0			0				0			0
MEHO01366526.1	MEHO01366526.1	MEHO01366526.1:1-435	16.2232	-4.70232	-26.034	3.15903e-09	8.43997e-08	31.2889	35.8677	27.9841	2.19858	0	0		0			0				0			0
MEHO01004941.1	MEHO01004941.1	MEHO01004941.1:1-4299	180.883	-4.70106	-26.0112	2.06291e-61	2.74912e-58	338.835	365.545	342.339	9.89359	19.8626	8.81945		0			0				0			0
MEHO01132225.1	MEHO01132225.1	MEHO01132225.1:1-949	6.06289	-4.70021	-25.9958	5.12659e-06	6.94299e-05	10.684	14.4997	11.1936	0	0	0		0			0				0			0
MEHO01003463.1	MEHO01003463.1	MEHO01003463.1:1-4738	10.9638	-4.69991	-25.9904	3.27232e-07	5.90258e-06	19.0786	25.9469	19.5889	0	1.16839	0		0			0				0			0
MEHO01485712.1	MEHO01485712.1	MEHO01485712.1:1-326	6.14761	-4.69836	-25.9626	6.37799e-06	8.41874e-05	20.6049	10.684	5.59682	0	0	0		0			0				0			0
MEHO01023707.1	MEHO01023707.1	MEHO01023707.1:1-2458	6.06289	-4.69817	-25.9591	5.25528e-06	7.07986e-05	15.2629	9.92086	11.1936	0	0	0		0			0				0			0
MEHO01007779.1	MEHO01007779.1	MEHO01007779.1:1-3735	6.09117	-4.69784	-25.9532	5.418e-06	7.28435e-05	8.39457	16.026	12.1265	0	0	0		5	GO:0005622|GO:0010181|GO:0003959|GO:0055114|GO:0031408	C:intracellular|F:FMN binding|F:NADPH dehydrogenase activity|P:oxidation-reduction process|P:oxylipin biosynthetic process	0				1	PF00724	Oxidored_FMN	1	COG1902	C	2,4-dienoyl-CoA reductase or related NADH-dependent reductase, Old Yellow Enzyme (OYE) family
MEHO01238640.1	MEHO01238640.1	MEHO01238640.1:1-612	6.03462	-4.69688	-25.936	5.20037e-06	7.02008e-05	12.2103	13.7366	10.2608	0	0	0		0			0				0			0
MEHO01013496.1	MEHO01013496.1	MEHO01013496.1:1-3079	21.688	-4.69575	-25.9156	4.46936e-11	1.59423e-09	51.8937	28.9994	45.7074	1.09929	1.16839	1.25992		0			0				0			0
MEHO01139824.1	MEHO01139824.1	MEHO01139824.1:1-910	21.5324	-4.69176	-25.844	4.54264e-11	1.61864e-09	33.5783	55.7094	36.3794	1.09929	1.16839	1.25992		0			0				0			0
MEHO01408454.1	MEHO01408454.1	MEHO01408454.1:1-394	6.03462	-4.68888	-25.7926	5.72487e-06	7.65369e-05	16.7891	9.15771	10.2608	0	0	0		0			0				0			0
MEHO01011633.1	MEHO01011633.1	MEHO01011633.1:1-3253	11.0487	-4.68796	-25.7761	3.87968e-07	6.88261e-06	15.2629	19.0786	30.7825	0	1.16839	0		8	GO:0005783|GO:0016020|GO:0009505|GO:0005886|GO:0009506|GO:0005773|GO:0016788|GO:0009058	C:endoplasmic reticulum|C:membrane|C:plant-type cell wall|C:plasma membrane|C:plasmodesma|C:vacuole|F:hydrolase activity, acting on ester bonds|P:biosynthetic process	0				1	PF03088	Str_synth	1	COG3386	G	Sugar lactone lactonase YvrE
MEHO01057773.1	MEHO01057773.1	MEHO01057773.1:1-1603	10.8649	-4.68775	-25.7723	3.5285e-07	6.32019e-06	19.0786	24.4206	20.5217	0	1.16839	0		0			0				0			0
MEHO01105601.1	MEHO01105601.1	MEHO01105601.1:1-1117	6.07709	-4.68466	-25.7172	5.86253e-06	7.81264e-05	12.9734	7.63143	15.8577	0	0	0		0			0				0			0
MEHO01002761.1	MEHO01002761.1	MEHO01002761.1:1-5029	6.04881	-4.68424	-25.7097	5.73017e-06	7.65463e-05	12.9734	8.39457	14.9249	0	0	0		4	GO:0005634|GO:0003677|GO:0006355|GO:0006351	C:nucleus|F:DNA binding|P:regulation of transcription, DNA-templated|P:transcription, DNA-templated	0				1	PF02362	B3	0
MEHO01331472.1	MEHO01331472.1	MEHO01331472.1:1-474	6.04881	-4.68424	-25.7097	5.73017e-06	7.65463e-05	12.9734	8.39457	14.9249	0	0	0		0			0				0			0
MEHO01097168.1	MEHO01097168.1	MEHO01097168.1:1-1181	6.07698	-4.68408	-25.7069	6.68321e-06	8.79375e-05	8.39457	20.6049	7.46243	0	0	0		10	GO:0005634|GO:0046872|GO:0043565|GO:0003700|GO:0044212|GO:0071289|GO:2000280|GO:0006355|GO:0010200|GO:0006351	C:nucleus|F:metal ion binding|F:sequence-specific DNA binding|F:transcription factor activity, sequence-specific DNA binding|F:transcription regulatory region DNA binding|P:cellular response to nickel ion|P:regulation of root development|P:regulation of transcription, DNA-templated|P:response to chitin|P:transcription, DNA-templated	0				1	PF13912	zf-C2H2_6	1	COG5048	R	FOG: Zn-finger
MEHO01110167.1	MEHO01110167.1	MEHO01110167.1:1-1085	6.13364	-4.68274	-25.6829	6.35639e-06	8.39356e-05	12.9734	6.10514	17.7233	0	0	0		0			0				0			0
MEHO01108412.1	MEHO01108412.1	MEHO01108412.1:1-1097	5.99226	-4.68234	-25.6758	5.55232e-06	7.44991e-05	11.4471	11.4471	13.0593	0	0	0		0			0				0			0
MEHO01050315.1	MEHO01050315.1	MEHO01050315.1:1-1726	11.0655	-4.68156	-25.662	4.67998e-07	8.18039e-06	22.8943	10.684	31.7153	1.09929	0	0		0			0				0			0
MEHO01162960.1	MEHO01162960.1	MEHO01162960.1:1-812	6.04881	-4.68132	-25.6576	5.94135e-06	7.90188e-05	7.63143	13.7366	14.9249	0	0	0		0			0				0			0
MEHO01105940.1	MEHO01105940.1	MEHO01105940.1:1-1115	31.9274	-4.68047	-25.6426	7.7416e-15	4.40887e-13	77.0774	57.9989	50.3714	0	2.33677	3.77976		0			0				0			0
MEHO01047114.1	MEHO01047114.1	MEHO01047114.1:1-1786	16.1795	-4.67994	-25.6332	4.15465e-09	1.08732e-07	22.8943	33.5783	38.245	1.09929	0	1.25992		2	GO:0006950|GO:0009415	P:response to stress|P:response to water	0				1	PF00257	Dehydrin	0
MEHO01073995.1	MEHO01073995.1	MEHO01073995.1:1-1398	10.9367	-4.67983	-25.6312	4.04325e-07	7.14616e-06	28.2363	13.7366	22.3873	0	0	1.25992		0			0				0			0
MEHO01266907.1	MEHO01266907.1	MEHO01266907.1:1-562	5.99226	-4.67896	-25.6158	5.78796e-06	7.72873e-05	9.15771	13.7366	13.0593	0	0	0		0			0				0			0
MEHO01031919.1	MEHO01031919.1	MEHO01031919.1:1-2151	16.0946	-4.67869	-25.611	3.83506e-09	1.01243e-07	32.8151	25.9469	35.4466	1.09929	0	1.25992		0			0				0			0
MEHO01013908.1	MEHO01013908.1	MEHO01013908.1:1-3042	10.8225	-4.67815	-25.6014	3.8019e-07	6.75902e-06	17.5523	22.8943	23.3201	0	1.16839	0		0			0				0			0
MEHO01023888.1	MEHO01023888.1	MEHO01023888.1:1-2449	5.96398	-4.67644	-25.5711	5.80993e-06	7.74565e-05	13.7366	9.92086	12.1265	0	0	0		0			0				0			0
MEHO01485702.1	MEHO01485702.1	MEHO01485702.1:1-326	5.96398	-4.67644	-25.5711	5.80993e-06	7.74565e-05	9.92086	13.7366	12.1265	0	0	0		0			0				0			0
MEHO01086786.1	MEHO01086786.1	MEHO01086786.1:1-1269	5.90743	-4.66931	-25.445	6.00601e-06	7.97676e-05	12.2103	12.9734	10.2608	0	0	0		0			0				0			0
MEHO01003817.1	MEHO01003817.1	MEHO01003817.1:1-4621	6.03462	-4.66836	-25.4283	7.28722e-06	9.47993e-05	19.8417	6.10514	10.2608	0	0	0		7	GO:0046872|GO:0003964|GO:0009036|GO:0006310|GO:0090305|GO:0032199|GO:0032197	F:metal ion binding|F:RNA-directed DNA polymerase activity|F:Type II site-specific deoxyribonuclease activity|P:DNA recombination|P:nucleic acid phosphodiester bond hydrolysis|P:reverse transcription involved in RNA-mediated transposition|P:transposition, RNA-mediated	0				3	PF08333|PF03372|PF00078	DUF1725|Exo_endo_phos|RVT_1	0
MEHO01093550.1	MEHO01093550.1	MEHO01093550.1:1-1211	5.96398	-4.66737	-25.4107	6.48424e-06	8.55222e-05	16.026	7.63143	12.1265	0	0	0		0			0				0			0
MEHO01001628.1	MEHO01001628.1	MEHO01001628.1:1-5690	5.90743	-4.65878	-25.26	6.80779e-06	8.94002e-05	8.39457	16.7891	10.2608	0	0	0		0			0				0			0
MEHO01002282.1	MEHO01002282.1	MEHO01002282.1:1-5268	10.6681	-4.65571	-25.2062	4.65704e-07	8.15117e-06	16.7891	28.2363	17.7233	0	0	1.25992		0			0				0			0
MEHO01065492.1	MEHO01065492.1	MEHO01065492.1:1-1496	15.812	-4.65543	-25.2013	4.68091e-09	1.21551e-07	26.71	31.2889	34.5137	1.09929	0	1.25992		0			0				0			0
MEHO01015068.1	MEHO01015068.1	MEHO01015068.1:1-2954	5.87915	-4.6551	-25.1955	6.92498e-06	9.06889e-05	9.15771	16.7891	9.32804	0	0	0		0			0				0			0
MEHO01009553.1	MEHO01009553.1	MEHO01009553.1:1-3486	31.0877	-4.65337	-25.1654	1.1989e-14	6.67933e-13	57.9989	72.4986	50.3714	4.39715	0	1.25992		0			0				0			0
MEHO01200465.1	MEHO01200465.1	MEHO01200465.1:1-697	5.85087	-4.65015	-25.1093	7.14744e-06	9.32723e-05	9.92086	16.7891	8.39524	0	0	0		0			0				0			0
MEHO01056975.1	MEHO01056975.1	MEHO01056975.1:1-1615	5.86507	-4.64867	-25.0836	6.88573e-06	9.02814e-05	13.7366	8.39457	13.0593	0	0	0		2	GO:0016021|GO:0055085	C:integral component of membrane|P:transmembrane transport	0				1	PF03169	OPT	1	COG1297	S	Uncharacterized membrane protein, oligopeptide transporter (OPT) family
MEHO01435181.1	MEHO01435181.1	MEHO01435181.1:1-369	5.86507	-4.64867	-25.0836	6.88573e-06	9.02814e-05	13.7366	8.39457	13.0593	0	0	0		0			0				0			0
MEHO01021563.1	MEHO01021563.1	MEHO01021563.1:1-2560	5.83679	-4.64848	-25.0803	6.71464e-06	8.83162e-05	9.92086	12.9734	12.1265	0	0	0		0			0				0			0
MEHO01037050.1	MEHO01037050.1	MEHO01037050.1:1-2006	5.80851	-4.64571	-25.0321	6.75849e-06	8.88228e-05	12.2103	11.4471	11.1936	0	0	0		4	GO:0022627|GO:0005730|GO:0003735|GO:0006412	C:cytosolic small ribosomal subunit|C:nucleolus|F:structural constituent of ribosome|P:translation	1	K02983	small subunit ribosomal protein S30e	ko03010; Ribosome	1	PF04758	Ribosomal_S30	0
MEHO01153688.1	MEHO01153688.1	MEHO01153688.1:1-848	5.80851	-4.64571	-25.0321	6.75849e-06	8.88228e-05	11.4471	12.2103	11.1936	0	0	0		0			0				0			0
MEHO01222089.1	MEHO01222089.1	MEHO01222089.1:1-646	204.455	-4.64406	-25.0035	2.35852e-68	3.74174e-65	376.229	418.965	386.181	16.4893	17.5258	11.3393		0			0				0			0
MEHO01000027.1	MEHO01000027.1	MEHO01000027.1:1-12083	5.89334	-4.64086	-24.9482	7.77845e-06	0.000100483	15.2629	6.10514	13.9921	0	0	0		0			0				0			0
MEHO01057416.1	MEHO01057416.1	MEHO01057416.1:1-1609	15.5537	-4.63975	-24.929	5.57386e-09	1.43176e-07	30.5257	34.3414	26.1185	0	2.33677	0		0			0				0			0
MEHO01012470.1	MEHO01012470.1	MEHO01012470.1:1-3167	46.4798	-4.63643	-24.8716	5.27724e-20	5.42644e-18	74.788	90.814	103.541	1.09929	2.33677	6.29961		5	GO:0009507|GO:0051537|GO:0009055|GO:0046872|GO:0022900	C:chloroplast|F:2 iron, 2 sulfur cluster binding|F:electron carrier activity|F:metal ion binding|P:electron transport chain	1	K02639	ferredoxin	ko00195; Photosynthesis	1	PF00111	Fer2	1	COG0633	C	Ferredoxin
MEHO01011118.1	MEHO01011118.1	MEHO01011118.1:1-3305	10.4577	-4.63401	-24.83	5.29693e-07	9.12474e-06	19.0786	18.3154	24.2529	1.09929	0	0		0			0				0			0
MEHO01303556.1	MEHO01303556.1	MEHO01303556.1:1-509	5.78024	-4.6317	-24.7903	7.77104e-06	0.000100466	8.39457	16.026	10.2608	0	0	0		0			0				0			0
MEHO01013817.1	MEHO01013817.1	MEHO01013817.1:1-3050	15.501	-4.63	-24.7611	5.83291e-09	1.48683e-07	27.4731	30.5257	32.6481	1.09929	0	1.25992		1	GO:0008270	F:zinc ion binding	0				4	PF14432|PF01535|PF12854|PF13041	DYW_deaminase|PPR|PPR_1|PPR_2	0
MEHO01052504.1	MEHO01052504.1	MEHO01052504.1:1-1688	10.5823	-4.62781	-24.7235	6.28527e-07	1.06565e-05	22.8943	11.4471	27.9841	0	1.16839	0		0			0				0			0
MEHO01075685.1	MEHO01075685.1	MEHO01075685.1:1-1379	10.3844	-4.62662	-24.7031	5.40957e-07	9.30435e-06	19.8417	19.8417	21.4545	0	1.16839	0		0			0				0			0
MEHO01053388.1	MEHO01053388.1	MEHO01053388.1:1-1674	5.83668	-4.6261	-24.6942	9.78612e-06	0.000122708	12.9734	18.3154	3.73122	0	0	0		0			0				0			0
MEHO01006594.1	MEHO01006594.1	MEHO01006594.1:1-3944	15.3585	-4.62596	-24.6918	6.51665e-09	1.64851e-07	31.2889	34.3414	24.2529	1.09929	1.16839	0		0			0				0			0
MEHO01016734.1	MEHO01016734.1	MEHO01016734.1:1-2831	5.72368	-4.62292	-24.6398	8.16341e-06	0.000104847	16.026	9.92086	8.39524	0	0	0		0			0				0			0
MEHO01639226.1	MEHO01639226.1	MEHO01639226.1:1-215	5.73788	-4.62232	-24.6296	7.76576e-06	0.000100436	12.2103	9.15771	13.0593	0	0	0		0			0				0			0
MEHO01151182.1	MEHO01151182.1	MEHO01151182.1:1-859	10.3278	-4.62144	-24.6145	5.64265e-07	9.65539e-06	22.1311	19.0786	19.5889	0	1.16839	0		0			0				0			0
MEHO01288859.1	MEHO01288859.1	MEHO01288859.1:1-529	5.86507	-4.62137	-24.6133	9.51313e-06	0.000119781	17.5523	4.57886	13.0593	0	0	0		0			1	K06910	uncharacterized protein		1	PF01161	PBP	1	COG1881	R	Uncharacterized conserved protein, phosphatidylethanolamine-binding protein (PEBP) family
MEHO01187300.1	MEHO01187300.1	MEHO01187300.1:1-733	15.3314	-4.61769	-24.5506	6.89341e-09	1.7346e-07	26.71	35.8677	27.0513	1.09929	0	1.25992		0			0				0			0
MEHO01243334.1	MEHO01243334.1	MEHO01243334.1:1-603	5.68132	-4.61604	-24.5226	7.92501e-06	0.000102033	12.2103	10.684	11.1936	0	0	0		0			0				0			0
MEHO01300821.1	MEHO01300821.1	MEHO01300821.1:1-513	5.68132	-4.61604	-24.5226	7.92501e-06	0.000102033	12.2103	10.684	11.1936	0	0	0		0			0				0			0
MEHO01412052.1	MEHO01412052.1	MEHO01412052.1:1-391	5.68132	-4.61604	-24.5226	7.92501e-06	0.000102033	10.684	12.2103	11.1936	0	0	0		0			0				0			0
MEHO01007358.1	MEHO01007358.1	MEHO01007358.1:1-3807	45.212	-4.61246	-24.4618	8.10464e-20	8.10853e-18	93.8666	95.3929	72.7587	4.39715	2.33677	2.51984		5	GO:0005887|GO:0043231|GO:0005524|GO:0005388|GO:0046872	C:integral component of plasma membrane|C:intracellular membrane-bounded organelle|F:ATP binding|F:calcium-transporting ATPase activity|F:metal ion binding	1	K01537	Ca2+-transporting ATPase [EC:3.6.3.8]		3	PF00689|PF00690|PF00122	Cation_ATPase_C|Cation_ATPase_N|E1-E2_ATPase	0
MEHO01021393.1	MEHO01021393.1	MEHO01021393.1:1-2569	5.65305	-4.61148	-24.4452	8.1424e-06	0.000104657	11.4471	12.2103	10.2608	0	0	0		0			0				0			0
MEHO01014607.1	MEHO01014607.1	MEHO01014607.1:1-2985	5.68132	-4.60646	-24.3603	8.87648e-06	0.000112992	7.63143	15.2629	11.1936	0	0	0		4	GO:0005789|GO:0016021|GO:0008236|GO:0006465	C:endoplasmic reticulum membrane|C:integral component of membrane|F:serine-type peptidase activity|P:signal peptide processing	0				1	PF00717	Peptidase_S24	1	COG0681	U	Signal peptidase I
MEHO01006549.1	MEHO01006549.1	MEHO01006549.1:1-3951	10.1582	-4.60062	-24.2619	6.94764e-07	1.16844e-05	24.4206	21.368	13.9921	0	1.16839	0		4	GO:0016021|GO:0005886|GO:0005524|GO:0004674	C:integral component of membrane|C:plasma membrane|F:ATP binding|F:protein serine/threonine kinase activity	0				3	PF00560|PF08263|PF00069	LRR_1|LRRNT_2|Pkinase	2	COG0515|COG4886	T|K	Serine/threonine protein kinase|Leucine-rich repeat (LRR) protein
MEHO01229079.1	MEHO01229079.1	MEHO01229079.1:1-631	5.59649	-4.59846	-24.2256	8.98629e-06	0.000114314	13.7366	11.4471	8.39524	0	0	0		3	GO:0050660|GO:0016614|GO:0071456	F:flavin adenine dinucleotide binding|F:oxidoreductase activity, acting on CH-OH group of donors|P:cellular response to hypoxia	0				2	PF08031|PF01565	BBE|FAD_binding_4	1	COG0277	C	FAD/FMN-containing dehydrogenase
MEHO01044406.1	MEHO01044406.1	MEHO01044406.1:1-1838	15.1053	-4.59589	-24.1825	8.44559e-09	2.0777e-07	35.1046	25.1837	27.9841	1.09929	0	1.25992		0			0				0			0
MEHO01060413.1	MEHO01060413.1	MEHO01060413.1:1-1564	5.66724	-4.59545	-24.1751	9.28371e-06	0.000117335	7.63143	11.4471	14.9249	0	0	0		0			0				0			0
MEHO01198713.1	MEHO01198713.1	MEHO01198713.1:1-701	5.65305	-4.59491	-24.1661	9.87755e-06	0.000123622	16.7891	6.86829	10.2608	0	0	0		0			0				0			0
MEHO01009580.1	MEHO01009580.1	MEHO01009580.1:1-3482	5.72379	-4.59453	-24.1597	9.95527e-06	0.000124407	11.4471	6.10514	16.7905	0	0	0		5	GO:0048046|GO:0005507|GO:0052716|GO:0016722|GO:0046274	C:apoplast|F:copper ion binding|F:hydroquinone:oxygen oxidoreductase activity|F:oxidoreductase activity, oxidizing metal ions|P:lignin catabolic process	0				3	PF00394|PF07731|PF07732	Cu-oxidase|Cu-oxidase_2|Cu-oxidase_3	1	COG2132	DPM	Multicopper oxidase with three cupredoxin domains (includes cell division protein FtsP and spore coat protein CotA)
MEHO01271214.1	MEHO01271214.1	MEHO01271214.1:1-555	5.61069	-4.59085	-24.0982	9.26434e-06	0.000117179	8.39457	12.2103	13.0593	0	0	0		0			0				0			0
MEHO01041100.1	MEHO01041100.1	MEHO01041100.1:1-1910	10.1311	-4.59072	-24.096	7.16929e-07	1.20147e-05	17.5523	25.1837	16.7905	0	0	1.25992		16	GO:0005634|GO:0046872|GO:0043565|GO:0003700|GO:0044212|GO:0009631|GO:0042538|GO:0009643|GO:0010200|GO:0009409|GO:0009408|GO:0009416|GO:0006979|GO:0010224|GO:0009611|GO:0006351	C:nucleus|F:metal ion binding|F:sequence-specific DNA binding|F:transcription factor activity, sequence-specific DNA binding|F:transcription regulatory region DNA binding|P:cold acclimation|P:hyperosmotic salinity response|P:photosynthetic acclimation|P:response to chitin|P:response to cold|P:response to heat|P:response to light stimulus|P:response to oxidative stress|P:response to UV-B|P:respons…	0				1	PF13912	zf-C2H2_6	1	COG5048	R	FOG: Zn-finger
MEHO01022545.1	MEHO01022545.1	MEHO01022545.1:1-2510	5.58241	-4.59026	-24.0884	9.07073e-06	0.000115256	10.684	10.684	12.1265	0	0	0		0			0				0			0
MEHO01097439.1	MEHO01097439.1	MEHO01097439.1:1-1179	39.5647	-4.58855	-24.0598	9.30361e-18	7.63446e-16	74.788	89.2877	65.2963	5.49644	0	2.51984		0			0				0			0
MEHO01115856.1	MEHO01115856.1	MEHO01115856.1:1-1047	5.59649	-4.58818	-24.0536	1.01082e-05	0.00012613	8.39457	16.7891	8.39524	0	0	0		0			0				0			0
MEHO01001332.1	MEHO01001332.1	MEHO01001332.1:1-5959	10.117	-4.58657	-24.0268	7.17389e-07	1.20163e-05	22.1311	16.7891	20.5217	0	0	1.25992		17	GO:0005737|GO:0005634|GO:0000943|GO:0004190|GO:0005524|GO:0003677|GO:0003887|GO:0008233|GO:0004540|GO:0003723|GO:0003964|GO:0004523|GO:0008270|GO:0015074|GO:0006310|GO:0032197|GO:0019076	C:cytoplasm|C:nucleus|C:retrotransposon nucleocapsid|F:aspartic-type endopeptidase activity|F:ATP binding|F:DNA binding|F:DNA-directed DNA polymerase activity|F:peptidase activity|F:ribonuclease activity|F:RNA binding|F:RNA-directed DNA polymerase activity|F:RNA-DNA hybrid ribonuclease activity|F:zinc ion binding|P:DNA integration|P:DNA recombination|P:transposition, RNA-mediated|P:viral release …	1	K07497	putative transposase		3	PF12384|PF00665|PF00078	Peptidase_A2B|rve|RVT_1	0
MEHO01034719.1	MEHO01034719.1	MEHO01034719.1:1-2069	5.55413	-4.58534	-24.0062	9.35365e-06	0.000118085	9.92086	12.2103	11.1936	0	0	0		0			0				0			0
MEHO01076935.1	MEHO01076935.1	MEHO01076935.1:1-1367	5.55413	-4.5837	-23.979	9.53618e-06	0.000119943	12.9734	9.15771	11.1936	0	0	0		0			0				0			0
MEHO01101491.1	MEHO01101491.1	MEHO01101491.1:1-1147	5.55413	-4.5837	-23.979	9.53618e-06	0.000119943	12.9734	9.15771	11.1936	0	0	0		0			0				0			0
MEHO01319485.1	MEHO01319485.1	MEHO01319485.1:1-488	5.53994	-4.58247	-23.9585	1.02295e-05	0.0001275	13.7366	12.9734	6.52963	0	0	0		0			0				0			0
MEHO01498049.1	MEHO01498049.1	MEHO01498049.1:1-316	5.52585	-4.58109	-23.9357	9.56607e-06	0.000120265	10.684	12.2103	10.2608	0	0	0		0			0				0			0
MEHO01034704.1	MEHO01034704.1	MEHO01034704.1:1-2069	5.52585	-4.57991	-23.9161	9.69931e-06	0.000121711	9.92086	12.9734	10.2608	0	0	0		0			0				0			0
MEHO01070424.1	MEHO01070424.1	MEHO01070424.1:1-1437	5.52585	-4.57792	-23.8831	9.92765e-06	0.000124155	9.15771	13.7366	10.2608	0	0	0		0			0				0			0
MEHO01192860.1	MEHO01192860.1	MEHO01192860.1:1-717	5.55413	-4.57779	-23.881	1.02199e-05	0.000127427	7.63143	14.4997	11.1936	0	0	0		0			0				0			0
MEHO01094659.1	MEHO01094659.1	MEHO01094659.1:1-1202	14.8341	-4.57072	-23.7642	1.00282e-08	2.44046e-07	32.052	27.4731	27.0513	0	1.16839	1.25992		0			0				0			0
MEHO01014574.1	MEHO01014574.1	MEHO01014574.1:1-2987	5.51166	-4.57068	-23.7636	1.13658e-05	0.00013978	12.2103	15.2629	5.59682	0	0	0		0			0				0			0
MEHO01015873.1	MEHO01015873.1	MEHO01015873.1:1-2889	5.4693	-4.56783	-23.7167	1.05648e-05	0.000131237	10.684	13.7366	8.39524	0	0	0		0			0				0			0
MEHO01154307.1	MEHO01154307.1	MEHO01154307.1:1-846	19.5553	-4.56722	-23.7067	1.66937e-10	5.55056e-09	45.7886	37.394	30.7825	2.19858	1.16839	0		0			0				0			0
MEHO01066512.1	MEHO01066512.1	MEHO01066512.1:1-1484	5.56833	-4.56722	-23.7067	1.09196e-05	0.00013494	9.92086	7.63143	15.8577	0	0	0		0			0				0			0
MEHO01578427.1	MEHO01578427.1	MEHO01578427.1:1-254	5.53994	-4.56272	-23.6329	1.27343e-05	0.000155348	7.63143	19.0786	6.52963	0	0	0		0			0				0			0
MEHO01018649.1	MEHO01018649.1	MEHO01018649.1:1-2711	5.48349	-4.56237	-23.627	1.06004e-05	0.00013163	9.92086	9.92086	13.0593	0	0	0		2	GO:0046872|GO:0003964	F:metal ion binding|F:RNA-directed DNA polymerase activity	0				3	PF08333|PF03372|PF00078	DUF1725|Exo_endo_phos|RVT_1	0
MEHO01007722.1	MEHO01007722.1	MEHO01007722.1:1-3744	5.54005	-4.56232	-23.6262	1.12421e-05	0.000138463	6.86829	11.4471	14.9249	0	0	0		0			0				0			0
MEHO01466376.1	MEHO01466376.1	MEHO01466376.1:1-342	5.48349	-4.5619	-23.6195	1.06588e-05	0.000132207	10.684	9.15771	13.0593	0	0	0		0			0				0			0
MEHO01050552.1	MEHO01050552.1	MEHO01050552.1:1-1721	14.765	-4.56125	-23.6087	1.30398e-08	3.10977e-07	20.6049	35.8677	29.8497	1.09929	1.16839	0		0			0				0			0
MEHO01048006.1	MEHO01048006.1	MEHO01048006.1:1-1769	5.48349	-4.56051	-23.5966	1.0837e-05	0.000134069	11.4471	8.39457	13.0593	0	0	0		0			0				0			0
MEHO01049678.1	MEHO01049678.1	MEHO01049678.1:1-1738	5.48349	-4.56051	-23.5966	1.0837e-05	0.000134069	8.39457	11.4471	13.0593	0	0	0		0			0				0			0
MEHO01081961.1	MEHO01081961.1	MEHO01081961.1:1-1315	5.51177	-4.55889	-23.5702	1.13705e-05	0.000139786	12.2103	6.86829	13.9921	0	0	0		0			0				0			0
MEHO01108868.1	MEHO01108868.1	MEHO01108868.1:1-1094	5.45522	-4.55814	-23.558	1.08312e-05	0.000134069	9.15771	11.4471	12.1265	0	0	0		0			0				0			0
MEHO01054195.1	MEHO01054195.1	MEHO01054195.1:1-1660	5.45522	-4.55634	-23.5286	1.10631e-05	0.000136561	12.2103	8.39457	12.1265	0	0	0		0			0				0			0
MEHO01104146.1	MEHO01104146.1	MEHO01104146.1:1-1128	58.2626	-4.55625	-23.5271	5.29388e-24	7.94464e-22	88.5246	129.734	118.466	4.39715	4.67354	3.77976		0			0				0			0
MEHO01379956.1	MEHO01379956.1	MEHO01379956.1:1-421	24.1747	-4.55103	-23.442	2.7159e-12	1.1468e-10	44.2623	54.1831	41.9762	2.19858	1.16839	1.25992		0			0				0			0
MEHO01001485.1	MEHO01001485.1	MEHO01001485.1:1-5806	5.39866	-4.55045	-23.4327	1.12055e-05	0.000138064	11.4471	10.684	10.2608	0	0	0		4	GO:0016021|GO:0005886|GO:0005524|GO:0004674	C:integral component of membrane|C:plasma membrane|F:ATP binding|F:protein serine/threonine kinase activity	0				4	PF13516|PF13855|PF08263|PF07714	LRR_6|LRR_8|LRRNT_2|Pkinase_Tyr	1	COG4886	K	Leucine-rich repeat (LRR) protein
MEHO01053021.1	MEHO01053021.1	MEHO01053021.1:1-1679	5.39866	-4.55045	-23.4327	1.12055e-05	0.000138064	10.684	11.4471	10.2608	0	0	0		0			0				2	PF14111|PF14392	DUF4283|zf-CCHC_4	0
MEHO01428131.1	MEHO01428131.1	MEHO01428131.1:1-376	9.81896	-4.54994	-23.4243	1.06989e-06	1.70957e-05	19.8417	26.71	11.1936	0	1.16839	0		0			0				0			0
MEHO01073947.1	MEHO01073947.1	MEHO01073947.1:1-1398	34.1469	-4.54579	-23.3571	2.81524e-15	1.70222e-13	45.7886	89.2877	62.4979	1.09929	1.16839	5.03968		0			0				0			0
MEHO01190288.1	MEHO01190288.1	MEHO01190288.1:1-724	9.76519	-4.54404	-23.3288	9.97404e-07	1.60607e-05	17.5523	17.5523	22.3873	1.09929	0	0		6	GO:0048046|GO:0005618|GO:0030145|GO:0045735|GO:0046564|GO:0033609	C:apoplast|C:cell wall|F:manganese ion binding|F:nutrient reservoir activity|F:oxalate decarboxylase activity|P:oxalate metabolic process	0				1	PF00190	Cupin_1	0
MEHO01399868.1	MEHO01399868.1	MEHO01399868.1:1-402	5.37039	-4.53468	-23.1779	1.30585e-05	0.000158664	15.2629	7.63143	9.32804	0	0	0		0			0				0			0
MEHO01219127.1	MEHO01219127.1	MEHO01219127.1:1-652	5.31383	-4.53094	-23.1179	1.28992e-05	0.000157022	12.2103	12.2103	7.46243	0	0	0		0			0				0			0
MEHO01168137.1	MEHO01168137.1	MEHO01168137.1:1-794	612.06	-4.53074	-23.1148	2.30012e-139	1.91577e-135	1264.53	1034.82	1222.91	45.0708	58.4193	46.6171		0			0				0			0
MEHO01054213.1	MEHO01054213.1	MEHO01054213.1:1-1660	5.3563	-4.52912	-23.0887	1.27556e-05	0.000155532	10.684	8.39457	13.0593	0	0	0		3	GO:0043531|GO:0005524|GO:0006952	F:ADP binding|F:ATP binding|P:defense response	0				1	PF00931	NB-ARC	1	COG4886	K	Leucine-rich repeat (LRR) protein
MEHO01030859.1	MEHO01030859.1	MEHO01030859.1:1-2185	9.6636	-4.52811	-23.0726	1.13645e-06	1.80382e-05	23.6574	14.4997	18.6561	0	1.16839	0		0			0				0			0
MEHO01132666.1	MEHO01132666.1	MEHO01132666.1:1-947	5.41286	-4.52767	-23.0656	1.37619e-05	0.000166301	11.4471	6.10514	14.9249	0	0	0		0			0				0			0
MEHO01217347.1	MEHO01217347.1	MEHO01217347.1:1-656	5.29975	-4.5232	-22.9942	1.29045e-05	0.000157022	10.684	9.92086	11.1936	0	0	0		0			0				0			0
MEHO01264488.1	MEHO01264488.1	MEHO01264488.1:1-566	5.29975	-4.5232	-22.9942	1.29045e-05	0.000157022	10.684	9.92086	11.1936	0	0	0		0			0				0			0
MEHO01017309.1	MEHO01017309.1	MEHO01017309.1:1-2792	5.32803	-4.52282	-22.9882	1.33376e-05	0.000161643	7.63143	12.2103	12.1265	0	0	0		0			0				0			0
MEHO01485574.1	MEHO01485574.1	MEHO01485574.1:1-326	28.568	-4.52215	-22.9775	9.60578e-14	4.83423e-12	42.736	68.6829	54.1026	2.19858	1.16839	2.51984		0			0				0			0
MEHO01181085.1	MEHO01181085.1	MEHO01181085.1:1-751	5.28556	-4.5212	-22.9623	1.3995e-05	0.000168567	13.7366	11.4471	6.52963	0	0	0		0			0				0			0
MEHO01616290.1	MEHO01616290.1	MEHO01616290.1:1-230	9.72133	-4.52061	-22.953	1.2004e-06	1.89001e-05	19.8417	12.9734	24.2529	0	0	1.25992		0			0				0			0
MEHO01041587.1	MEHO01041587.1	MEHO01041587.1:1-1899	5.32803	-4.51936	-22.9331	1.38822e-05	0.000167451	6.86829	12.9734	12.1265	0	0	0		2	GO:0008289|GO:0006869	F:lipid binding|P:lipid transport	0				1	PF00234	Tryp_alpha_amyl	0
MEHO01083667.1	MEHO01083667.1	MEHO01083667.1:1-1299	5.32803	-4.51936	-22.9331	1.38822e-05	0.000167451	12.9734	6.86829	12.1265	0	0	0		0			0				0			0
MEHO01007557.1	MEHO01007557.1	MEHO01007557.1:1-3772	5.27147	-4.51874	-22.9232	1.32094e-05	0.000160264	10.684	10.684	10.2608	0	0	0		0			0				0			0
MEHO01160727.1	MEHO01160727.1	MEHO01160727.1:1-820	5.27147	-4.5183	-22.9163	1.32757e-05	0.00016101	11.4471	9.92086	10.2608	0	0	0		0			0				0			0
MEHO01660045.1	MEHO01660045.1	MEHO01660045.1:1-203	5.27147	-4.51476	-22.8601	1.38252e-05	0.000166884	12.9734	8.39457	10.2608	0	0	0		0			0				0			0
MEHO01494992.1	MEHO01494992.1	MEHO01494992.1:1-319	5.2432	-4.51235	-22.8219	1.38192e-05	0.000166872	12.2103	9.92086	9.32804	0	0	0		0			0				0			0
MEHO01510156.1	MEHO01510156.1	MEHO01510156.1:1-306	5.2432	-4.51235	-22.8219	1.38192e-05	0.000166872	12.2103	9.92086	9.32804	0	0	0		0			0				0			0
MEHO01004368.1	MEHO01004368.1	MEHO01004368.1:1-4453	5.25728	-4.51009	-22.7862	1.53892e-05	0.000183225	11.4471	14.4997	5.59682	0	0	0		1	GO:0005739	C:mitochondrion	0				1	PF00078	RVT_1	0
MEHO01008037.1	MEHO01008037.1	MEHO01008037.1:1-3694	5.21492	-4.50647	-22.7292	1.43656e-05	0.000172532	12.2103	10.684	8.39524	0	0	0		0			0				0			0
MEHO01048492.1	MEHO01048492.1	MEHO01048492.1:1-1759	5.21492	-4.50647	-22.7292	1.43656e-05	0.000172532	12.2103	10.684	8.39524	0	0	0		0			0				0			0
MEHO01022582.1	MEHO01022582.1	MEHO01022582.1:1-2509	9.45158	-4.50272	-22.6701	1.34954e-06	2.1069e-05	23.6574	16.026	15.8577	0	1.16839	0		0			0				0			0
MEHO01081868.1	MEHO01081868.1	MEHO01081868.1:1-1316	18.751	-4.5017	-22.6541	3.11463e-10	1.00065e-08	31.2889	40.4466	37.3122	2.19858	0	1.25992		0			0				0			0
MEHO01171872.1	MEHO01171872.1	MEHO01171872.1:1-781	5.18664	-4.49924	-22.6155	1.51543e-05	0.000181221	11.4471	12.2103	7.46243	0	0	0		0			0				0			0
MEHO01333274.1	MEHO01333274.1	MEHO01333274.1:1-472	5.3705	-4.49832	-22.6011	1.72379e-05	0.000203004	5.342	9.15771	17.7233	0	0	0		24	GO:0005875|GO:0005524|GO:0061631|GO:0061630|GO:0031625|GO:0004842|GO:0051276|GO:0001745|GO:0001751|GO:0048132|GO:0030718|GO:0007140|GO:0007067|GO:0008054|GO:0022008|GO:0016322|GO:0048477|GO:0000209|GO:0016567|GO:0042787|GO:0031647|GO:0045676|GO:0007286|GO:0006511	C:microtubule associated complex|F:ATP binding|F:ubiquitin conjugating enzyme activity|F:ubiquitin protein ligase activity|F:ubiquitin protein ligase binding|F:ubiquitin-protein transferase activity|P:chromosome organization|P:compound eye morphogenesis|P:compound eye photoreceptor cell differentiation|P:female germ-line stem cell asymmetric division|P:germ-line stem cell population maintenance|P…	1	K06689	ubiquitin-conjugating enzyme E2 D [EC:2.3.2.23]	ko04013; MAPK signaling pathway - fly | ko04120; Ubiquitin mediated proteolysis | ko04141; Protein processing in endoplasmic reticulum | ko04624; Toll and Imd signaling pathway	1	PF00179	UQ_con	1	COG5078	O	Ubiquitin-protein ligase
MEHO01154278.1	MEHO01154278.1	MEHO01154278.1:1-846	5.25739	-4.49819	-22.5991	1.52832e-05	0.000182304	9.92086	7.63143	13.9921	0	0	0		0			0				0			0
MEHO01110237.1	MEHO01110237.1	MEHO01110237.1:1-1085	5.25739	-4.49595	-22.564	1.56875e-05	0.000186459	6.86829	10.684	13.9921	0	0	0		9	GO:0043231|GO:0047893|GO:0080043|GO:0080044|GO:0035251|GO:0006952|GO:0009813|GO:0052696|GO:0051707	C:intracellular membrane-bounded organelle|F:flavonol 3-O-glucosyltransferase activity|F:quercetin 3-O-glucosyltransferase activity|F:quercetin 7-O-glucosyltransferase activity|F:UDP-glucosyltransferase activity|P:defense response|P:flavonoid biosynthetic process|P:flavonoid glucuronidation|P:response to other organism	0				1	PF00201	UDPGT	1	COG1819	G	UDP:flavonoid glycosyltransferase YjiC, YdhE family
MEHO01213676.1	MEHO01213676.1	MEHO01213676.1:1-665	18.7071	-4.49307	-22.519	3.15285e-10	1.01098e-08	34.3414	35.1046	39.1778	1.09929	0	2.51984		0			0				0			0
MEHO01037375.1	MEHO01037375.1	MEHO01037375.1:1-1998	5.17256	-4.48997	-22.4706	1.53934e-05	0.000183225	9.15771	10.684	11.1936	0	0	0		0			0				0			0
MEHO01441108.1	MEHO01441108.1	MEHO01441108.1:1-364	5.17256	-4.48997	-22.4706	1.53934e-05	0.000183225	10.684	9.15771	11.1936	0	0	0		0			0				0			0
MEHO01017756.1	MEHO01017756.1	MEHO01017756.1:1-2766	25.7742	-4.48937	-22.4612	5.3955e-09	1.38915e-07	34.3414	79.3669	36.3794	3.29786	0	1.25992		3	GO:0043531|GO:0005524|GO:0006952	F:ADP binding|F:ATP binding|P:defense response	0				1	PF00931	NB-ARC	1	COG4886	K	Leucine-rich repeat (LRR) protein
MEHO01433013.1	MEHO01433013.1	MEHO01433013.1:1-371	5.15837	-4.48893	-22.4544	1.65219e-05	0.000195331	10.684	13.7366	6.52963	0	0	0		0			0				0			0
MEHO01531222.1	MEHO01531222.1	MEHO01531222.1:1-289	5.20084	-4.48786	-22.4379	1.62331e-05	0.000192395	12.2103	6.86829	12.1265	0	0	0		0			0				0			0
MEHO01005459.1	MEHO01005459.1	MEHO01005459.1:1-4175	5.11601	-4.48062	-22.3255	1.61724e-05	0.000191743	10.684	10.684	9.32804	0	0	0		0			0				0			0
MEHO01009605.1	MEHO01009605.1	MEHO01009605.1:1-3479	5.11601	-4.47883	-22.2979	1.65012e-05	0.000195156	9.15771	12.2103	9.32804	0	0	0		0			0				0			0
MEHO01187791.1	MEHO01187791.1	MEHO01187791.1:1-731	5.11601	-4.47656	-22.2628	1.69265e-05	0.000199619	8.39457	12.9734	9.32804	0	0	0		0			0				0			0
MEHO01047656.1	MEHO01047656.1	MEHO01047656.1:1-1776	9.29729	-4.47288	-22.206	1.59914e-06	2.44839e-05	14.4997	21.368	18.6561	0	0	1.25992		0			0				0			0
MEHO01137401.1	MEHO01137401.1	MEHO01137401.1:1-922	5.05945	-4.46681	-22.1128	1.78389e-05	0.000209194	11.4471	11.4471	7.46243	0	0	0		0			0				0			0
MEHO01002193.1	MEHO01002193.1	MEHO01002193.1:1-5316	68.6286	-4.46572	-22.0961	1.30087e-26	2.35542e-24	102.261	171.707	121.265	4.39715	5.84193	6.29961		0			0				0			0
MEHO01044434.1	MEHO01044434.1	MEHO01044434.1:1-1837	5.08773	-4.4653	-22.0897	1.86453e-05	0.000217655	14.4997	7.63143	8.39524	0	0	0		0			0				0			0
MEHO01137305.1	MEHO01137305.1	MEHO01137305.1:1-922	13.6909	-4.46348	-22.0618	2.69548e-08	6.10902e-07	25.9469	25.9469	27.9841	1.09929	1.16839	0		0			0				0			0
MEHO01189460.1	MEHO01189460.1	MEHO01189460.1:1-726	59.133	-4.46218	-22.042	7.99501e-25	1.25642e-22	97.6823	123.629	119.399	3.29786	7.01032	3.77976		0			0				0			0
MEHO01033680.1	MEHO01033680.1	MEHO01033680.1:1-2099	9.18312	-4.46182	-22.0365	1.71727e-06	2.61842e-05	18.3154	16.026	19.5889	0	1.16839	0		0			0				0			0
MEHO01003245.1	MEHO01003245.1	MEHO01003245.1:1-4820	5.07365	-4.46014	-22.0108	1.80651e-05	0.00021155	9.15771	9.15771	12.1265	0	0	0		0			0				0			0
MEHO01064609.1	MEHO01064609.1	MEHO01064609.1:1-1508	5.03118	-4.45789	-21.9766	1.9129e-05	0.000222599	11.4471	12.2103	6.52963	0	0	0		11	GO:0005737|GO:0051537|GO:0009055|GO:0071949|GO:0050302|GO:0005506|GO:0043546|GO:0016614|GO:0009688|GO:0009851|GO:0055114	C:cytoplasm|F:2 iron, 2 sulfur cluster binding|F:electron carrier activity|F:FAD binding|F:indole-3-acetaldehyde oxidase activity|F:iron ion binding|F:molybdopterin cofactor binding|F:oxidoreductase activity, acting on CH-OH group of donors|P:abscisic acid biosynthetic process|P:auxin biosynthetic process|P:oxidation-reduction process	1	K11817	indole-3-acetaldehyde oxidase [EC:1.2.3.7]	ko00380; Tryptophan metabolism	6	PF01315|PF02738|PF03450|PF00941|PF00111|PF01799	Ald_Xan_dh_C|Ald_Xan_dh_C2|CO_deh_flav_C|FAD_binding_5|Fer2|Fer2_2	2	COG4630|COG4631	F|F	Xanthine dehydrogenase, iron-sulfur cluster and FAD-binding subunit A|Xanthine dehydrogenase, molybdopterin-binding subunit B
MEHO01010753.1	MEHO01010753.1	MEHO01010753.1:1-3346	9.12656	-4.45721	-21.9662	1.76143e-06	2.67474e-05	18.3154	17.5523	17.7233	0	1.16839	0		0			0				0			0
MEHO01452466.1	MEHO01452466.1	MEHO01452466.1:1-354	5.10192	-4.45593	-21.9466	1.95261e-05	0.000226903	11.4471	6.10514	13.0593	0	0	0		0			0				0			0
MEHO01035948.1	MEHO01035948.1	MEHO01035948.1:1-2034	76.7669	-4.45564	-21.9422	1.23781e-30	2.92474e-28	171.707	131.261	138.988	6.59573	7.01032	5.03968		0			0				0			0
MEHO01037476.1	MEHO01037476.1	MEHO01037476.1:1-1995	5.04537	-4.45542	-21.939	1.85104e-05	0.000216383	10.684	8.39457	11.1936	0	0	0		0			0				0			0
MEHO01101149.1	MEHO01101149.1	MEHO01101149.1:1-1149	18.2371	-4.44825	-21.8302	6.09267e-10	1.85373e-08	29.7626	31.2889	44.7746	0	2.33677	1.25992		6	GO:0004190|GO:0004519|GO:0003676|GO:0003964|GO:0008270|GO:0015074	F:aspartic-type endopeptidase activity|F:endonuclease activity|F:nucleic acid binding|F:RNA-directed DNA polymerase activity|F:zinc ion binding|P:DNA integration	0				4	PF13976|PF00665|PF07727|PF00098	gag_pre-integrs|rve|RVT_2|zf-CCHC	0
MEHO01065213.1	MEHO01065213.1	MEHO01065213.1:1-1499	256.799	-4.44782	-21.8236	2.65116e-33	7.36051e-31	345.704	683.776	447.746	18.6879	22.1993	22.6786		5	GO:0005887|GO:0005355|GO:0005351|GO:0046323|GO:0035428	C:integral component of plasma membrane|F:glucose transmembrane transporter activity|F:sugar:proton symporter activity|P:glucose import|P:hexose transmembrane transport	0				1	PF00083	Sugar_tr	0
MEHO01114167.1	MEHO01114167.1	MEHO01114167.1:1-1059	5.01709	-4.44773	-21.8223	1.96057e-05	0.000227669	12.2103	7.63143	10.2608	0	0	0		0			0				0			0
MEHO01023644.1	MEHO01023644.1	MEHO01023644.1:1-2462	5.15848	-4.44579	-21.793	2.32321e-05	0.000264435	12.2103	3.81571	14.9249	0	0	0		0			0				0			0
MEHO01005034.1	MEHO01005034.1	MEHO01005034.1:1-4274	5.01709	-4.44414	-21.7681	2.04056e-05	0.000236136	12.9734	6.86829	10.2608	0	0	0		0			0				0			0
MEHO01048410.1	MEHO01048410.1	MEHO01048410.1:1-1761	9.07001	-4.44228	-21.74	2.11773e-06	3.15396e-05	24.4206	12.9734	15.8577	0	1.16839	0		0			0				0			0
MEHO01540096.1	MEHO01540096.1	MEHO01540096.1:1-282	9.08526	-4.44175	-21.732	2.04473e-06	3.05206e-05	13.7366	23.6574	15.8577	0	0	1.25992		0			0				0			0
MEHO01501079.1	MEHO01501079.1	MEHO01501079.1:1-314	4.98882	-4.44106	-21.7216	2.05156e-05	0.000237243	12.9734	7.63143	9.32804	0	0	0		0			0				0			0
MEHO01232980.1	MEHO01232980.1	MEHO01232980.1:1-623	4.96054	-4.44024	-21.7092	2.01239e-05	0.000233118	9.92086	11.4471	8.39524	0	0	0		0			0				0			0
MEHO01533196.1	MEHO01533196.1	MEHO01533196.1:1-288	80.5397	-4.43899	-21.6904	2.59683e-32	6.70667e-30	139.655	155.681	167.905	6.59573	5.84193	7.55953		0			0				0			0
MEHO01023082.1	MEHO01023082.1	MEHO01023082.1:1-2487	4.96054	-4.43654	-21.6537	2.09566e-05	0.000241672	8.39457	12.9734	8.39524	0	0	0		0			0				0			0
MEHO01092637.1	MEHO01092637.1	MEHO01092637.1:1-1218	4.96054	-4.43654	-21.6537	2.09566e-05	0.000241672	12.9734	8.39457	8.39524	0	0	0		0			0				0			0
MEHO01138345.1	MEHO01138345.1	MEHO01138345.1:1-917	4.97462	-4.43513	-21.6325	2.30912e-05	0.000263341	12.2103	12.9734	4.66402	0	0	0		0			0				0			0
MEHO01014697.1	MEHO01014697.1	MEHO01014697.1:1-2979	8.9313	-4.43378	-21.6122	2.11898e-06	3.15443e-05	16.7891	19.8417	15.8577	1.09929	0	0		0			0				0			0
MEHO01067215.1	MEHO01067215.1	MEHO01067215.1:1-1476	4.96054	-4.43323	-21.6041	2.17276e-05	0.000249613	7.63143	13.7366	8.39524	0	0	0		0			0				0			0
MEHO01327715.1	MEHO01327715.1	MEHO01327715.1:1-478	4.93226	-4.43317	-21.6032	2.11403e-05	0.000243538	10.684	11.4471	7.46243	0	0	0		0			0				0			0
MEHO01015721.1	MEHO01015721.1	MEHO01015721.1:1-2901	13.3234	-4.42917	-21.5433	3.67282e-08	8.09625e-07	26.71	26.71	24.2529	1.09929	1.16839	0		0			0				0			0
MEHO01102756.1	MEHO01102756.1	MEHO01102756.1:1-1138	8.91454	-4.42859	-21.5347	2.16471e-06	3.21388e-05	19.0786	18.3154	14.9249	0	1.16839	0		0			0				0			0
MEHO01034740.1	MEHO01034740.1	MEHO01034740.1:1-2068	4.97473	-4.42716	-21.5133	2.1859e-05	0.000250604	9.15771	7.63143	13.0593	0	0	0		0			0				0			0
MEHO01051348.1	MEHO01051348.1	MEHO01051348.1:1-1707	4.94646	-4.42492	-21.48	2.17532e-05	0.000249748	9.15771	8.39457	12.1265	0	0	0		0			0				0			0
MEHO01006014.1	MEHO01006014.1	MEHO01006014.1:1-4051	5.03129	-4.42489	-21.4796	2.38447e-05	0.000270921	9.92086	5.342	14.9249	0	0	0		0			0				0			0
MEHO01064668.1	MEHO01064668.1	MEHO01064668.1:1-1507	9.11365	-4.42482	-21.4785	2.42035e-06	3.54134e-05	10.684	17.5523	25.1857	0	0	1.25992		0			0				0			0
MEHO01320071.1	MEHO01320071.1	MEHO01320071.1:1-487	30.9778	-4.42244	-21.4431	7.15881e-15	4.09799e-13	54.1831	68.6829	55.9682	1.09929	4.67354	1.25992		0			0				0			0
MEHO01085825.1	MEHO01085825.1	MEHO01085825.1:1-1278	9.00054	-4.42231	-21.4412	2.28037e-06	3.36909e-05	12.9734	18.3154	21.4545	0	0	1.25992		0			0				0			0
MEHO01030177.1	MEHO01030177.1	MEHO01030177.1:1-2207	4.97473	-4.42224	-21.4401	2.31075e-05	0.000263341	10.684	6.10514	13.0593	0	0	0		0			0				0			0
MEHO01194525.1	MEHO01194525.1	MEHO01194525.1:1-712	53.2294	-4.4221	-21.4381	4.67938e-23	6.31167e-21	101.498	99.2086	105.407	2.19858	3.50516	7.55953		0			0				0			0
MEHO01008399.1	MEHO01008399.1	MEHO01008399.1:1-3638	8.9455	-4.42145	-21.4283	2.4495e-06	3.57928e-05	11.4471	20.6049	20.5217	1.09929	0	0		0			0				0			0
MEHO01005898.1	MEHO01005898.1	MEHO01005898.1:1-4077	53.0901	-4.42018	-21.4096	8.53906e-23	1.13342e-20	88.5246	101.498	115.668	4.39715	4.67354	3.77976		0			0				0			0
MEHO01045350.1	MEHO01045350.1	MEHO01045350.1:1-1818	4.87571	-4.41326	-21.3071	2.47527e-05	0.000280211	12.9734	10.684	5.59682	0	0	0		0			0				0			0
MEHO01006286.1	MEHO01006286.1	MEHO01006286.1:1-4002	17.6346	-4.41318	-21.3059	7.98151e-10	2.38059e-08	32.052	32.052	38.245	2.19858	0	1.25992		9	GO:0005694|GO:0009330|GO:0005634|GO:0005524|GO:0003677|GO:0003918|GO:0000287|GO:0000737|GO:0006265	C:chromosome|C:DNA topoisomerase complex (ATP-hydrolyzing)|C:nucleus|F:ATP binding|F:DNA binding|F:DNA topoisomerase type II (ATP-hydrolyzing) activity|F:magnesium ion binding|P:DNA catabolic process, endonucleolytic|P:DNA topological change	0				1	PF04406	TP6A_N	1	COG1697	L	DNA topoisomerase VI, subunit A
MEHO01013293.1	MEHO01013293.1	MEHO01013293.1:1-3096	8.88744	-4.4127	-21.2988	2.40312e-06	3.51923e-05	13.7366	20.6049	17.7233	0	0	1.25992		4	GO:0005576|GO:0004180|GO:0016747|GO:0019748	C:extracellular region|F:carboxypeptidase activity|F:transferase activity, transferring acyl groups other than amino-acyl groups|P:secondary metabolic process	1	K16296	serine carboxypeptidase-like clade I [EC:3.4.16.-]		1	PF00450	Peptidase_S10	1	COG2939	E	Carboxypeptidase C (cathepsin A)
MEHO01108005.1	MEHO01108005.1	MEHO01108005.1:1-1100	8.81563	-4.41252	-21.2961	2.39689e-06	3.51319e-05	19.0786	16.7891	15.8577	0	1.16839	0		0			0				0			0
MEHO01545739.1	MEHO01545739.1	MEHO01545739.1:1-278	8.85916	-4.41189	-21.2869	2.37791e-06	3.48978e-05	15.2629	19.8417	16.7905	0	0	1.25992		15	GO:0005737|GO:0005634|GO:0005886|GO:0009506|GO:0005524|GO:0005509|GO:0009931|GO:0005516|GO:0004683|GO:0004672|GO:0019903|GO:0009738|GO:0035556|GO:0018105|GO:0046777	C:cytoplasm|C:nucleus|C:plasma membrane|C:plasmodesma|F:ATP binding|F:calcium ion binding|F:calcium-dependent protein serine/threonine kinase activity|F:calmodulin binding|F:calmodulin-dependent protein kinase activity|F:protein kinase activity|F:protein phosphatase binding|P:abscisic acid-activated signaling pathway|P:intracellular signal transduction|P:peptidyl-serine phosphorylation|P:protein …	1	K13412	calcium-dependent protein kinase [EC:2.7.11.1]	ko04626; Plant-pathogen interaction | ko05145; Toxoplasmosis	2	PF13499|PF00069	EF-hand_7|Pkinase	0
MEHO01017291.1	MEHO01017291.1	MEHO01017291.1:1-2794	4.86163	-4.41173	-21.2845	2.30715e-05	0.000263236	9.15771	10.684	9.32804	0	0	0		0			0				0			0
MEHO01182072.1	MEHO01182072.1	MEHO01182072.1:1-748	4.86163	-4.40766	-21.2245	2.41245e-05	0.000273657	12.2103	7.63143	9.32804	0	0	0		4	GO:0048046|GO:0005618|GO:0004575|GO:0005975	C:apoplast|C:cell wall|F:sucrose alpha-glucosidase activity|P:carbohydrate metabolic process	1	K01193	beta-fructofuranosidase [EC:3.2.1.26]	ko00052; Galactose metabolism | ko00500; Starch and sucrose metabolism | ko01100; Metabolic pathways	2	PF08244|PF00251	Glyco_hydro_32C|Glyco_hydro_32N	1	COG1621	G	Sucrose-6-phosphate hydrolase SacC, GH32 family
MEHO01113199.1	MEHO01113199.1	MEHO01113199.1:1-1064	4.83335	-4.40595	-21.1994	2.38834e-05	0.000271129	10.684	9.92086	8.39524	0	0	0		0			0				0			0
MEHO01433638.1	MEHO01433638.1	MEHO01433638.1:1-371	17.5482	-4.40242	-21.1475	9.20519e-10	2.71639e-08	28.2363	38.9203	34.5137	1.09929	0	2.51984		0			0				0			0
MEHO01087425.1	MEHO01087425.1	MEHO01087425.1:1-1264	8.77327	-4.39943	-21.1038	2.65323e-06	3.84493e-05	19.0786	13.7366	18.6561	0	1.16839	0		0			0				0			0
MEHO01199243.1	MEHO01199243.1	MEHO01199243.1:1-700	4.86163	-4.39913	-21.0993	2.64652e-05	0.000296774	6.10514	13.7366	9.32804	0	0	0		0			0				0			0
MEHO01007736.1	MEHO01007736.1	MEHO01007736.1:1-3742	8.7052	-4.39825	-21.0866	2.66662e-06	3.86098e-05	18.3154	16.026	16.7905	1.09929	0	0		0			0				0			0
MEHO01015807.1	MEHO01015807.1	MEHO01015807.1:1-2895	30.5023	-4.39613	-21.0556	9.87062e-15	5.55489e-13	51.1306	64.104	60.6323	2.19858	1.16839	3.77976		6	GO:0016607|GO:0005681|GO:0000166|GO:0003723|GO:0006397|GO:0008380	C:nuclear speck|C:spliceosomal complex|F:nucleotide binding|F:RNA binding|P:mRNA processing|P:RNA splicing	1	K12893	splicing factor, arginine/serine-rich 4/5/6	ko03040; Spliceosome | ko05168; Herpes simplex infection	1	PF00076	RRM_1	1	COG0724	J	RNA recognition motif (RRM) domain
MEHO01118317.1	MEHO01118317.1	MEHO01118317.1:1-1031	13.0152	-4.39439	-21.0303	5.2263e-08	1.12263e-06	22.1311	26.71	27.0513	2.19858	0	0		2	GO:0052689|GO:0008152	F:carboxylic ester hydrolase activity|P:metabolic process	0				1	PF07859	Abhydrolase_3	1	COG0657	I	Acetyl esterase/lipase
MEHO01236612.1	MEHO01236612.1	MEHO01236612.1:1-616	4.84743	-4.39156	-20.989	3.01669e-05	0.00033252	8.39457	16.026	4.66402	0	0	0		0			0				0			0
MEHO01062307.1	MEHO01062307.1	MEHO01062307.1:1-1538	4.84754	-4.39123	-20.9841	2.63512e-05	0.000296193	7.63143	8.39457	13.0593	0	0	0		0			0				0			0
MEHO01063236.1	MEHO01063236.1	MEHO01063236.1:1-1526	4.84754	-4.39123	-20.9841	2.63512e-05	0.000296193	7.63143	8.39457	13.0593	0	0	0		0			0				0			0
MEHO01137800.1	MEHO01137800.1	MEHO01137800.1:1-920	43.1325	-4.38865	-20.9467	2.12672e-19	2.0419e-17	93.1034	82.4194	72.7587	4.39715	2.33677	3.77976		0			0				0			0
MEHO01123772.1	MEHO01123772.1	MEHO01123772.1:1-997	4.81927	-4.38826	-20.941	2.6419e-05	0.000296664	9.15771	7.63143	12.1265	0	0	0		0			0				0			0
MEHO01032280.1	MEHO01032280.1	MEHO01032280.1:1-2139	4.77679	-4.38723	-20.926	2.75874e-05	0.0003077	12.9734	9.15771	6.52963	0	0	0		0			0				0			0
MEHO01002148.1	MEHO01002148.1	MEHO01002148.1:1-5344	4.79099	-4.38544	-20.9002	2.64465e-05	0.000296664	9.15771	8.39457	11.1936	0	0	0		3	GO:0005737|GO:0005856|GO:0005524	C:cytoplasm|C:cytoskeleton|F:ATP binding	0				1	PF00022	Actin	1	COG5277	Z	Actin-related protein
MEHO01013551.1	MEHO01013551.1	MEHO01013551.1:1-3074	4.79099	-4.38544	-20.9002	2.64465e-05	0.000296664	9.15771	8.39457	11.1936	0	0	0		4	GO:0016021|GO:0030247|GO:0008270|GO:0016567	C:integral component of membrane|F:polysaccharide binding|F:zinc ion binding|P:protein ubiquitination	0				2	PF13947|PF13639	GUB_WAK_bind|zf-RING_2	0
MEHO01258343.1	MEHO01258343.1	MEHO01258343.1:1-576	4.79099	-4.38544	-20.9002	2.64465e-05	0.000296664	9.15771	8.39457	11.1936	0	0	0		0			0				0			0
MEHO01465645.1	MEHO01465645.1	MEHO01465645.1:1-343	4.76271	-4.38148	-20.8428	2.6816e-05	0.000300203	9.15771	9.15771	10.2608	0	0	0		0			0				0			0
MEHO01278599.1	MEHO01278599.1	MEHO01278599.1:1-544	4.80507	-4.38102	-20.8362	3.02882e-05	0.000333581	6.10514	15.2629	7.46243	0	0	0		0			0				0			0
MEHO01017086.1	MEHO01017086.1	MEHO01017086.1:1-2806	4.76271	-4.38093	-20.8348	2.69798e-05	0.000301935	9.92086	8.39457	10.2608	0	0	0		0			0				0			0
MEHO01093594.1	MEHO01093594.1	MEHO01093594.1:1-1211	4.74852	-4.37976	-20.818	2.90173e-05	0.000321711	11.4471	11.4471	5.59682	0	0	0		0			0				0			0
MEHO01019940.1	MEHO01019940.1	MEHO01019940.1:1-2644	8.70263	-4.37848	-20.7995	3.2349e-06	4.59199e-05	10.684	19.8417	20.5217	0	1.16839	0		7	GO:0009535|GO:0019898|GO:0016021|GO:0009654|GO:0005509|GO:0015979|GO:0042549	C:chloroplast thylakoid membrane|C:extrinsic component of membrane|C:integral component of membrane|C:photosystem II oxygen evolving complex|F:calcium ion binding|P:photosynthesis|P:photosystem II stabilization	0				1	PF01716	MSP	0
MEHO01028070.1	MEHO01028070.1	MEHO01028070.1:1-2283	4.74852	-4.37805	-20.7933	2.95393e-05	0.000326845	9.92086	12.9734	5.59682	0	0	0		0			0				0			0
MEHO01035023.1	MEHO01035023.1	MEHO01035023.1:1-2060	8.57801	-4.37715	-20.7803	3.09847e-06	4.41904e-05	19.0786	14.4997	16.7905	1.09929	0	0		0			0				0			0
MEHO01160140.1	MEHO01160140.1	MEHO01160140.1:1-823	25.6849	-4.37588	-20.762	6.111e-13	2.75499e-11	57.2357	48.078	42.909	2.19858	1.16839	2.51984		6	GO:0000148|GO:0016021|GO:0003843|GO:0006075|GO:0071555|GO:0008360	C:1,3-beta-D-glucan synthase complex|C:integral component of membrane|F:1,3-beta-D-glucan synthase activity|P:(1->3)-beta-D-glucan biosynthetic process|P:cell wall organization|P:regulation of cell shape	1	K11000	callose synthase [EC:2.4.1.-]		2	PF14288|PF02364	FKS1_dom1|Glucan_synthase	0
MEHO01305354.1	MEHO01305354.1	MEHO01305354.1:1-507	55.7743	-4.37574	-20.7601	5.20331e-24	7.84406e-22	98.4454	109.129	112.869	4.39715	3.50516	6.29961		0			0				0			0
MEHO01525711.1	MEHO01525711.1	MEHO01525711.1:1-294	4.73444	-4.37526	-20.7532	2.78683e-05	0.000310429	8.39457	10.684	9.32804	0	0	0		0			0				0			0
MEHO01167437.1	MEHO01167437.1	MEHO01167437.1:1-796	4.73444	-4.3731	-20.7222	2.85285e-05	0.000316818	7.63143	11.4471	9.32804	0	0	0		0			0				0			0
MEHO01528448.1	MEHO01528448.1	MEHO01528448.1:1-291	51.1563	-4.37215	-20.7084	1.79276e-22	2.32403e-20	97.6823	102.261	94.2132	5.49644	3.50516	3.77976		6	GO:0005618|GO:0005576|GO:0045330|GO:0030599|GO:0042545|GO:0045490	C:cell wall|C:extracellular region|F:aspartyl esterase activity|F:pectinesterase activity|P:cell wall modification|P:pectin catabolic process	0				1	PF01095	Pectinesterase	1	COG4677	GI	Pectin methylesterase and related acyl-CoA thioesterases
MEHO01000906.1	MEHO01000906.1	MEHO01000906.1:1-6517	4.70616	-4.37041	-20.6836	2.85265e-05	0.000316818	9.92086	9.92086	8.39524	0	0	0		5	GO:0016021|GO:0005886|GO:0005524|GO:0004674|GO:0007166	C:integral component of membrane|C:plasma membrane|F:ATP binding|F:protein serine/threonine kinase activity|P:cell surface receptor signaling pathway	0				1	PF07714	Pkinase_Tyr	1	COG0515	T	Serine/threonine protein kinase
MEHO01001086.1	MEHO01001086.1	MEHO01001086.1:1-6244	8.50737	-4.36338	-20.5829	3.3663e-06	4.76835e-05	16.026	15.2629	18.6561	1.09929	0	0		3	GO:0005634|GO:0007049|GO:0051301	C:nucleus|P:cell cycle|P:cell division	0				2	PF02984|PF00134	Cyclin_C|Cyclin_N	0
MEHO01006222.1	MEHO01006222.1	MEHO01006222.1:1-4013	8.50737	-4.36229	-20.5674	3.42482e-06	4.84095e-05	17.5523	13.7366	18.6561	1.09929	0	0		0			0				0			0
MEHO01055993.1	MEHO01055993.1	MEHO01055993.1:1-1631	4.73444	-4.35929	-20.5247	3.30691e-05	0.000359698	13.7366	5.342	9.32804	0	0	0		0			0				0			0
MEHO01023490.1	MEHO01023490.1	MEHO01023490.1:1-2469	4.74852	-4.35706	-20.493	3.66296e-05	0.000393282	6.10514	16.7891	5.59682	0	0	0		0			0				0			0
MEHO01630754.1	MEHO01630754.1	MEHO01630754.1:1-220	8.50587	-4.3553	-20.468	3.43864e-06	4.85843e-05	14.4997	17.5523	17.7233	0	0	1.25992		0			0				0			0
MEHO01337043.1	MEHO01337043.1	MEHO01337043.1:1-468	8.42254	-4.35472	-20.4598	3.56843e-06	5.00994e-05	18.3154	15.2629	15.8577	1.09929	0	0		0			0				0			0
MEHO01285874.1	MEHO01285874.1	MEHO01285874.1:1-533	34.0036	-4.35449	-20.4565	6.84947e-16	4.52772e-14	55.7094	76.3143	63.4307	1.09929	1.16839	6.29961		0			0				0			0
MEHO01005027.1	MEHO01005027.1	MEHO01005027.1:1-4276	4.6496	-4.35411	-20.4511	3.20306e-05	0.000350223	9.92086	11.4471	6.52963	0	0	0		0			0				0			0
MEHO01129754.1	MEHO01129754.1	MEHO01129754.1:1-963	4.72035	-4.35386	-20.4475	3.20224e-05	0.000350223	7.63143	7.63143	13.0593	0	0	0		0			0				0			0
MEHO01445204.1	MEHO01445204.1	MEHO01445204.1:1-360	8.44931	-4.35022	-20.396	3.53779e-06	4.97951e-05	17.5523	16.026	15.8577	0	0	1.25992		0			0				0			0
MEHO01159456.1	MEHO01159456.1	MEHO01159456.1:1-825	8.47748	-4.34875	-20.3753	4.10893e-06	5.68966e-05	19.8417	21.368	8.39524	0	0	1.25992		0			0				2	PF03372|PF00078	Exo_endo_phos|RVT_1	0
MEHO01070067.1	MEHO01070067.1	MEHO01070067.1:1-1442	4.6638	-4.34842	-20.3707	3.19595e-05	0.000349906	8.39457	8.39457	11.1936	0	0	0		2	GO:0046872|GO:0016491	F:metal ion binding|F:oxidoreductase activity	0				2	PF03171|PF14226	2OG-FeII_Oxy|DIOX_N	1	COG3491	Q	Isopenicillin N synthase and related dioxygenases
MEHO01177810.1	MEHO01177810.1	MEHO01177810.1:1-761	4.6496	-4.34681	-20.3479	3.45591e-05	0.000373701	13.7366	7.63143	6.52963	0	0	0		0			0				0			0
MEHO01159590.1	MEHO01159590.1	MEHO01159590.1:1-825	4.63552	-4.34432	-20.3128	3.24226e-05	0.000353708	8.39457	9.15771	10.2608	0	0	0		0			0				0			0
MEHO01397408.1	MEHO01397408.1	MEHO01397408.1:1-404	4.63552	-4.34313	-20.2961	3.2843e-05	0.000357698	7.63143	9.92086	10.2608	0	0	0		0			0				0			0
MEHO01051498.1	MEHO01051498.1	MEHO01051498.1:1-1705	8.38018	-4.33965	-20.2472	4.04899e-06	5.61833e-05	12.2103	18.3154	18.6561	1.09929	0	0		0			0				0			0
MEHO01230987.1	MEHO01230987.1	MEHO01230987.1:1-627	4.76271	-4.3395	-20.2451	4.18133e-05	0.00044084	15.2629	3.05257	10.2608	0	0	0		0			0				0			0
MEHO01002922.1	MEHO01002922.1	MEHO01002922.1:1-4957	4.60724	-4.33902	-20.2383	3.33214e-05	0.000361961	9.92086	8.39457	9.32804	0	0	0		0			0				0			0
MEHO01028520.1	MEHO01028520.1	MEHO01028520.1:1-2267	4.60724	-4.3373	-20.2143	3.39396e-05	0.000367717	10.684	7.63143	9.32804	0	0	0		0			0				0			0
MEHO01039613.1	MEHO01039613.1	MEHO01039613.1:1-1945	4.60724	-4.3373	-20.2143	3.39396e-05	0.000367717	7.63143	10.684	9.32804	0	0	0		0			0				0			0
MEHO01012652.1	MEHO01012652.1	MEHO01012652.1:1-3151	8.32363	-4.33611	-20.1976	4.05945e-06	5.63051e-05	13.7366	18.3154	16.7905	1.09929	0	0		10	GO:0005887|GO:0005886|GO:0090406|GO:0005355|GO:0005366|GO:0005351|GO:0046323|GO:0035428|GO:0015798|GO:0023052	C:integral component of plasma membrane|C:plasma membrane|C:pollen tube|F:glucose transmembrane transporter activity|F:myo-inositol:proton symporter activity|F:sugar:proton symporter activity|P:glucose import|P:hexose transmembrane transport|P:myo-inositol transport|P:signaling	1	K08150	MFS transporter, SP family, solute carrier family 2 (myo-inositol transporter), member 13		1	PF00083	Sugar_tr	0
MEHO01388085.1	MEHO01388085.1	MEHO01388085.1:1-413	12.4357	-4.33611	-20.1976	9.01118e-08	1.85268e-06	22.8943	28.9994	20.5217	2.19858	0	0		0			0				0			0
MEHO01655953.1	MEHO01655953.1	MEHO01655953.1:1-205	4.62133	-4.33483	-20.1797	3.79921e-05	0.000406208	14.4997	7.63143	5.59682	0	0	0		0			0				0			0
MEHO01074541.1	MEHO01074541.1	MEHO01074541.1:1-1392	4.57897	-4.33243	-20.1461	3.47095e-05	0.000375083	10.684	8.39457	8.39524	0	0	0		0			0				0			0
MEHO01298703.1	MEHO01298703.1	MEHO01298703.1:1-515	4.57897	-4.33243	-20.1461	3.47095e-05	0.000375083	10.684	8.39457	8.39524	0	0	0		0			0				0			0
MEHO01214613.1	MEHO01214613.1	MEHO01214613.1:1-662	12.5305	-4.33205	-20.1408	9.25114e-08	1.89785e-06	19.0786	31.2889	22.3873	0	1.16839	1.25992		0			0				0			0
MEHO01031415.1	MEHO01031415.1	MEHO01031415.1:1-2169	70.9928	-4.33187	-20.1383	6.0041e-29	1.22719e-26	138.892	120.577	147.383	2.19858	9.34709	7.55953		0			0				0			0
MEHO01042527.1	MEHO01042527.1	MEHO01042527.1:1-1878	16.6002	-4.33125	-20.1296	1.9264e-09	5.35727e-08	29.7626	37.394	28.9169	1.09929	1.16839	1.25992		0			0				0			0
MEHO01012222.1	MEHO01012222.1	MEHO01012222.1:1-3193	4.57897	-4.33022	-20.1153	3.55302e-05	0.000383207	7.63143	11.4471	8.39524	0	0	0		0			0				0			0
MEHO01088438.1	MEHO01088438.1	MEHO01088438.1:1-1254	4.57897	-4.33022	-20.1153	3.55302e-05	0.000383207	11.4471	7.63143	8.39524	0	0	0		0			0				0			0
MEHO01072811.1	MEHO01072811.1	MEHO01072811.1:1-1410	4.60724	-4.3302	-20.115	3.66029e-05	0.000393187	6.10514	12.2103	9.32804	0	0	0		2	GO:0005634|GO:0016567	C:nucleus|P:protein ubiquitination	0				1	PF03478	DUF295	0
MEHO01046422.1	MEHO01046422.1	MEHO01046422.1:1-1798	8.32212	-4.3297	-20.108	4.03789e-06	5.60527e-05	16.7891	16.026	15.8577	0	0	1.25992		0			0				1	PF12937	F-box-like	0
MEHO01084821.1	MEHO01084821.1	MEHO01084821.1:1-1288	16.5436	-4.3281	-20.0858	1.98729e-09	5.5082e-08	32.8151	35.8677	27.0513	1.09929	1.16839	1.25992		0			0				0			0
MEHO01039826.1	MEHO01039826.1	MEHO01039826.1:1-1940	4.55069	-4.32654	-20.064	3.58774e-05	0.000386201	9.92086	9.92086	7.46243	0	0	0		0			0				0			0
MEHO01092183.1	MEHO01092183.1	MEHO01092183.1:1-1222	4.55069	-4.32443	-20.0347	3.6677e-05	0.000393664	11.4471	8.39457	7.46243	0	0	0		0			0				0			0
MEHO01178244.1	MEHO01178244.1	MEHO01178244.1:1-760	8.21052	-4.32381	-20.0261	4.42259e-06	6.08353e-05	17.5523	17.5523	13.0593	1.09929	0	0		0			0				0			0
MEHO01612324.1	MEHO01612324.1	MEHO01612324.1:1-232	119.835	-4.32216	-20.0033	7.26029e-45	4.47933e-42	218.259	250.311	217.343	9.89359	9.34709	13.8591		0			0				0			0
MEHO01066744.1	MEHO01066744.1	MEHO01066744.1:1-1481	16.4914	-4.31776	-19.9423	2.62413e-09	7.14262e-08	29.7626	26.71	39.1778	3.29786	0	0		0			0				1	PF00646	F-box	0
MEHO01081383.1	MEHO01081383.1	MEHO01081383.1:1-1321	8.23623	-4.31673	-19.928	4.49167e-06	6.16328e-05	14.4997	16.026	17.7233	0	1.16839	0		0			0				0			0
MEHO01034502.1	MEHO01034502.1	MEHO01034502.1:1-2075	4.57897	-4.31613	-19.9198	4.11635e-05	0.000434952	13.7366	5.342	8.39524	0	0	0		0			0				0			0
MEHO01032356.1	MEHO01032356.1	MEHO01032356.1:1-2137	4.59316	-4.3149	-19.9028	3.92622e-05	0.000418044	7.63143	6.86829	13.0593	0	0	0		0			0				0			0
MEHO01486356.1	MEHO01486356.1	MEHO01486356.1:1-326	4.59316	-4.3149	-19.9028	3.92622e-05	0.000418044	6.86829	7.63143	13.0593	0	0	0		0			0				0			0
MEHO01231041.1	MEHO01231041.1	MEHO01231041.1:1-627	4.56488	-4.31297	-19.8762	3.88515e-05	0.000414333	7.63143	7.63143	12.1265	0	0	0		0			0				0			0
MEHO01158026.1	MEHO01158026.1	MEHO01158026.1:1-831	4.6638	-4.31289	-19.8752	4.65108e-05	0.000482577	13.7366	3.05257	11.1936	0	0	0		0			0				0			0
MEHO01093201.1	MEHO01093201.1	MEHO01093201.1:1-1214	8.22471	-4.31224	-19.8662	4.9916e-06	6.77394e-05	19.8417	10.684	17.7233	1.09929	0	0		0			0				0			0
MEHO01122784.1	MEHO01122784.1	MEHO01122784.1:1-1004	4.56488	-4.3101	-19.8367	4.00721e-05	0.000425622	9.15771	6.10514	12.1265	0	0	0		0			0				0			0
MEHO01404817.1	MEHO01404817.1	MEHO01404817.1:1-397	12.2236	-4.30969	-19.8311	1.26277e-07	2.49677e-06	21.368	32.052	17.7233	2.19858	0	0		0			0				0			0
MEHO01039663.1	MEHO01039663.1	MEHO01039663.1:1-1944	24.5004	-4.30885	-19.8196	1.64419e-12	7.09559e-11	53.42	45.7886	41.9762	3.29786	0	2.51984		0			0				0			0
MEHO01377040.1	MEHO01377040.1	MEHO01377040.1:1-424	130.953	-4.30752	-19.8012	3.85386e-48	2.91807e-45	257.942	262.521	228.537	10.9929	9.34709	16.379		0			0				0			0
MEHO01082621.1	MEHO01082621.1	MEHO01082621.1:1-1309	4.56488	-4.30641	-19.786	4.16917e-05	0.000440115	5.342	9.92086	12.1265	0	0	0		7	GO:0005576|GO:0005773|GO:0020037|GO:0046872|GO:0004601|GO:0042744|GO:0006979	C:extracellular region|C:vacuole|F:heme binding|F:metal ion binding|F:peroxidase activity|P:hydrogen peroxide catabolic process|P:response to oxidative stress	1	K00430	peroxidase [EC:1.11.1.7]	ko00940; Phenylpropanoid biosynthesis | ko01100; Metabolic pathways | ko01110; Biosynthesis of secondary metabolites	1	PF00141	peroxidase	0
MEHO01306059.1	MEHO01306059.1	MEHO01306059.1:1-506	4.53661	-4.3058	-19.7776	4.0684e-05	0.000430842	6.10514	9.92086	11.1936	0	0	0		0			0				0			0
MEHO01109787.1	MEHO01109787.1	MEHO01109787.1:1-1088	8.12312	-4.30443	-19.7588	4.88577e-06	6.64114e-05	16.026	17.5523	13.9921	0	1.16839	0		0			0				0			0
MEHO01081223.1	MEHO01081223.1	MEHO01081223.1:1-1323	12.2505	-4.30209	-19.7268	1.13352e-07	2.26676e-06	19.0786	25.9469	26.1185	1.09929	0	1.25992		0			0				0			0
MEHO01092582.1	MEHO01092582.1	MEHO01092582.1:1-1219	4.48005	-4.30138	-19.7171	4.01224e-05	0.000425707	8.39457	9.15771	9.32804	0	0	0		0			0				0			0
MEHO01075471.1	MEHO01075471.1	MEHO01075471.1:1-1382	8.22215	-4.30122	-19.7149	5.23929e-06	7.06403e-05	15.2629	11.4471	21.4545	0	1.16839	0		0			0				0			0
MEHO01598843.1	MEHO01598843.1	MEHO01598843.1:1-242	4.56488	-4.30097	-19.7116	4.41678e-05	0.000462298	10.684	4.57886	12.1265	0	0	0		0			0				0			0
MEHO01014120.1	MEHO01014120.1	MEHO01014120.1:1-3024	4.48005	-4.30016	-19.7005	4.0642e-05	0.000430534	7.63143	9.92086	9.32804	0	0	0		0			0				0			0
MEHO01131275.1	MEHO01131275.1	MEHO01131275.1:1-954	16.2777	-4.29958	-19.6925	3.56507e-09	9.47159e-08	24.4206	42.736	27.0513	2.19858	0	1.25992		0			0				0			0
MEHO01051075.1	MEHO01051075.1	MEHO01051075.1:1-1712	4.57897	-4.29903	-19.6851	4.89841e-05	0.000504468	15.2629	3.81571	8.39524	0	0	0		0			0				0			0
MEHO01162006.1	MEHO01162006.1	MEHO01162006.1:1-816	4.48005	-4.2977	-19.6669	4.17141e-05	0.000440167	6.86829	10.684	9.32804	0	0	0		0			0				0			0
MEHO01268582.1	MEHO01268582.1	MEHO01268582.1:1-559	8.13732	-4.29682	-19.655	5.17682e-06	6.99396e-05	12.9734	16.026	18.6561	0	1.16839	0		0			0				0			0
MEHO01385559.1	MEHO01385559.1	MEHO01385559.1:1-416	4.46586	-4.29546	-19.6364	4.52774e-05	0.000471984	11.4471	10.684	4.66402	0	0	0		0			0				0			0
MEHO01046541.1	MEHO01046541.1	MEHO01046541.1:1-1796	16.2018	-4.29426	-19.6201	2.82189e-09	7.62447e-08	35.8677	29.7626	27.9841	0	2.33677	1.25992		0			0				0			0
MEHO01130572.1	MEHO01130572.1	MEHO01130572.1:1-958	4.45178	-4.2934	-19.6084	4.23526e-05	0.000445679	7.63143	10.684	8.39524	0	0	0		4	GO:0005737|GO:0005634|GO:0046872|GO:0004518	C:cytoplasm|C:nucleus|F:metal ion binding|F:nuclease activity	0				1	PF13359	DDE_Tnp_4	0
MEHO01257939.1	MEHO01257939.1	MEHO01257939.1:1-577	4.45178	-4.2934	-19.6084	4.23526e-05	0.000445679	7.63143	10.684	8.39524	0	0	0		0			0				0			0
MEHO01167918.1	MEHO01167918.1	MEHO01167918.1:1-794	8.12312	-4.29247	-19.5957	5.7984e-06	7.73957e-05	22.8943	10.684	13.9921	0	1.16839	0		6	GO:0004190|GO:0004519|GO:0003676|GO:0003964|GO:0008270|GO:0015074	F:aspartic-type endopeptidase activity|F:endonuclease activity|F:nucleic acid binding|F:RNA-directed DNA polymerase activity|F:zinc ion binding|P:DNA integration	0				4	PF13976|PF00665|PF07727|PF00098	gag_pre-integrs|rve|RVT_2|zf-CCHC	0
MEHO01007599.1	MEHO01007599.1	MEHO01007599.1:1-3765	4.45178	-4.29042	-19.568	4.36861e-05	0.00045812	11.4471	6.86829	8.39524	0	0	0		0			0				0			0
MEHO01192841.1	MEHO01192841.1	MEHO01192841.1:1-717	4.45178	-4.29042	-19.568	4.36861e-05	0.00045812	11.4471	6.86829	8.39524	0	0	0		0			0				0			0
MEHO01096926.1	MEHO01096926.1	MEHO01096926.1:1-1183	8.05248	-4.28889	-19.5472	5.40084e-06	7.2642e-05	17.5523	13.7366	15.8577	0	1.16839	0		0			0				0			0
MEHO01034454.1	MEHO01034454.1	MEHO01034454.1:1-2076	36.4128	-4.2887	-19.5446	5.94124e-17	4.42815e-15	67.1566	66.3934	75.5571	1.09929	7.01032	1.25992		3	GO:0005634|GO:0008270|GO:0006355	C:nucleus|F:zinc ion binding|P:regulation of transcription, DNA-templated	0				3	PF03101|PF10551|PF04434	FAR1|MULE|SWIM	0
MEHO01409300.1	MEHO01409300.1	MEHO01409300.1:1-393	8.12429	-4.28831	-19.5394	5.48149e-06	7.36377e-05	11.4471	18.3154	17.7233	0	0	1.25992		0			0				0			0
MEHO01003747.1	MEHO01003747.1	MEHO01003747.1:1-4645	4.4235	-4.28746	-19.5279	4.37367e-05	0.000458217	10.684	8.39457	7.46243	0	0	0		0			0				0			0
MEHO01085293.1	MEHO01085293.1	MEHO01085293.1:1-1284	4.4235	-4.28746	-19.5279	4.37367e-05	0.000458217	10.684	8.39457	7.46243	0	0	0		0			0				0			0
MEHO01466894.1	MEHO01466894.1	MEHO01466894.1:1-342	4.4235	-4.28746	-19.5279	4.37367e-05	0.000458217	8.39457	10.684	7.46243	0	0	0		11	GO:0016021|GO:0016020|GO:0005739|GO:0090447|GO:0004366|GO:0016791|GO:0016024|GO:0010143|GO:0016311|GO:0048235|GO:0080167	C:integral component of membrane|C:membrane|C:mitochondrion|F:glycerol-3-phosphate 2-O-acyltransferase activity|F:glycerol-3-phosphate O-acyltransferase activity|F:phosphatase activity|P:CDP-diacylglycerol biosynthetic process|P:cutin biosynthetic process|P:dephosphorylation|P:pollen sperm cell differentiation|P:response to karrikin	1	K13508	glycerol-3-phosphate acyltransferase [EC:2.3.1.15 2.3.1.198]	ko00561; Glycerolipid metabolism | ko00564; Glycerophospholipid metabolism | ko01100; Metabolic pathways | ko01110; Biosynthesis of secondary metabolites	1	PF01553	Acyltransferase	0
MEHO01048591.1	MEHO01048591.1	MEHO01048591.1:1-1757	4.4235	-4.28521	-19.4974	4.47676e-05	0.000467694	11.4471	7.63143	7.46243	0	0	0		0			0				0			0
MEHO01005737.1	MEHO01005737.1	MEHO01005737.1:1-4110	4.49414	-4.28222	-19.457	5.30958e-05	0.000539813	16.026	5.342	5.59682	0	0	0		0			0				0			0
MEHO01120312.1	MEHO01120312.1	MEHO01120312.1:1-1019	4.4235	-4.28175	-19.4507	4.63842e-05	0.000481714	6.86829	12.2103	7.46243	0	0	0		0			0				0			0
MEHO01107925.1	MEHO01107925.1	MEHO01107925.1:1-1100	48.273	-4.28133	-19.445	1.80626e-21	2.18033e-19	91.5771	90.814	94.2132	4.39715	2.33677	6.29961		12	GO:0036513|GO:0005783|GO:0016021|GO:0005741|GO:0016874|GO:1904264|GO:0044390|GO:0008270|GO:0006914|GO:0030433|GO:0036503|GO:0051865	C:Derlin-1 retrotranslocation complex|C:endoplasmic reticulum|C:integral component of membrane|C:mitochondrial outer membrane|F:ligase activity|F:ubiquitin protein ligase activity involved in ERAD pathway|F:ubiquitin-like protein conjugating enzyme binding|F:zinc ion binding|P:autophagy|P:ER-associated ubiquitin-dependent protein catabolic process|P:ERAD pathway|P:protein autoubiquitination	1	K10666	E3 ubiquitin-protein ligase RNF5 [EC:2.3.2.27]	ko04141; Protein processing in endoplasmic reticulum	0			0
MEHO01050945.1	MEHO01050945.1	MEHO01050945.1:1-1714	4.39522	-4.27976	-19.4239	4.59785e-05	0.000478394	10.684	9.15771	6.52963	0	0	0		0			0				0			0
MEHO01079937.1	MEHO01079937.1	MEHO01079937.1:1-1335	8.05248	-4.27866	-19.4091	6.26246e-06	8.27936e-05	9.92086	21.368	15.8577	0	1.16839	0		0			0				0			0
MEHO01212291.1	MEHO01212291.1	MEHO01212291.1:1-668	4.39522	-4.27814	-19.4021	4.67424e-05	0.000484377	8.39457	11.4471	6.52963	0	0	0		7	GO:0016021|GO:0005886|GO:0005524|GO:0030246|GO:0004674|GO:0042742|GO:0009555	C:integral component of membrane|C:plasma membrane|F:ATP binding|F:carbohydrate binding|F:protein serine/threonine kinase activity|P:defense response to bacterium|P:pollen development	0				2	PF00139|PF00069	Lectin_legB|Pkinase	1	COG0515	T	Serine/threonine protein kinase
MEHO01037529.1	MEHO01037529.1	MEHO01037529.1:1-1994	7.97033	-4.27419	-19.3491	6.10573e-06	8.09464e-05	12.2103	16.7891	17.7233	1.09929	0	0		0			0				0			0
MEHO01087276.1	MEHO01087276.1	MEHO01087276.1:1-1265	8.05366	-4.27259	-19.3277	6.06872e-06	8.04878e-05	16.026	11.4471	19.5889	0	0	1.25992		0			0				0			0
MEHO01268918.1	MEHO01268918.1	MEHO01268918.1:1-559	4.39522	-4.27151	-19.3131	4.99919e-05	0.000513261	6.86829	12.9734	6.52963	0	0	0		0			0				0			0
MEHO01195592.1	MEHO01195592.1	MEHO01195592.1:1-709	7.95357	-4.27108	-19.3074	6.00723e-06	7.97676e-05	15.2629	14.4997	16.7905	0	1.16839	0		0			0				0			0
MEHO01424321.1	MEHO01424321.1	MEHO01424321.1:1-379	4.46597	-4.26738	-19.2579	5.2245e-05	0.000532944	4.57886	9.15771	13.0593	0	0	0		0			0				0			0
MEHO01150760.1	MEHO01150760.1	MEHO01150760.1:1-860	4.36695	-4.26694	-19.2521	5.08484e-05	0.00052093	12.2103	8.39457	5.59682	0	0	0		0			0				0			0
MEHO01066749.1	MEHO01066749.1	MEHO01066749.1:1-1481	4.38114	-4.26661	-19.2477	4.79356e-05	0.000495815	7.63143	8.39457	10.2608	0	0	0		0			0				0			0
MEHO01048004.1	MEHO01048004.1	MEHO01048004.1:1-1769	4.38114	-4.26524	-19.2294	4.86328e-05	0.000501781	9.15771	6.86829	10.2608	0	0	0		0			0				0			0
MEHO01033884.1	MEHO01033884.1	MEHO01033884.1:1-2093	4.38114	-4.26245	-19.1922	5.00788e-05	0.000513836	6.10514	9.92086	10.2608	0	0	0		0			0				0			0
MEHO01297077.1	MEHO01297077.1	MEHO01297077.1:1-518	4.38114	-4.26245	-19.1922	5.00788e-05	0.000513836	9.92086	6.10514	10.2608	0	0	0		0			0				0			0
MEHO01060415.1	MEHO01060415.1	MEHO01060415.1:1-1564	4.35286	-4.26156	-19.1804	4.90177e-05	0.000504502	7.63143	9.15771	9.32804	0	0	0		0			0				0			0
MEHO01012105.1	MEHO01012105.1	MEHO01012105.1:1-3204	15.8758	-4.26114	-19.1748	4.14201e-09	1.08487e-07	29.7626	27.4731	34.5137	0	3.50516	0		7	GO:0005634|GO:0000164|GO:0046872|GO:0004722|GO:0006470|GO:0006468|GO:0010161	C:nucleus|C:protein phosphatase type 1 complex|F:metal ion binding|F:protein serine/threonine phosphatase activity|P:protein dephosphorylation|P:protein phosphorylation|P:red light signaling pathway	1	K06269	serine/threonine-protein phosphatase PP1 catalytic subunit [EC:3.1.3.16]	ko03015; mRNA surveillance pathway | ko04022; cGMP-PKG signaling pathway | ko04024; cAMP signaling pathway | ko04113; Meiosis - yeast | ko04114; Oocyte meiosis | ko04218; Cellular senescence | ko04261; Adrenergic signaling in cardiomyocytes | ko04270; Vascular smooth muscle contraction | ko04390; Hippo signaling pathway | ko04510; Focal adhesion | ko04611; Platelet activation | ko04720; Long-term…	2	PF00149|PF16891	Metallophos|STPPase_N	1	COG0639	T	Diadenosine tetraphosphatase ApaH/serine/threonine protein phosphatase, PP2A family
MEHO01015558.1	MEHO01015558.1	MEHO01015558.1:1-2915	170.215	-4.26064	-19.1682	3.22678e-57	3.70702e-54	359.44	288.468	324.616	16.4893	22.1993	10.0794		0			0				0			0
MEHO01250248.1	MEHO01250248.1	MEHO01250248.1:1-590	15.737	-4.25995	-19.159	4.1383e-09	1.08487e-07	32.052	32.8151	26.1185	1.09929	2.33677	0		0			0				0			0
MEHO01058742.1	MEHO01058742.1	MEHO01058742.1:1-1588	4.38114	-4.25812	-19.1347	5.23854e-05	0.000533885	5.342	10.684	10.2608	0	0	0		0			0				0			0
MEHO01090718.1	MEHO01090718.1	MEHO01090718.1:1-1235	4.38114	-4.25812	-19.1347	5.23854e-05	0.000533885	5.342	10.684	10.2608	0	0	0		0			0				0			0
MEHO01318926.1	MEHO01318926.1	MEHO01318926.1:1-489	4.38114	-4.25812	-19.1347	5.23854e-05	0.000533885	10.684	5.342	10.2608	0	0	0		0			0				0			0
MEHO01411919.1	MEHO01411919.1	MEHO01411919.1:1-391	4.33867	-4.25757	-19.1274	5.42404e-05	0.000549597	9.92086	11.4471	4.66402	0	0	0		0			0				0			0
MEHO01018735.1	MEHO01018735.1	MEHO01018735.1:1-2706	4.32459	-4.25639	-19.1118	5.01775e-05	0.000514532	9.15771	8.39457	8.39524	0	0	0		0			0				0			0
MEHO01210614.1	MEHO01210614.1	MEHO01210614.1:1-672	4.32459	-4.25639	-19.1118	5.01775e-05	0.000514532	8.39457	9.15771	8.39524	0	0	0		0			0				0			0
MEHO01284547.1	MEHO01284547.1	MEHO01284547.1:1-535	4.32459	-4.25515	-19.0954	5.08258e-05	0.000520859	7.63143	9.92086	8.39524	0	0	0		0			0				0			0
MEHO01313631.1	MEHO01313631.1	MEHO01313631.1:1-496	4.38114	-4.25203	-19.054	5.57792e-05	0.000563474	4.57886	11.4471	10.2608	0	0	0		0			0				0			0
MEHO01171785.1	MEHO01171785.1	MEHO01171785.1:1-781	11.7379	-4.25106	-19.0413	1.80863e-07	3.45111e-06	25.9469	24.4206	17.7233	0	2.33677	0		0			0				0			0
MEHO01020330.1	MEHO01020330.1	MEHO01020330.1:1-2623	19.6073	-4.25071	-19.0367	1.19443e-10	4.02363e-09	37.394	41.9729	33.5809	1.09929	2.33677	1.25992		0			0				0			0
MEHO01301781.1	MEHO01301781.1	MEHO01301781.1:1-511	4.29631	-4.24966	-19.0228	5.21927e-05	0.000532573	9.15771	9.15771	7.46243	0	0	0		0			0				0			0
MEHO01064524.1	MEHO01064524.1	MEHO01064524.1:1-1509	15.724	-4.24916	-19.0163	4.3914e-09	1.143e-07	26.71	30.5257	33.5809	1.09929	1.16839	1.25992		0			0				0			0
MEHO01169648.1	MEHO01169648.1	MEHO01169648.1:1-789	7.78659	-4.2482	-19.0036	7.06875e-06	9.24265e-05	16.026	13.7366	15.8577	1.09929	0	0		0			0				0			0
MEHO01132134.1	MEHO01132134.1	MEHO01132134.1:1-949	4.29631	-4.24727	-18.9913	5.34785e-05	0.000543198	7.63143	10.684	7.46243	0	0	0		0			0				0			0
MEHO01250473.1	MEHO01250473.1	MEHO01250473.1:1-590	4.29631	-4.24727	-18.9913	5.34785e-05	0.000543198	7.63143	10.684	7.46243	0	0	0		0			0				0			0
MEHO01179794.1	MEHO01179794.1	MEHO01179794.1:1-755	7.86991	-4.247	-18.9878	6.99436e-06	9.15256e-05	16.026	12.2103	17.7233	0	0	1.25992		0			0				0			0
MEHO01062863.1	MEHO01062863.1	MEHO01062863.1:1-1531	7.81486	-4.24611	-18.9761	7.48704e-06	9.70955e-05	18.3154	10.684	16.7905	1.09929	0	0		0			0				0			0
MEHO01379337.1	MEHO01379337.1	MEHO01379337.1:1-422	19.7781	-4.24469	-18.9574	2.05889e-10	6.75137e-09	24.4206	46.5517	42.909	1.09929	1.16839	2.51984		0			0				0			0
MEHO01097366.1	MEHO01097366.1	MEHO01097366.1:1-1180	4.3105	-4.23183	-18.7892	5.87423e-05	0.000590542	6.86829	6.86829	12.1265	0	0	0		0			0				0			0
MEHO01033207.1	MEHO01033207.1	MEHO01033207.1:1-2112	4.23976	-4.2313	-18.7823	5.92025e-05	0.000594452	9.92086	9.92086	5.59682	0	0	0		0			0				0			0
MEHO01005988.1	MEHO01005988.1	MEHO01005988.1:1-4058	15.6812	-4.23124	-18.7815	6.37743e-09	1.62068e-07	37.394	22.1311	30.7825	0	0	3.77976		0			0				0			0
MEHO01086369.1	MEHO01086369.1	MEHO01086369.1:1-1273	4.3105	-4.231	-18.7783	5.92584e-05	0.000594655	6.10514	7.63143	12.1265	0	0	0		0			0				0			0
MEHO01000669.1	MEHO01000669.1	MEHO01000669.1:1-6908	4.3105	-4.231	-18.7783	5.92584e-05	0.000594655	7.63143	6.10514	12.1265	0	0	0		3	GO:0050734|GO:0052325|GO:0010345	F:hydroxycinnamoyltransferase activity|P:cell wall pectin biosynthetic process|P:suberin biosynthetic process	1	K15400	omega-hydroxypalmitate O-feruloyl transferase [EC:2.3.1.188]	ko00073; Cutin, suberine and wax biosynthesis	1	PF02458	Transferase	0
MEHO01059771.1	MEHO01059771.1	MEHO01059771.1:1-1574	4.23976	-4.23076	-18.7752	5.95246e-05	0.000596428	10.684	9.15771	5.59682	0	0	0		0			0				0			0
MEHO01369192.1	MEHO01369192.1	MEHO01369192.1:1-432	4.23976	-4.23076	-18.7752	5.95246e-05	0.000596428	9.15771	10.684	5.59682	0	0	0		0			0				0			0
MEHO01202801.1	MEHO01202801.1	MEHO01202801.1:1-691	4.3105	-4.22845	-18.7452	6.08552e-05	0.000608114	5.342	8.39457	12.1265	0	0	0		0			0				0			0
MEHO01276693.1	MEHO01276693.1	MEHO01276693.1:1-547	4.3105	-4.22845	-18.7452	6.08552e-05	0.000608114	8.39457	5.342	12.1265	0	0	0		0			0				0			0
MEHO01032573.1	MEHO01032573.1	MEHO01032573.1:1-2131	4.33878	-4.22776	-18.7363	6.32875e-05	0.000629399	4.57886	8.39457	13.0593	0	0	0		0			0				0			0
MEHO01010556.1	MEHO01010556.1	MEHO01010556.1:1-3371	4.28223	-4.22757	-18.7338	5.94861e-05	0.000596401	6.10514	8.39457	11.1936	0	0	0		0			0				0			0
MEHO01121700.1	MEHO01121700.1	MEHO01121700.1:1-1010	27.0658	-4.22748	-18.7326	1.40603e-13	6.89885e-12	52.6569	49.6043	53.1698	2.19858	3.50516	1.25992		0			0				0			0
MEHO01052448.1	MEHO01052448.1	MEHO01052448.1:1-1689	7.72747	-4.22655	-18.7206	8.17041e-06	0.000104896	11.4471	16.026	17.7233	0	1.16839	0		0			0				0			0
MEHO01230770.1	MEHO01230770.1	MEHO01230770.1:1-628	4.25395	-4.22593	-18.7126	5.86297e-05	0.000589767	7.63143	7.63143	10.2608	0	0	0		0			0				0			0
MEHO01157871.1	MEHO01157871.1	MEHO01157871.1:1-832	11.5401	-4.22542	-18.7058	2.20213e-07	4.12401e-06	26.71	20.6049	19.5889	0	2.33677	0		0			0				0			0
MEHO01055616.1	MEHO01055616.1	MEHO01055616.1:1-1636	11.558	-4.22328	-18.6782	2.12068e-07	3.98492e-06	22.8943	19.8417	24.2529	1.09929	0	1.25992		0			0				0			0
MEHO01004281.1	MEHO01004281.1	MEHO01004281.1:1-4480	118.081	-4.22323	-18.6775	1.16523e-15	7.4227e-14	289.994	190.786	195.889	4.39715	19.8626	7.55953		0			0				0			0
MEHO01084755.1	MEHO01084755.1	MEHO01084755.1:1-1289	4.25395	-4.22296	-18.674	6.04644e-05	0.000604934	9.15771	6.10514	10.2608	0	0	0		2	GO:0052689|GO:0008152	F:carboxylic ester hydrolase activity|P:metabolic process	0				1	PF07859	Abhydrolase_3	1	COG0657	I	Acetyl esterase/lipase
MEHO01204859.1	MEHO01204859.1	MEHO01204859.1:1-686	4.25395	-4.22296	-18.674	6.04644e-05	0.000604934	9.15771	6.10514	10.2608	0	0	0		0			0				0			0
MEHO01020183.1	MEHO01020183.1	MEHO01020183.1:1-2631	7.63112	-4.22262	-18.6696	8.3043e-06	0.000106451	16.026	13.7366	14.9249	1.09929	0	0		2	GO:0005737|GO:0005634	C:cytoplasm|C:nucleus	0				1	PF00240	ubiquitin	0
MEHO01238659.1	MEHO01238659.1	MEHO01238659.1:1-612	4.23976	-4.22233	-18.6659	6.46731e-05	0.000641074	6.86829	12.9734	5.59682	0	0	0		6	GO:0005829|GO:0005634|GO:0000151|GO:0016874|GO:0034450|GO:0006511	C:cytosol|C:nucleus|C:ubiquitin ligase complex|F:ligase activity|F:ubiquitin-ubiquitin ligase activity|P:ubiquitin-dependent protein catabolic process	1	K10597	ubiquitin conjugation factor E4 B [EC:2.3.2.27]	ko04120; Ubiquitin mediated proteolysis | ko04141; Protein processing in endoplasmic reticulum	2	PF04564|PF10408	U-box|Ufd2P_core	0
MEHO01615286.1	MEHO01615286.1	MEHO01615286.1:1-230	15.4387	-4.22181	-18.6591	6.48097e-09	1.64198e-07	24.4206	36.6309	27.9841	0	2.33677	1.25992		0			0				0			0
MEHO01181954.1	MEHO01181954.1	MEHO01181954.1:1-749	15.3733	-4.22001	-18.6359	6.42913e-09	1.63132e-07	33.5783	24.4206	30.7825	2.19858	0	1.25992		0			0				0			0
MEHO01084729.1	MEHO01084729.1	MEHO01084729.1:1-1289	4.25395	-4.21912	-18.6243	6.28968e-05	0.000625888	5.342	9.92086	10.2608	0	0	0		0			0				0			0
MEHO01111623.1	MEHO01111623.1	MEHO01111623.1:1-1075	4.21148	-4.2191	-18.6242	6.48439e-05	0.000642193	10.684	9.92086	4.66402	0	0	0		0			0				0			0
MEHO01323836.1	MEHO01323836.1	MEHO01323836.1:1-483	4.21148	-4.2191	-18.6242	6.48439e-05	0.000642193	9.92086	10.684	4.66402	0	0	0		0			0				0			0
MEHO01373529.1	MEHO01373529.1	MEHO01373529.1:1-428	4.21148	-4.2191	-18.6242	6.48439e-05	0.000642193	9.92086	10.684	4.66402	0	0	0		0			0				0			0
MEHO01000817.1	MEHO01000817.1	MEHO01000817.1:1-6647	4.22567	-4.2171	-18.5983	6.22434e-05	0.000620497	9.92086	6.10514	9.32804	0	0	0		0			0				0			0
MEHO01012589.1	MEHO01012589.1	MEHO01012589.1:1-3156	4.1974	-4.21602	-18.5844	6.10311e-05	0.000609324	8.39457	8.39457	8.39524	0	0	0		0			0				0			0
MEHO01080373.1	MEHO01080373.1	MEHO01080373.1:1-1331	11.5129	-4.21564	-18.5795	2.74165e-07	5.04645e-06	30.5257	22.1311	13.9921	0	1.16839	1.25992		0			0				0			0
MEHO01072823.1	MEHO01072823.1	MEHO01072823.1:1-1410	19.086	-4.21241	-18.538	1.97119e-10	6.47017e-09	32.8151	38.9203	38.245	2.19858	2.33677	0		0			0				0			0
MEHO01176623.1	MEHO01176623.1	MEHO01176623.1:1-765	4.16912	-4.2091	-18.4954	6.35118e-05	0.000631253	9.15771	8.39457	7.46243	0	0	0		0			0				0			0
MEHO01094343.1	MEHO01094343.1	MEHO01094343.1:1-1205	7.55781	-4.20879	-18.4915	9.04313e-06	0.000114949	16.7891	15.2629	12.1265	0	1.16839	0		0			0				0			0
MEHO01179479.1	MEHO01179479.1	MEHO01179479.1:1-756	4.16912	-4.20783	-18.4791	6.43291e-05	0.000637854	7.63143	9.92086	7.46243	0	0	0		0			0				0			0
MEHO01232518.1	MEHO01232518.1	MEHO01232518.1:1-624	4.16912	-4.20783	-18.4791	6.43291e-05	0.000637854	9.92086	7.63143	7.46243	0	0	0		0			0				0			0
MEHO01013271.1	MEHO01013271.1	MEHO01013271.1:1-3098	7.67209	-4.20595	-18.4551	9.20406e-06	0.00011655	12.9734	12.2103	19.5889	0	0	1.25992		0			0				0			0
MEHO01174244.1	MEHO01174244.1	MEHO01174244.1:1-773	4.1974	-4.20496	-18.4425	6.82357e-05	0.000671593	5.342	11.4471	8.39524	0	0	0		0			0				0			0
MEHO01055985.1	MEHO01055985.1	MEHO01055985.1:1-1631	7.52953	-4.20408	-18.4312	9.41775e-06	0.000118669	16.7891	16.026	11.1936	0	1.16839	0		0			0				0			0
MEHO01004568.1	MEHO01004568.1	MEHO01004568.1:1-4400	11.4292	-4.20384	-18.4282	2.77058e-07	5.08845e-06	24.4206	26.71	14.9249	0	0	2.51984		0			0				0			0
MEHO01186305.1	MEHO01186305.1	MEHO01186305.1:1-735	7.56048	-4.20213	-18.4064	9.75618e-06	0.000122378	16.7891	10.684	16.7905	1.09929	0	0		6	GO:0005829|GO:0005886|GO:0003747|GO:0016149|GO:0040008|GO:0006415	C:cytosol|C:plasma membrane|F:translation release factor activity|F:translation release factor activity, codon specific|P:regulation of growth|P:translational termination	1	K03265	peptide chain release factor subunit 1	ko03015; mRNA surveillance pathway	3	PF03463|PF03464|PF03465	eRF1_1|eRF1_2|eRF1_3	1	COG1503	J	Peptide chain release factor 1 (eRF1)
MEHO01405977.1	MEHO01405977.1	MEHO01405977.1:1-396	4.14084	-4.20043	-18.3846	6.72196e-05	0.000662963	9.92086	8.39457	6.52963	0	0	0		0			0				3	PF00646|PF08387|PF07723	F-box|FBD|LRR_2	0
MEHO01026420.1	MEHO01026420.1	MEHO01026420.1:1-2346	7.58726	-4.19927	-18.3699	9.3796e-06	0.000118278	15.2629	12.2103	16.7905	0	0	1.25992		0			0				0			0
MEHO01013061.1	MEHO01013061.1	MEHO01013061.1:1-3114	4.14084	-4.19859	-18.3613	6.84529e-05	0.000673134	10.684	7.63143	6.52963	0	0	0		0			0				0			0
MEHO01056899.1	MEHO01056899.1	MEHO01056899.1:1-1616	4.14084	-4.19859	-18.3613	6.84529e-05	0.000673134	7.63143	10.684	6.52963	0	0	0		0			0				0			0
MEHO01420463.1	MEHO01420463.1	MEHO01420463.1:1-383	26.5842	-4.19653	-18.335	3.46593e-13	1.61951e-11	52.6569	41.2097	58.7667	2.19858	4.67354	0		0			0				0			0
MEHO01196934.1	MEHO01196934.1	MEHO01196934.1:1-706	4.14084	-4.19548	-18.3217	7.05858e-05	0.000692472	11.4471	6.86829	6.52963	0	0	0		0			0				0			0
MEHO01256826.1	MEHO01256826.1	MEHO01256826.1:1-579	7.48717	-4.19377	-18.2999	9.80414e-06	0.000122887	16.026	13.7366	13.9921	0	1.16839	0		0			0				0			0
MEHO01091822.1	MEHO01091822.1	MEHO01091822.1:1-1225	22.6579	-4.19283	-18.288	7.45494e-12	2.9603e-10	47.3149	43.4991	39.1778	1.09929	2.33677	2.51984		2	GO:0003677|GO:0008270	F:DNA binding|F:zinc ion binding	0				2	PF01754|PF01428	zf-A20|zf-AN1	0
MEHO01026070.1	MEHO01026070.1	MEHO01026070.1:1-2359	26.5544	-4.19275	-18.2871	3.20918e-13	1.508e-11	53.42	41.9729	56.901	1.09929	4.67354	1.25992		0			0				0			0
MEHO01005312.1	MEHO01005312.1	MEHO01005312.1:1-4206	4.14084	-4.19102	-18.2651	7.37451e-05	0.000719652	12.2103	6.10514	6.52963	0	0	0		1	GO:0005739	C:mitochondrion	0				1	PF00078	RVT_1	0
MEHO01293696.1	MEHO01293696.1	MEHO01293696.1:1-522	7.4191	-4.18874	-18.2363	1.03705e-05	0.000128919	15.2629	16.026	12.1265	1.09929	0	0		6	GO:0016282|GO:0033290|GO:0005852|GO:0003743|GO:0001731|GO:0006446	C:eukaryotic 43S preinitiation complex|C:eukaryotic 48S preinitiation complex|C:eukaryotic translation initiation factor 3 complex|F:translation initiation factor activity|P:formation of translation preinitiation complex|P:regulation of translational initiation	1	K03254	translation initiation factor 3 subunit A	ko03013; RNA transport	1	PF01399	PCI	0
MEHO01007068.1	MEHO01007068.1	MEHO01007068.1:1-3859	11.2769	-4.18806	-18.2277	3.44284e-07	6.18672e-06	26.71	14.4997	24.2529	2.19858	0	0		0			0				0			0
MEHO01080949.1	MEHO01080949.1	MEHO01080949.1:1-1325	4.21159	-4.18644	-18.2072	7.73102e-05	0.000750486	7.63143	4.57886	13.0593	0	0	0		6	GO:0004190|GO:0004519|GO:0003676|GO:0003964|GO:0008270|GO:0015074	F:aspartic-type endopeptidase activity|F:endonuclease activity|F:nucleic acid binding|F:RNA-directed DNA polymerase activity|F:zinc ion binding|P:DNA integration	0				4	PF13976|PF00665|PF07727|PF00098	gag_pre-integrs|rve|RVT_2|zf-CCHC	0
MEHO01290310.1	MEHO01290310.1	MEHO01290310.1:1-527	14.9493	-4.18634	-18.206	8.68767e-09	2.13136e-07	31.2889	29.7626	25.1857	2.19858	0	1.25992		0			0				0			0
MEHO01034842.1	MEHO01034842.1	MEHO01034842.1:1-2065	26.2895	-4.18607	-18.2026	3.01019e-13	1.41849e-11	56.4726	50.3674	43.8418	2.19858	2.33677	2.51984		0			0				0			0
MEHO01117786.1	MEHO01117786.1	MEHO01117786.1:1-1035	4.15504	-4.18595	-18.2011	7.28268e-05	0.000711733	6.10514	7.63143	11.1936	0	0	0		0			0				0			0
MEHO01060828.1	MEHO01060828.1	MEHO01060828.1:1-1558	11.2586	-4.18535	-18.1935	2.83703e-07	5.20475e-06	19.8417	22.8943	22.3873	0	1.16839	1.25992		0			0				0			0
MEHO01310546.1	MEHO01310546.1	MEHO01310546.1:1-500	4.1832	-4.18534	-18.1933	8.6862e-05	0.000829671	15.2629	6.10514	3.73122	0	0	0		0			0				0			0
MEHO01083120.1	MEHO01083120.1	MEHO01083120.1:1-1304	7.48985	-4.1849	-18.1878	1.09085e-05	0.000134853	14.4997	10.684	18.6561	1.09929	0	0		6	GO:0004190|GO:0004519|GO:0003676|GO:0003964|GO:0008270|GO:0015074	F:aspartic-type endopeptidase activity|F:endonuclease activity|F:nucleic acid binding|F:RNA-directed DNA polymerase activity|F:zinc ion binding|P:DNA integration	0				4	PF13976|PF00665|PF07727|PF00098	gag_pre-integrs|rve|RVT_2|zf-CCHC	0
MEHO01312293.1	MEHO01312293.1	MEHO01312293.1:1-497	11.2151	-4.18351	-18.1703	3.03544e-07	5.52615e-06	19.0786	24.4206	21.4545	0	2.33677	0		0			0				0			0
MEHO01431792.1	MEHO01431792.1	MEHO01431792.1:1-372	4.12676	-4.18341	-18.1691	7.23924e-05	0.000708527	7.63143	6.86829	10.2608	0	0	0		0			0				0			0
MEHO01085461.1	MEHO01085461.1	MEHO01085461.1:1-1282	4.18331	-4.18319	-18.1663	7.73547e-05	0.000750698	8.39457	4.57886	12.1265	0	0	0		0			0				0			0
MEHO01305822.1	MEHO01305822.1	MEHO01305822.1:1-506	4.12676	-4.17852	-18.1075	7.6076e-05	0.000739151	5.342	9.15771	10.2608	0	0	0		0			0				0			0
MEHO01202536.1	MEHO01202536.1	MEHO01202536.1:1-691	11.1623	-4.17442	-18.0562	3.5143e-07	6.30152e-06	16.7891	28.2363	19.5889	1.09929	0	1.25992		0			0				0			0
MEHO01234967.1	MEHO01234967.1	MEHO01234967.1:1-619	30.0465	-4.17415	-18.0528	1.23355e-14	6.86093e-13	54.1831	58.762	58.7667	1.09929	1.16839	6.29961		0			0				0			0
MEHO01037950.1	MEHO01037950.1	MEHO01037950.1:1-1984	4.07021	-4.17387	-18.0493	7.48873e-05	0.000729517	8.39457	7.63143	8.39524	0	0	0		5	GO:0016021|GO:0005774|GO:0005524|GO:0042626|GO:0008559	C:integral component of membrane|C:vacuolar membrane|F:ATP binding|F:ATPase activity, coupled to transmembrane movement of substances|F:xenobiotic-transporting ATPase activity	0				2	PF00664|PF00005	ABC_membrane|ABC_tran	1	COG1132	V	ABC-type multidrug transport system, ATPase and permease component
MEHO01003726.1	MEHO01003726.1	MEHO01003726.1:1-4652	4.12676	-4.1734	-18.0434	8.00905e-05	0.000772747	9.92086	4.57886	10.2608	0	0	0		0			0				0			0
MEHO01123021.1	MEHO01123021.1	MEHO01123021.1:1-1002	4.12676	-4.1734	-18.0434	8.00905e-05	0.000772747	4.57886	9.92086	10.2608	0	0	0		0			0				0			0
MEHO01008878.1	MEHO01008878.1	MEHO01008878.1:1-3573	11.188	-4.17335	-18.0428	3.14724e-07	5.71098e-06	20.6049	19.8417	24.2529	0	1.16839	1.25992		9	GO:0005576|GO:0020037|GO:0046872|GO:0004601|GO:0032922|GO:0097167|GO:0042744|GO:0042752|GO:0006979	C:extracellular region|F:heme binding|F:metal ion binding|F:peroxidase activity|P:circadian regulation of gene expression|P:circadian regulation of translation|P:hydrogen peroxide catabolic process|P:regulation of circadian rhythm|P:response to oxidative stress	1	K00430	peroxidase [EC:1.11.1.7]	ko00940; Phenylpropanoid biosynthesis | ko01100; Metabolic pathways | ko01110; Biosynthesis of secondary metabolites	1	PF00141	peroxidase	0
MEHO01141043.1	MEHO01141043.1	MEHO01141043.1:1-904	4.07021	-4.17243	-18.0313	7.597e-05	0.000738336	6.86829	9.15771	8.39524	0	0	0		0			0				0			0
MEHO01112068.1	MEHO01112068.1	MEHO01112068.1:1-1072	4.07021	-4.16952	-17.9949	7.82132e-05	0.000756901	6.10514	9.92086	8.39524	0	0	0		0			0				0			0
MEHO01380184.1	MEHO01380184.1	MEHO01380184.1:1-421	11.2315	-4.1686	-17.9835	3.49722e-07	6.27767e-06	16.026	23.6574	25.1857	0	0	2.51984		0			0				0			0
MEHO01033611.1	MEHO01033611.1	MEHO01033611.1:1-2101	4.04193	-4.16674	-17.9603	7.79718e-05	0.000755451	9.15771	7.63143	7.46243	0	0	0		0			0				0			0
MEHO01359026.1	MEHO01359026.1	MEHO01359026.1:1-443	4.04193	-4.16674	-17.9603	7.79718e-05	0.000755451	7.63143	9.15771	7.46243	0	0	0		0			0				0			0
MEHO01027367.1	MEHO01027367.1	MEHO01027367.1:1-2309	6.14783	-4.16551	-17.945	0.000465258	0.00345994	3.05257	11.4471	22.3873	0	0	0		0			0				0			0
MEHO01007014.1	MEHO01007014.1	MEHO01007014.1:1-3868	29.7589	-4.16436	-17.9307	1.46847e-14	8.11337e-13	59.5251	56.4726	54.1026	0	4.67354	3.77976		0			0				0			0
MEHO01062151.1	MEHO01062151.1	MEHO01062151.1:1-1540	11.1471	-4.16403	-17.9266	4.02409e-07	7.11606e-06	14.4997	22.1311	27.9841	1.09929	1.16839	0		0			0				0			0
MEHO01042058.1	MEHO01042058.1	MEHO01042058.1:1-1888	26.0647	-4.16374	-17.923	4.2484e-13	1.96038e-11	47.3149	45.0254	56.901	2.19858	1.16839	3.77976		0			0				0			0
MEHO01122975.1	MEHO01122975.1	MEHO01122975.1:1-1002	14.9453	-4.1621	-17.9026	1.1836e-08	2.83283e-07	22.8943	26.71	36.3794	0	1.16839	2.51984		0			0				0			0
MEHO01050009.1	MEHO01050009.1	MEHO01050009.1:1-1732	11.034	-4.16097	-17.8887	3.6171e-07	6.46152e-06	20.6049	19.0786	24.2529	1.09929	1.16839	0		0			0				0			0
MEHO01073011.1	MEHO01073011.1	MEHO01073011.1:1-1408	4.05601	-4.16092	-17.8879	9.00863e-05	0.000856747	8.39457	12.2103	3.73122	0	0	0		0			0				0			0
MEHO01012600.1	MEHO01012600.1	MEHO01012600.1:1-3155	7.29191	-4.16028	-17.88	1.28399e-05	0.000156464	19.0786	11.4471	12.1265	1.09929	0	0		0			0				0			0
MEHO01040500.1	MEHO01040500.1	MEHO01040500.1:1-1923	4.01365	-4.15915	-17.866	8.15132e-05	0.000784462	8.39457	9.15771	6.52963	0	0	0		0			0				0			0
MEHO01312804.1	MEHO01312804.1	MEHO01312804.1:1-497	4.01365	-4.15915	-17.866	8.15132e-05	0.000784462	9.15771	8.39457	6.52963	0	0	0		0			0				0			0
MEHO01095991.1	MEHO01095991.1	MEHO01095991.1:1-1191	33.1328	-4.15878	-17.8615	1.00018e-15	6.44529e-14	56.4726	71.7354	61.5651	6.59573	1.16839	1.25992		0			0				0			0
MEHO01035073.1	MEHO01035073.1	MEHO01035073.1:1-2059	14.7064	-4.15864	-17.8597	1.17713e-08	2.81935e-07	25.1837	34.3414	25.1857	1.09929	1.16839	1.25992		4	GO:0016021|GO:0047196|GO:0103095|GO:0006629	C:integral component of membrane|F:long-chain-alcohol O-fatty-acyltransferase activity|F:wax ester synthase activity|P:lipid metabolic process	0				1	PF13813	MBOAT_2	0
MEHO01113481.1	MEHO01113481.1	MEHO01113481.1:1-1063	4.01365	-4.15785	-17.8499	8.2556e-05	0.000793776	9.92086	7.63143	6.52963	0	0	0		0			0				0			0
MEHO01057068.1	MEHO01057068.1	MEHO01057068.1:1-1614	44.3602	-4.15747	-17.8452	1.11947e-19	1.10344e-17	68.6829	91.5771	93.2804	6.59573	3.50516	2.51984		0			0				0			0
MEHO01109637.1	MEHO01109637.1	MEHO01109637.1:1-1089	4.04193	-4.15611	-17.8285	8.65392e-05	0.0008273	5.342	11.4471	7.46243	0	0	0		0			0				0			0
MEHO01274682.1	MEHO01274682.1	MEHO01274682.1:1-550	18.3495	-4.15588	-17.8257	3.8868e-10	1.22509e-08	35.8677	39.6834	29.8497	1.09929	2.33677	1.25992		0			0				0			0
MEHO01043615.1	MEHO01043615.1	MEHO01043615.1:1-1854	4.01365	-4.15521	-17.8173	8.4704e-05	0.000811852	10.684	6.86829	6.52963	0	0	0		0			0				0			0
MEHO01099481.1	MEHO01099481.1	MEHO01099481.1:1-1162	4.01365	-4.15116	-17.7674	8.80911e-05	0.000839966	11.4471	6.10514	6.52963	0	0	0		0			0				0			0
MEHO01039276.1	MEHO01039276.1	MEHO01039276.1:1-1953	3.98538	-4.14883	-17.7387	8.744e-05	0.000834946	9.92086	8.39457	5.59682	0	0	0		0			0				0			0
MEHO01075236.1	MEHO01075236.1	MEHO01075236.1:1-1384	3.98538	-4.14695	-17.7156	8.90306e-05	0.000848197	10.684	7.63143	5.59682	0	0	0		0			0				0			0
MEHO01015317.1	MEHO01015317.1	MEHO01015317.1:1-2933	29.3407	-4.14676	-17.7133	2.30447e-14	1.25042e-12	49.6043	54.9463	63.4307	3.29786	3.50516	1.25992		0			0				0			0
MEHO01203836.1	MEHO01203836.1	MEHO01203836.1:1-688	4.01365	-4.14558	-17.6988	9.294e-05	0.000878937	5.342	12.2103	6.52963	0	0	0		0			0				0			0
MEHO01280614.1	MEHO01280614.1	MEHO01280614.1:1-541	4.01365	-4.14558	-17.6988	9.294e-05	0.000878937	12.2103	5.342	6.52963	0	0	0		0			0				0			0
MEHO01470350.1	MEHO01470350.1	MEHO01470350.1:1-339	4.11268	-4.14462	-17.6871	9.71713e-05	0.00091219	6.10514	4.57886	13.9921	0	0	0		0			0				0			0
MEHO01311692.1	MEHO01311692.1	MEHO01311692.1:1-498	7.26213	-4.14421	-17.682	1.3967e-05	0.000168291	19.8417	12.2103	10.2608	0	0	1.25992		0			0				0			0
MEHO01483370.1	MEHO01483370.1	MEHO01483370.1:1-328	4.0844	-4.14323	-17.67	9.53278e-05	0.000896652	4.57886	6.86829	13.0593	0	0	0		0			0				0			0
MEHO01066680.1	MEHO01066680.1	MEHO01066680.1:1-1482	4.02785	-4.14242	-17.6601	9.00112e-05	0.000856315	6.10514	6.86829	11.1936	0	0	0		0			0				0			0
MEHO01115924.1	MEHO01115924.1	MEHO01115924.1:1-1047	4.02785	-4.14242	-17.6601	9.00112e-05	0.000856315	6.10514	6.86829	11.1936	0	0	0		0			0				0			0
MEHO01054643.1	MEHO01054643.1	MEHO01054643.1:1-1653	3.99957	-4.1397	-17.6268	8.9563e-05	0.000852781	6.86829	6.86829	10.2608	0	0	0		0			0				0			0
MEHO01058345.1	MEHO01058345.1	MEHO01058345.1:1-1594	3.99957	-4.1397	-17.6268	8.9563e-05	0.000852781	6.86829	6.86829	10.2608	0	0	0		0			0				0			0
MEHO01061094.1	MEHO01061094.1	MEHO01061094.1:1-1554	3.99957	-4.13883	-17.6161	9.03455e-05	0.000858575	7.63143	6.10514	10.2608	0	0	0		0			0				0			0
MEHO01366364.1	MEHO01366364.1	MEHO01366364.1:1-435	7.19032	-4.13677	-17.5911	1.5311e-05	0.00018244	13.7366	19.8417	8.39524	0	1.16839	0		0			0				0			0
MEHO01002550.1	MEHO01002550.1	MEHO01002550.1:1-5114	7.19149	-4.13469	-17.5657	1.4043e-05	0.000169084	12.9734	16.7891	12.1265	0	0	1.25992		0			0				0			0
MEHO01027886.1	MEHO01027886.1	MEHO01027886.1:1-2290	3.9571	-4.13374	-17.5542	9.79887e-05	0.000918827	7.63143	11.4471	4.66402	0	0	0		0			0				0			0
MEHO01554867.1	MEHO01554867.1	MEHO01554867.1:1-271	4.02785	-4.13066	-17.5167	0.000101153	0.000944245	3.81571	9.15771	11.1936	0	0	0		0			0				0			0
MEHO01136778.1	MEHO01136778.1	MEHO01136778.1:1-925	3.94302	-4.13051	-17.5149	9.20929e-05	0.000872879	7.63143	7.63143	8.39524	0	0	0		0			0				0			0
MEHO01031148.1	MEHO01031148.1	MEHO01031148.1:1-2177	3.94302	-4.12974	-17.5055	9.27945e-05	0.000878528	6.86829	8.39457	8.39524	0	0	0		6	GO:0016021|GO:0046872|GO:0016740|GO:0006024|GO:0015012|GO:0006486	C:integral component of membrane|F:metal ion binding|F:transferase activity|P:glycosaminoglycan biosynthetic process|P:heparan sulfate proteoglycan biosynthetic process|P:protein glycosylation	0				1	PF09258	Glyco_transf_64	0
MEHO01143529.1	MEHO01143529.1	MEHO01143529.1:1-892	3.94302	-4.12974	-17.5055	9.27945e-05	0.000878528	6.86829	8.39457	8.39524	0	0	0		3	GO:0005634|GO:0008270|GO:0006355	C:nucleus|F:zinc ion binding|P:regulation of transcription, DNA-templated	0				3	PF03101|PF10551|PF04434	FAR1|MULE|SWIM	0
MEHO01049765.1	MEHO01049765.1	MEHO01049765.1:1-1736	25.2338	-4.12605	-17.4608	7.93254e-13	3.52844e-11	44.2623	48.078	52.237	4.39715	1.16839	1.25992		0			0				0			0
MEHO01434744.1	MEHO01434744.1	MEHO01434744.1:1-370	3.97129	-4.12526	-17.4512	0.000100055	0.000936621	4.57886	9.92086	9.32804	0	0	0		0			0				0			0
MEHO01015275.1	MEHO01015275.1	MEHO01015275.1:1-2936	3.91474	-4.12238	-17.4164	9.66726e-05	0.000908276	6.86829	9.15771	7.46243	0	0	0		0			0				0			0
MEHO01458832.1	MEHO01458832.1	MEHO01458832.1:1-349	3.92882	-4.12214	-17.4135	0.000106049	0.000982787	9.15771	10.684	3.73122	0	0	0		0			0				0			0
MEHO01022990.1	MEHO01022990.1	MEHO01022990.1:1-2492	71.8016	-4.11855	-17.3703	1.46996e-29	3.13931e-27	133.55	136.603	138.988	9.89359	10.5155	1.25992		5	GO:0005887|GO:0043231|GO:0005524|GO:0005388|GO:0046872	C:integral component of plasma membrane|C:intracellular membrane-bounded organelle|F:ATP binding|F:calcium-transporting ATPase activity|F:metal ion binding	1	K01537	Ca2+-transporting ATPase [EC:3.6.3.8]		3	PF00689|PF00690|PF00122	Cation_ATPase_C|Cation_ATPase_N|E1-E2_ATPase	0
MEHO01248157.1	MEHO01248157.1	MEHO01248157.1:1-594	3.9571	-4.11847	-17.3694	0.000112925	0.00103385	13.7366	5.342	4.66402	0	0	0		0			0				0			0
MEHO01565300.1	MEHO01565300.1	MEHO01565300.1:1-263	10.7383	-4.11834	-17.3678	5.21698e-07	9.00564e-06	16.026	23.6574	22.3873	1.09929	0	1.25992		0			0				0			0
MEHO01004196.1	MEHO01004196.1	MEHO01004196.1:1-4508	3.88646	-4.11534	-17.3317	0.000100351	0.000937287	9.15771	7.63143	6.52963	0	0	0		4	GO:0051213|GO:0046872|GO:0002229|GO:0046244	F:dioxygenase activity|F:metal ion binding|P:defense response to oomycetes|P:salicylic acid catabolic process	0				2	PF03171|PF14226	2OG-FeII_Oxy|DIOX_N	1	COG3491	Q	Isopenicillin N synthase and related dioxygenases
MEHO01015810.1	MEHO01015810.1	MEHO01015810.1:1-2895	3.88646	-4.11534	-17.3317	0.000100351	0.000937287	7.63143	9.15771	6.52963	0	0	0		0			0				0			0
MEHO01068709.1	MEHO01068709.1	MEHO01068709.1:1-1458	3.88646	-4.11534	-17.3317	0.000100351	0.000937287	9.15771	7.63143	6.52963	0	0	0		0			0				0			0
MEHO01364114.1	MEHO01364114.1	MEHO01364114.1:1-438	3.88646	-4.11534	-17.3317	0.000100351	0.000937287	9.15771	7.63143	6.52963	0	0	0		0			0				0			0
MEHO01058236.1	MEHO01058236.1	MEHO01058236.1:1-1596	14.3983	-4.11498	-17.3273	2.12457e-08	4.89842e-07	25.9469	20.6049	36.3794	2.19858	0	1.25992		0			0				0			0
MEHO01409677.1	MEHO01409677.1	MEHO01409677.1:1-393	7.02333	-4.11169	-17.2879	1.81681e-05	0.000212531	17.5523	16.026	7.46243	1.09929	0	0		0			0				0			0
MEHO01174809.1	MEHO01174809.1	MEHO01174809.1:1-771	3.88646	-4.10966	-17.2635	0.000105963	0.000982542	10.684	6.10514	6.52963	0	0	0		0			0				0			0
MEHO01278410.1	MEHO01278410.1	MEHO01278410.1:1-544	3.94302	-4.10965	-17.2635	0.000112679	0.00103189	3.81571	11.4471	8.39524	0	0	0		0			0				0			0
MEHO01063899.1	MEHO01063899.1	MEHO01063899.1:1-1517	7.04904	-4.10914	-17.2574	1.72151e-05	0.000202807	18.3154	10.684	12.1265	0	1.16839	0		0			0				0			0
MEHO01117200.1	MEHO01117200.1	MEHO01117200.1:1-1039	3.97129	-4.10794	-17.2431	0.000118128	0.00107558	3.05257	11.4471	9.32804	0	0	0		0			0				0			0
MEHO01104554.1	MEHO01104554.1	MEHO01104554.1:1-1125	7.2329	-4.10781	-17.2414	1.95613e-05	0.000227233	6.86829	12.9734	22.3873	0	1.16839	0		0			0				0			0
MEHO01008044.1	MEHO01008044.1	MEHO01008044.1:1-3693	7.20568	-4.10628	-17.2231	1.93294e-05	0.000224774	6.10514	19.0786	16.7905	0	0	1.25992		0			0				0			0
MEHO01332039.1	MEHO01332039.1	MEHO01332039.1:1-473	3.85818	-4.10611	-17.2211	0.000106333	0.000984057	9.15771	8.39457	5.59682	0	0	0		0			0				0			0
MEHO01381625.1	MEHO01381625.1	MEHO01381625.1:1-420	3.85818	-4.10611	-17.2211	0.000106333	0.000984057	9.15771	8.39457	5.59682	0	0	0		0			0				0			0
MEHO01396670.1	MEHO01396670.1	MEHO01396670.1:1-405	3.85818	-4.10611	-17.2211	0.000106333	0.000984057	9.15771	8.39457	5.59682	0	0	0		0			0				0			0
MEHO01652294.1	MEHO01652294.1	MEHO01652294.1:1-207	3.85818	-4.10207	-17.173	0.000110457	0.00101629	6.86829	10.684	5.59682	0	0	0		0			0				0			0
MEHO01061060.1	MEHO01061060.1	MEHO01061060.1:1-1555	21.2515	-4.10108	-17.1613	3.10012e-11	1.14121e-09	40.4466	36.6309	44.7746	4.39715	0	1.25992		6	GO:0008289|GO:0006869|GO:0009723|GO:0042542|GO:0009751|GO:0009611	F:lipid binding|P:lipid transport|P:response to ethylene|P:response to hydrogen peroxide|P:response to salicylic acid|P:response to wounding	0				1	PF00234	Tryp_alpha_amyl	0
MEHO01019916.1	MEHO01019916.1	MEHO01019916.1:1-2645	213.448	-4.09914	-17.1381	8.94775e-69	1.49052e-65	405.229	442.623	363.794	23.085	24.5361	21.4187		3	GO:0016874|GO:0008270|GO:0016567	F:ligase activity|F:zinc ion binding|P:protein ubiquitination	0				1	PF13639	zf-RING_2	0
MEHO01050554.1	MEHO01050554.1	MEHO01050554.1:1-1721	31.9543	-4.09808	-17.1256	1.99437e-15	1.23733e-13	54.9463	64.8671	62.4979	3.29786	2.33677	3.77976		0			0				0			0
MEHO01037765.1	MEHO01037765.1	MEHO01037765.1:1-1989	3.88646	-4.09749	-17.1186	0.000118834	0.00108054	4.57886	12.2103	6.52963	0	0	0		0			0				0			0
MEHO01341942.1	MEHO01341942.1	MEHO01341942.1:1-462	3.90066	-4.09675	-17.1098	0.000112447	0.00103033	6.10514	6.10514	11.1936	0	0	0		0			0				0			0
MEHO01162002.1	MEHO01162002.1	MEHO01162002.1:1-816	10.6096	-4.0954	-17.0938	5.93477e-07	1.01292e-05	17.5523	22.1311	21.4545	0	0	2.51984		0			0				0			0
MEHO01162173.1	MEHO01162173.1	MEHO01162173.1:1-815	3.87238	-4.09382	-17.075	0.000112014	0.00102721	6.86829	6.10514	10.2608	0	0	0		0			0				0			0
MEHO01305668.1	MEHO01305668.1	MEHO01305668.1:1-506	3.87238	-4.09382	-17.075	0.000112014	0.00102721	6.86829	6.10514	10.2608	0	0	0		0			0				0			0
MEHO01040060.1	MEHO01040060.1	MEHO01040060.1:1-1934	3.82991	-4.09369	-17.0736	0.000115947	0.00105832	8.39457	9.92086	4.66402	0	0	0		0			0				0			0
MEHO01130110.1	MEHO01130110.1	MEHO01130110.1:1-961	7.02077	-4.0931	-17.0666	2.06649e-05	0.000238721	21.368	8.39457	11.1936	0	1.16839	0		0			0				0			0
MEHO01517154.1	MEHO01517154.1	MEHO01517154.1:1-300	21.205	-4.09187	-17.052	3.67015e-11	1.32907e-09	32.052	47.3149	41.9762	2.19858	1.16839	2.51984		0			0				0			0
MEHO01129219.1	MEHO01129219.1	MEHO01129219.1:1-966	328.776	-4.09119	-17.0439	5.07696e-91	1.87938e-87	590.673	672.329	602.591	46.1701	26.8729	34.0179		0			0				0			0
MEHO01092422.1	MEHO01092422.1	MEHO01092422.1:1-1220	3.8441	-4.08667	-16.9906	0.000116284	0.00106024	8.39457	5.342	9.32804	0	0	0		0			0				0			0
MEHO01167267.1	MEHO01167267.1	MEHO01167267.1:1-797	3.81582	-4.08507	-16.9719	0.00011439	0.00104526	6.86829	7.63143	8.39524	0	0	0		5	GO:0031225|GO:0046658|GO:0005886|GO:0009506|GO:0009055	C:anchored component of membrane|C:anchored component of plasma membrane|C:plasma membrane|C:plasmodesma|F:electron carrier activity	0				1	PF02298	Cu_bind_like	0
MEHO01487367.1	MEHO01487367.1	MEHO01487367.1:1-325	3.81582	-4.08507	-16.9719	0.00011439	0.00104526	6.86829	7.63143	8.39524	0	0	0		0			0				0			0
MEHO01049674.1	MEHO01049674.1	MEHO01049674.1:1-1738	3.82991	-4.08383	-16.9572	0.00012699	0.00114315	6.10514	12.2103	4.66402	0	0	0		0			0				0			0
MEHO01053621.1	MEHO01053621.1	MEHO01053621.1:1-1670	3.81582	-4.08339	-16.9521	0.00011626	0.00106024	8.39457	6.10514	8.39524	0	0	0		0			0				0			0
MEHO01097433.1	MEHO01097433.1	MEHO01097433.1:1-1179	3.81582	-4.08339	-16.9521	0.00011626	0.00106024	8.39457	6.10514	8.39524	0	0	0		0			0				0			0
MEHO01008865.1	MEHO01008865.1	MEHO01008865.1:1-3574	3.8441	-4.082	-16.9358	0.000121637	0.00110181	4.57886	9.15771	9.32804	0	0	0		0			0				2	PF14111|PF14392	DUF4283|zf-CCHC_4	0
MEHO01283897.1	MEHO01283897.1	MEHO01283897.1:1-536	3.87238	-4.08173	-16.9325	0.000125939	0.00113461	3.81571	9.15771	10.2608	0	0	0		0			0				0			0
MEHO01511318.1	MEHO01511318.1	MEHO01511318.1:1-305	3.81582	-4.07997	-16.9119	0.000120158	0.00109083	5.342	9.15771	8.39524	0	0	0		0			0				0			0
MEHO01003680.1	MEHO01003680.1	MEHO01003680.1:1-4667	6.86787	-4.07862	-16.8961	2.28418e-05	0.000260794	15.2629	18.3154	6.52963	1.09929	0	0		0			0				0			0
MEHO01041166.1	MEHO01041166.1	MEHO01041166.1:1-1909	3.78755	-4.07817	-16.8908	0.000118459	0.00107741	6.86829	8.39457	7.46243	0	0	0		0			0				0			0
MEHO01076823.1	MEHO01076823.1	MEHO01076823.1:1-1368	3.78755	-4.07817	-16.8908	0.000118459	0.00107741	6.86829	8.39457	7.46243	0	0	0		0			0				0			0
MEHO01308353.1	MEHO01308353.1	MEHO01308353.1:1-503	3.78755	-4.07817	-16.8908	0.000118459	0.00107741	8.39457	6.86829	7.46243	0	0	0		0			0				0			0
MEHO01255686.1	MEHO01255686.1	MEHO01255686.1:1-581	41.966	-4.07424	-16.8449	2.95725e-19	2.78316e-17	78.6037	80.8931	79.2883	3.29786	4.67354	5.03968		0			0				0			0
MEHO01343515.1	MEHO01343515.1	MEHO01343515.1:1-460	3.87227	-4.07244	-16.8239	0.000156115	0.00135977	7.63143	13.7366	1.86561	0	0	0		0			0				0			0
MEHO01087853.1	MEHO01087853.1	MEHO01087853.1:1-1260	17.3629	-4.07243	-16.8238	1.03055e-09	3.00385e-08	35.8677	28.2363	35.4466	2.19858	1.16839	1.25992		0			0				0			0
MEHO01004330.1	MEHO01004330.1	MEHO01004330.1:1-4465	3.75927	-4.07091	-16.8061	0.000123044	0.00111214	7.63143	8.39457	6.52963	0	0	0		0			0				2	PF00646|PF07723	F-box|LRR_2	0
MEHO01026741.1	MEHO01026741.1	MEHO01026741.1:1-2334	3.75927	-4.07091	-16.8061	0.000123044	0.00111214	8.39457	7.63143	6.52963	0	0	0		0			0				0			0
MEHO01046784.1	MEHO01046784.1	MEHO01046784.1:1-1792	42.0505	-4.07013	-16.797	4.34207e-19	4.01835e-17	81.6563	72.4986	84.8852	2.19858	3.50516	7.55953		0			0				1	PF00646	F-box	0
MEHO01029674.1	MEHO01029674.1	MEHO01029674.1:1-2225	3.75927	-4.06941	-16.7886	0.000124802	0.00112497	9.15771	6.86829	6.52963	0	0	0		0			0				0			0
MEHO01369101.1	MEHO01369101.1	MEHO01369101.1:1-432	17.3614	-4.06904	-16.7843	9.72469e-10	2.8495e-08	31.2889	33.5783	34.5137	1.09929	1.16839	2.51984		0			0				0			0
MEHO01120636.1	MEHO01120636.1	MEHO01120636.1:1-1017	6.82294	-4.06898	-16.7835	2.0881e-05	0.00024105	13.7366	12.9734	13.0593	0	1.16839	0		0			0				0			0
MEHO01014202.1	MEHO01014202.1	MEHO01014202.1:1-3017	6.82294	-4.06847	-16.7777	2.10203e-05	0.000242239	14.4997	12.2103	13.0593	0	1.16839	0		3	GO:0046872|GO:0003676|GO:0004523	F:metal ion binding|F:nucleic acid binding|F:RNA-DNA hybrid ribonuclease activity	0				1	PF13966	zf-RVT	0
MEHO01010219.1	MEHO01010219.1	MEHO01010219.1:1-3408	10.3285	-4.0669	-16.7594	7.43546e-07	1.24108e-05	19.8417	18.3154	21.4545	1.09929	0	1.25992		0			0				0			0
MEHO01037168.1	MEHO01037168.1	MEHO01037168.1:1-2003	10.286	-4.06679	-16.7582	7.82596e-07	1.29845e-05	19.8417	23.6574	15.8577	1.09929	0	1.25992		0			0				0			0
MEHO01641281.1	MEHO01641281.1	MEHO01641281.1:1-214	10.385	-4.06617	-16.751	8.29767e-07	1.36719e-05	13.7366	22.8943	23.3201	1.09929	0	1.25992		0			0				0			0
MEHO01023448.1	MEHO01023448.1	MEHO01023448.1:1-2471	10.2707	-4.06528	-16.7406	8.64599e-07	1.41896e-05	26.71	16.7891	15.8577	1.09929	1.16839	0		0			0				0			0
MEHO01620318.1	MEHO01620318.1	MEHO01620318.1:1-227	3.73099	-4.06143	-16.6959	0.000130442	0.00117067	8.39457	8.39457	5.59682	0	0	0		0			0				0			0
MEHO01094059.1	MEHO01094059.1	MEHO01094059.1:1-1207	3.73099	-4.06071	-16.6877	0.000131309	0.00117694	7.63143	9.15771	5.59682	0	0	0		0			0				0			0
MEHO01099341.1	MEHO01099341.1	MEHO01099341.1:1-1164	3.73099	-4.06071	-16.6877	0.000131309	0.00117694	9.15771	7.63143	5.59682	0	0	0		0			0				0			0
MEHO01447514.1	MEHO01447514.1	MEHO01447514.1:1-358	3.73099	-4.06071	-16.6877	0.000131309	0.00117694	7.63143	9.15771	5.59682	0	0	0		0			0				0			0
MEHO01532003.1	MEHO01532003.1	MEHO01532003.1:1-288	3.73099	-4.06071	-16.6877	0.000131309	0.00117694	7.63143	9.15771	5.59682	0	0	0		0			0				0			0
MEHO01129758.1	MEHO01129758.1	MEHO01129758.1:1-963	3.73099	-4.05856	-16.6628	0.000133964	0.00119698	6.86829	9.92086	5.59682	0	0	0		0			0				0			0
MEHO01126821.1	MEHO01126821.1	MEHO01126821.1:1-979	3.81582	-4.05697	-16.6445	0.000149092	0.00130783	11.4471	3.05257	8.39524	0	0	0		0			0				0			0
MEHO01047902.1	MEHO01047902.1	MEHO01047902.1:1-1771	6.85389	-4.05571	-16.6299	2.51812e-05	0.000284385	7.63143	13.7366	18.6561	1.09929	0	0		0			0				0			0
MEHO01009830.1	MEHO01009830.1	MEHO01009830.1:1-3453	6.73811	-4.05324	-16.6015	2.37509e-05	0.000270147	12.2103	16.7891	10.2608	0	1.16839	0		5	GO:0005737|GO:0030598|GO:0050832|GO:0031640|GO:0017148	C:cytoplasm|F:rRNA N-glycosylase activity|P:defense response to fungus|P:killing of cells of other organism|P:negative regulation of translation	0				1	PF00161	RIP	0
MEHO01402290.1	MEHO01402290.1	MEHO01402290.1:1-400	3.77335	-4.0518	-16.5849	0.000159532	0.00138483	6.86829	12.9734	2.79841	0	0	0		0			0				0			0
MEHO01562706.1	MEHO01562706.1	MEHO01562706.1:1-265	3.77335	-4.0518	-16.5849	0.000159532	0.00138483	6.86829	12.9734	2.79841	0	0	0		0			0				0			0
MEHO01028842.1	MEHO01028842.1	MEHO01028842.1:1-2254	10.1718	-4.05115	-16.5775	9.48616e-07	1.53567e-05	16.026	25.9469	16.7905	1.09929	1.16839	0		0			0				0			0
MEHO01027037.1	MEHO01027037.1	MEHO01027037.1:1-2322	6.85239	-4.05087	-16.5742	2.39671e-05	0.000271965	12.9734	9.15771	17.7233	0	0	1.25992		0			0				0			0
MEHO01055389.1	MEHO01055389.1	MEHO01055389.1:1-1640	3.80174	-4.0503	-16.5677	0.000144735	0.00127837	5.342	5.342	12.1265	0	0	0		3	GO:0016021|GO:0005886|GO:0009506	C:integral component of membrane|C:plasma membrane|C:plasmodesma	0				1	PF00335	Tetraspannin	0
MEHO01009722.1	MEHO01009722.1	MEHO01009722.1:1-3464	6.69832	-4.0497	-16.5608	2.51471e-05	0.000284097	12.2103	17.5523	9.32804	1.09929	0	0		0			0				0			0
MEHO01059287.1	MEHO01059287.1	MEHO01059287.1:1-1581	3.70272	-4.04938	-16.5571	0.000141441	0.00125492	9.15771	8.39457	4.66402	0	0	0		0			0				0			0
MEHO01493719.1	MEHO01493719.1	MEHO01493719.1:1-320	3.70272	-4.04938	-16.5571	0.000141441	0.00125492	9.15771	8.39457	4.66402	0	0	0		4	GO:0005789|GO:0016021|GO:0005886|GO:0032586	C:endoplasmic reticulum membrane|C:integral component of membrane|C:plasma membrane|C:protein storage vacuole membrane	0				1	PF00168	C2	0
MEHO01304156.1	MEHO01304156.1	MEHO01304156.1:1-508	3.83002	-4.0475	-16.5356	0.000153722	0.0013435	3.81571	6.10514	13.0593	0	0	0		0			0				0			0
MEHO01607430.1	MEHO01607430.1	MEHO01607430.1:1-236	10.173	-4.04682	-16.5277	8.67324e-07	1.42274e-05	18.3154	19.8417	20.5217	1.09929	0	1.25992		4	GO:0005524|GO:0016874|GO:0004674|GO:0004842	F:ATP binding|F:ligase activity|F:protein serine/threonine kinase activity|F:ubiquitin-protein transferase activity	0				2	PF00069|PF04564	Pkinase|U-box	1	COG0515	T	Serine/threonine protein kinase
MEHO01299216.1	MEHO01299216.1	MEHO01299216.1:1-515	3.74519	-4.04654	-16.5246	0.000140416	0.0012475	6.10514	6.10514	10.2608	0	0	0		0			0				0			0
MEHO01522037.1	MEHO01522037.1	MEHO01522037.1:1-297	3.74519	-4.04549	-16.5126	0.000141833	0.00125773	6.86829	5.342	10.2608	0	0	0		0			0				0			0
MEHO01006588.1	MEHO01006588.1	MEHO01006588.1:1-3945	3.71691	-4.04275	-16.4812	0.000140919	0.0012513	6.86829	6.10514	9.32804	0	0	0		0			0				0			0
MEHO01190090.1	MEHO01190090.1	MEHO01190090.1:1-725	3.71691	-4.0408	-16.4589	0.000143574	0.00127013	7.63143	5.342	9.32804	0	0	0		0			0				0			0
MEHO01286259.1	MEHO01286259.1	MEHO01286259.1:1-533	3.71691	-4.0408	-16.4589	0.000143574	0.00127013	7.63143	5.342	9.32804	0	0	0		2	GO:0050505|GO:0008152	F:hydroquinone glucosyltransferase activity|P:metabolic process	1	K08237	hydroquinone glucosyltransferase [EC:2.4.1.218]		1	PF00201	UDPGT	0
MEHO01396853.1	MEHO01396853.1	MEHO01396853.1:1-405	10.0729	-4.04001	-16.4499	9.6082e-07	1.55407e-05	22.8943	17.5523	17.7233	1.09929	1.16839	0		0			0				0			0
MEHO01268637.1	MEHO01268637.1	MEHO01268637.1:1-559	3.68863	-4.03822	-16.4295	0.000142463	0.00126198	6.86829	6.86829	8.39524	0	0	0		0			0				0			0
MEHO01277764.1	MEHO01277764.1	MEHO01277764.1:1-545	3.68863	-4.03822	-16.4295	0.000142463	0.00126198	6.86829	6.86829	8.39524	0	0	0		0			0				0			0
MEHO01159102.1	MEHO01159102.1	MEHO01159102.1:1-827	10.2285	-4.03764	-16.4229	1.18634e-06	1.8714e-05	20.6049	11.4471	27.0513	1.09929	1.16839	0		0			0				0			0
MEHO01011882.1	MEHO01011882.1	MEHO01011882.1:1-3228	3.68863	-4.03731	-16.4192	0.000143696	0.00127053	6.10514	7.63143	8.39524	0	0	0		0			0				0			0
MEHO01020988.1	MEHO01020988.1	MEHO01020988.1:1-2588	3.68863	-4.03731	-16.4192	0.000143696	0.00127053	6.10514	7.63143	8.39524	0	0	0		9	GO:0005737|GO:0005634|GO:0016874|GO:0061630|GO:0004842|GO:0008270|GO:0009738|GO:0043161|GO:0080167	C:cytoplasm|C:nucleus|F:ligase activity|F:ubiquitin protein ligase activity|F:ubiquitin-protein transferase activity|F:zinc ion binding|P:abscisic acid-activated signaling pathway|P:proteasome-mediated ubiquitin-dependent protein catabolic process|P:response to karrikin	1	K16282	E3 ubiquitin-protein ligase RHA2 [EC:2.3.2.27]		1	PF13639	zf-RING_2	0
MEHO01376429.1	MEHO01376429.1	MEHO01376429.1:1-425	3.74519	-4.03676	-16.4129	0.000154103	0.00134611	8.39457	3.81571	10.2608	0	0	0		0			0				0			0
MEHO01061634.1	MEHO01061634.1	MEHO01061634.1:1-1547	3.74508	-4.03647	-16.4096	0.000177054	0.00151638	11.4471	9.15771	1.86561	0	0	0		0			0				0			0
MEHO01231680.1	MEHO01231680.1	MEHO01231680.1:1-626	6.68273	-4.03595	-16.4037	2.49878e-05	0.000282584	12.9734	13.7366	12.1265	0	0	1.25992		0			0				0			0
MEHO01002038.1	MEHO01002038.1	MEHO01002038.1:1-5406	3.68863	-4.03454	-16.3877	0.000147506	0.00129974	5.342	8.39457	8.39524	0	0	0		0			0				0			0
MEHO01323190.1	MEHO01323190.1	MEHO01323190.1:1-484	3.68863	-4.03454	-16.3877	0.000147506	0.00129974	8.39457	5.342	8.39524	0	0	0		5	GO:0016020|GO:0020037|GO:0005506|GO:0016709|GO:0044550	C:membrane|F:heme binding|F:iron ion binding|F:oxidoreductase activity, acting on paired donors, with incorporation or reduction of molecular oxygen, NAD(P)H as one donor, and incorporation of one atom of oxygen|P:secondary metabolite biosynthetic process	0				1	PF00067	p450	1	COG2124	QV	Cytochrome P450
MEHO01070257.1	MEHO01070257.1	MEHO01070257.1:1-1439	85.3186	-4.03292	-16.3693	8.65831e-34	2.53035e-31	170.944	154.918	157.644	4.39715	15.189	8.81945		0			0				0			0
MEHO01088610.1	MEHO01088610.1	MEHO01088610.1:1-1253	3.66036	-4.03185	-16.3572	0.000146543	0.00129228	7.63143	6.86829	7.46243	0	0	0		0			0				0			0
MEHO01152226.1	MEHO01152226.1	MEHO01152226.1:1-854	3.66036	-4.03185	-16.3572	0.000146543	0.00129228	7.63143	6.86829	7.46243	0	0	0		0			0				0			0
MEHO01090180.1	MEHO01090180.1	MEHO01090180.1:1-1240	6.69681	-4.03075	-16.3447	2.86008e-05	0.000317516	19.8417	10.684	8.39524	0	0	1.25992		0			0				0			0
MEHO01044810.1	MEHO01044810.1	MEHO01044810.1:1-1830	3.71691	-4.03049	-16.3418	0.000158213	0.00137481	9.15771	3.81571	9.32804	0	0	0		0			0				0			0
MEHO01200246.1	MEHO01200246.1	MEHO01200246.1:1-697	3.71691	-4.03049	-16.3418	0.000158213	0.00137481	9.15771	3.81571	9.32804	0	0	0		6	GO:0004190|GO:0004519|GO:0003676|GO:0003964|GO:0008270|GO:0015074	F:aspartic-type endopeptidase activity|F:endonuclease activity|F:nucleic acid binding|F:RNA-directed DNA polymerase activity|F:zinc ion binding|P:DNA integration	0				4	PF13976|PF00665|PF07727|PF00098	gag_pre-integrs|rve|RVT_2|zf-CCHC	0
MEHO01033127.1	MEHO01033127.1	MEHO01033127.1:1-2115	3.66036	-4.03014	-16.3377	0.000148923	0.00130704	8.39457	6.10514	7.46243	0	0	0		10	GO:0005634|GO:0004190|GO:0003677|GO:0003887|GO:0004519|GO:0046872|GO:0003723|GO:0003964|GO:0015074|GO:0006310	C:nucleus|F:aspartic-type endopeptidase activity|F:DNA binding|F:DNA-directed DNA polymerase activity|F:endonuclease activity|F:metal ion binding|F:RNA binding|F:RNA-directed DNA polymerase activity|P:DNA integration|P:DNA recombination	0				3	PF12382|PF00665|PF00078	Peptidase_A2E|rve|RVT_1	0
MEHO01106202.1	MEHO01106202.1	MEHO01106202.1:1-1113	3.66036	-4.03014	-16.3377	0.000148923	0.00130704	6.10514	8.39457	7.46243	0	0	0		0			0				0			0
MEHO01352406.1	MEHO01352406.1	MEHO01352406.1:1-450	3.66036	-4.03014	-16.3377	0.000148923	0.00130704	6.10514	8.39457	7.46243	0	0	0		0			0				0			0
MEHO01024633.1	MEHO01024633.1	MEHO01024633.1:1-2417	6.7267	-4.02992	-16.3353	2.92602e-05	0.000323972	12.9734	7.63143	18.6561	1.09929	0	0		0			0				0			0
MEHO01017343.1	MEHO01017343.1	MEHO01017343.1:1-2790	3.68863	-4.02977	-16.3336	0.000154254	0.00134673	4.57886	9.15771	8.39524	0	0	0		0			0				0			0
MEHO01351670.1	MEHO01351670.1	MEHO01351670.1:1-451	3.68863	-4.02977	-16.3336	0.000154254	0.00134673	4.57886	9.15771	8.39524	0	0	0		0			0				0			0
MEHO01054917.1	MEHO01054917.1	MEHO01054917.1:1-1648	3.66036	-4.02663	-16.298	0.000153881	0.00134453	5.342	9.15771	7.46243	0	0	0		0			0				0			0
MEHO01012395.1	MEHO01012395.1	MEHO01012395.1:1-3175	3.63208	-4.02354	-16.2632	0.00015347	0.00134235	8.39457	6.86829	6.52963	0	0	0		0			0				0			0
MEHO01503371.1	MEHO01503371.1	MEHO01503371.1:1-312	3.66036	-4.02117	-16.2365	0.000161856	0.00140025	4.57886	9.92086	7.46243	0	0	0		0			0				0			0
MEHO01040240.1	MEHO01040240.1	MEHO01040240.1:1-1930	3.63208	-4.02108	-16.2355	0.00015699	0.00136561	9.15771	6.10514	6.52963	0	0	0		0			0				0			0
MEHO01196520.1	MEHO01196520.1	MEHO01196520.1:1-707	3.63208	-4.02108	-16.2355	0.00015699	0.00136561	6.10514	9.15771	6.52963	0	0	0		0			0				0			0
MEHO01123392.1	MEHO01123392.1	MEHO01123392.1:1-1000	13.3791	-4.01698	-16.1894	4.34179e-08	9.43582e-07	23.6574	25.9469	27.0513	1.09929	0	2.51984		8	GO:0005739|GO:0005524|GO:0031071|GO:0051536|GO:0030170|GO:0008270|GO:0044571|GO:0016226	C:mitochondrion|F:ATP binding|F:cysteine desulfurase activity|F:iron-sulfur cluster binding|F:pyridoxal phosphate binding|F:zinc ion binding|P:[2Fe-2S] cluster assembly|P:iron-sulfur cluster assembly	1	K04487	cysteine desulfurase [EC:2.8.1.7]	ko00730; Thiamine metabolism | ko01100; Metabolic pathways | ko04122; Sulfur relay system	1	PF00266	Aminotran_5	1	COG1104	E	Cysteine sulfinate desulfinase/cysteine desulfurase or related enzyme
MEHO01110042.1	MEHO01110042.1	MEHO01110042.1:1-1086	3.63208	-4.01689	-16.1885	0.000163156	0.00140967	5.342	9.92086	6.52963	0	0	0		0			0				0			0
MEHO01423563.1	MEHO01423563.1	MEHO01423563.1:1-380	13.2958	-4.01686	-16.1881	4.47421e-08	9.71093e-07	24.4206	26.71	25.1857	2.19858	0	1.25992		0			0				0			0
MEHO01049567.1	MEHO01049567.1	MEHO01049567.1:1-1740	6.56856	-4.01669	-16.1862	2.84338e-05	0.000315977	12.9734	12.2103	13.0593	0	1.16839	0		0			0				0			0
MEHO01019260.1	MEHO01019260.1	MEHO01019260.1:1-2679	3.6038	-4.01458	-16.1625	0.000161571	0.00139852	8.39457	7.63143	5.59682	0	0	0		0			0				0			0
MEHO01029726.1	MEHO01029726.1	MEHO01029726.1:1-2223	3.6038	-4.01458	-16.1625	0.000161571	0.00139852	8.39457	7.63143	5.59682	0	0	0		0			0				0			0
MEHO01011357.1	MEHO01011357.1	MEHO01011357.1:1-3282	3.6038	-4.01304	-16.1453	0.000163855	0.00141498	6.86829	9.15771	5.59682	0	0	0		0			0				0			0
MEHO01123752.1	MEHO01123752.1	MEHO01123752.1:1-997	30.2737	-4.01227	-16.1366	1.12932e-14	6.31282e-13	52.6569	54.1831	65.2963	3.29786	1.16839	5.03968		3	GO:0046872|GO:0003676|GO:0004523	F:metal ion binding|F:nucleic acid binding|F:RNA-DNA hybrid ribonuclease activity	0				1	PF13966	zf-RVT	0
MEHO01275107.1	MEHO01275107.1	MEHO01275107.1:1-549	3.6038	-4.00991	-16.1103	0.000168578	0.00145013	9.92086	6.10514	5.59682	0	0	0		0			0				0			0
MEHO01051697.1	MEHO01051697.1	MEHO01051697.1:1-1701	3.64616	-4.00878	-16.0977	0.000191123	0.00161816	6.86829	12.2103	2.79841	0	0	0		0			0				0			0
MEHO01071465.1	MEHO01071465.1	MEHO01071465.1:1-1425	6.50049	-4.00822	-16.0914	3.12258e-05	0.000342548	10.684	16.026	11.1936	1.09929	0	0		0			0				0			0
MEHO01225045.1	MEHO01225045.1	MEHO01225045.1:1-639	13.3351	-4.00305	-16.0338	6.25796e-08	1.32375e-06	34.3414	21.368	20.5217	0	0	3.77976		0			0				0			0
MEHO01109222.1	MEHO01109222.1	MEHO01109222.1:1-1092	3.57553	-4.00222	-16.0247	0.000175253	0.00150255	9.15771	7.63143	4.66402	0	0	0		0			0				0			0
MEHO01177530.1	MEHO01177530.1	MEHO01177530.1:1-762	476.961	-4.00174	-16.0193	5.56306e-107	2.31673e-103	876.088	967.665	852.583	52.7658	73.6083	39.0576		0			0				0			0
MEHO01566714.1	MEHO01566714.1	MEHO01566714.1:1-262	76.5825	-4.00072	-16.008	1.41697e-30	3.30124e-28	125.919	157.971	150.181	13.1915	4.67354	7.55953		0			0				0			0
MEHO01022088.1	MEHO01022088.1	MEHO01022088.1:1-2533	3.57553	-4.00002	-16.0002	0.000178747	0.00152813	6.86829	9.92086	4.66402	0	0	0		0			0				0			0
MEHO01018623.1	MEHO01018623.1	MEHO01018623.1:1-2712	113.002	-3.99669	-15.9634	6.19817e-43	3.22654e-40	198.417	222.838	218.276	14.2907	12.8522	11.3393		0			0				0			0
MEHO01052149.1	MEHO01052149.1	MEHO01052149.1:1-1694	13.1388	-3.99364	-15.9296	5.6379e-08	1.20483e-06	28.9994	22.8943	23.3201	1.09929	0	2.51984		0			0				0			0
MEHO01241355.1	MEHO01241355.1	MEHO01241355.1:1-607	177.736	-3.99283	-15.9207	1.62089e-25	2.71365e-23	271.679	391.492	343.272	13.1915	14.0206	32.7579		0			0				0			0
MEHO01122600.1	MEHO01122600.1	MEHO01122600.1:1-1005	3.58972	-3.99263	-15.9185	0.000179112	0.00153086	5.342	6.86829	9.32804	0	0	0		0			0				0			0
MEHO01030162.1	MEHO01030162.1	MEHO01030162.1:1-2208	3.56144	-3.9889	-15.8774	0.00017948	0.00153204	6.86829	6.10514	8.39524	0	0	0		0			0				0			0
MEHO01046834.1	MEHO01046834.1	MEHO01046834.1:1-1791	3.56144	-3.9889	-15.8774	0.00017948	0.00153204	6.86829	6.10514	8.39524	0	0	0		0			0				0			0
MEHO01127323.1	MEHO01127323.1	MEHO01127323.1:1-976	3.56144	-3.9889	-15.8774	0.00017948	0.00153204	6.86829	6.10514	8.39524	0	0	0		0			0				0			0
MEHO01384444.1	MEHO01384444.1	MEHO01384444.1:1-417	3.56144	-3.9889	-15.8774	0.00017948	0.00153204	6.86829	6.10514	8.39524	0	0	0		4	GO:0005634|GO:0043565|GO:0003700|GO:0006351	C:nucleus|F:sequence-specific DNA binding|F:transcription factor activity, sequence-specific DNA binding|P:transcription, DNA-templated	1	K09419	heat shock transcription factor, other eukaryote		1	PF00447	HSF_DNA-bind	0
MEHO01663631.1	MEHO01663631.1	MEHO01663631.1:1-201	3.56144	-3.9889	-15.8774	0.00017948	0.00153204	6.10514	6.86829	8.39524	0	0	0		0			0				0			0
MEHO01117724.1	MEHO01117724.1	MEHO01117724.1:1-1035	3.54725	-3.98817	-15.8693	0.000192634	0.0016284	9.15771	8.39457	3.73122	0	0	0		0			0				0			0
MEHO01041983.1	MEHO01041983.1	MEHO01041983.1:1-1890	13.0414	-3.98786	-15.8659	6.04888e-08	1.28441e-06	22.1311	27.4731	25.1857	2.19858	0	1.25992		0			0				0			0
MEHO01031739.1	MEHO01031739.1	MEHO01031739.1:1-2157	3.73111	-3.98708	-15.8574	0.000222428	0.00184338	6.10514	2.28943	13.9921	0	0	0		0			0				0			0
MEHO01462184.1	MEHO01462184.1	MEHO01462184.1:1-346	3.54725	-3.98678	-15.854	0.000195002	0.00164431	9.92086	7.63143	3.73122	0	0	0		0			0				0			0
MEHO01082373.1	MEHO01082373.1	MEHO01082373.1:1-1312	3.56144	-3.98279	-15.8103	0.0001899	0.00160985	8.39457	4.57886	8.39524	0	0	0		0			0				0			0
MEHO01006166.1	MEHO01006166.1	MEHO01006166.1:1-4024	3.53317	-3.98226	-15.8044	0.000184794	0.00157297	7.63143	6.10514	7.46243	0	0	0		0			0				0			0
MEHO01375983.1	MEHO01375983.1	MEHO01375983.1:1-425	45.9047	-3.98113	-15.7921	1.75682e-20	1.90034e-18	80.13	90.814	89.5492	5.49644	8.1787	1.25992		0			0				0			0
MEHO01144903.1	MEHO01144903.1	MEHO01144903.1:1-886	9.81703	-3.9807	-15.7874	1.85869e-06	2.79364e-05	28.2363	11.4471	16.7905	0	1.16839	1.25992		0			0				0			0
MEHO01005077.1	MEHO01005077.1	MEHO01005077.1:1-4263	3.53317	-3.97942	-15.7734	0.000189658	0.00160926	5.342	8.39457	7.46243	0	0	0		0			0				0			0
MEHO01061002.1	MEHO01061002.1	MEHO01061002.1:1-1556	3.53317	-3.97942	-15.7734	0.000189658	0.00160926	5.342	8.39457	7.46243	0	0	0		0			0				0			0
MEHO01121764.1	MEHO01121764.1	MEHO01121764.1:1-1010	3.53317	-3.97942	-15.7734	0.000189658	0.00160926	8.39457	5.342	7.46243	0	0	0		0			0				0			0
MEHO01295935.1	MEHO01295935.1	MEHO01295935.1:1-519	13.0808	-3.97769	-15.7545	7.39103e-08	1.53996e-06	22.1311	32.052	20.5217	0	0	3.77976		0			0				0			0
MEHO01033496.1	MEHO01033496.1	MEHO01033496.1:1-2104	3.50489	-3.97539	-15.7294	0.000190605	0.00161459	7.63143	6.86829	6.52963	0	0	0		0			0				0			0
MEHO01134822.1	MEHO01134822.1	MEHO01134822.1:1-935	3.50489	-3.97539	-15.7294	0.000190605	0.00161459	6.86829	7.63143	6.52963	0	0	0		0			0				0			0
MEHO01006220.1	MEHO01006220.1	MEHO01006220.1:1-4013	3.58972	-3.97515	-15.7268	0.000210259	0.00175665	3.05257	9.15771	9.32804	0	0	0		0			0				0			0
MEHO01263314.1	MEHO01263314.1	MEHO01263314.1:1-568	3.58972	-3.97515	-15.7268	0.000210259	0.00175665	3.05257	9.15771	9.32804	0	0	0		0			0				0			0
MEHO01279764.1	MEHO01279764.1	MEHO01279764.1:1-542	9.64899	-3.97419	-15.7164	1.58675e-06	2.43054e-05	19.8417	15.2629	20.5217	1.09929	1.16839	0		0			0				0			0
MEHO01252159.1	MEHO01252159.1	MEHO01252159.1:1-587	3.50489	-3.97363	-15.7102	0.000193674	0.00163519	8.39457	6.10514	6.52963	0	0	0		0			0				0			0
MEHO01091455.1	MEHO01091455.1	MEHO01091455.1:1-1228	6.31674	-3.97299	-15.7032	3.84323e-05	0.00041052	15.2629	12.2103	9.32804	1.09929	0	0		0			0				0			0
MEHO01027804.1	MEHO01027804.1	MEHO01027804.1:1-2293	3.70283	-3.971	-15.6816	0.000248272	0.00202533	7.63143	1.52629	13.0593	0	0	0		3	GO:0046872|GO:0003676|GO:0004523	F:metal ion binding|F:nucleic acid binding|F:RNA-DNA hybrid ribonuclease activity	0				1	PF13966	zf-RVT	0
MEHO01189746.1	MEHO01189746.1	MEHO01189746.1:1-726	3.50489	-3.97004	-15.6711	0.000200064	0.00168486	9.15771	5.342	6.52963	0	0	0		0			0				0			0
MEHO01265065.1	MEHO01265065.1	MEHO01265065.1:1-565	6.32826	-3.96994	-15.6701	3.848e-05	0.000410766	12.2103	15.2629	9.32804	0	1.16839	0		0			0				0			0
MEHO01298362.1	MEHO01298362.1	MEHO01298362.1:1-516	3.51897	-3.9692	-15.6621	0.000220389	0.00182922	8.39457	9.92086	2.79841	0	0	0		0			0				0			0
MEHO01123655.1	MEHO01123655.1	MEHO01123655.1:1-998	6.44254	-3.96803	-15.6493	3.85368e-05	0.000411241	9.15771	11.4471	16.7905	0	0	1.25992		0			0				0			0
MEHO01043934.1	MEHO01043934.1	MEHO01043934.1:1-1848	6.28847	-3.96758	-15.6445	4.00608e-05	0.000425622	13.7366	14.4997	8.39524	1.09929	0	0		0			0				0			0
MEHO01025444.1	MEHO01025444.1	MEHO01025444.1:1-2382	6.39901	-3.96742	-15.6427	3.95296e-05	0.000420622	12.9734	8.39457	15.8577	0	1.16839	0		0			0				0			0
MEHO01162258.1	MEHO01162258.1	MEHO01162258.1:1-815	3.47661	-3.96614	-15.6289	0.000200804	0.00168865	7.63143	7.63143	5.59682	0	0	0		0			0				0			0
MEHO01174526.1	MEHO01174526.1	MEHO01174526.1:1-772	3.47661	-3.96614	-15.6289	0.000200804	0.00168865	7.63143	7.63143	5.59682	0	0	0		0			0				0			0
MEHO01010718.1	MEHO01010718.1	MEHO01010718.1:1-3350	3.50489	-3.96446	-15.6106	0.000210327	0.00175665	9.92086	4.57886	6.52963	0	0	0		0			0				0			0
MEHO01423501.1	MEHO01423501.1	MEHO01423501.1:1-380	3.50489	-3.96446	-15.6106	0.000210327	0.00175665	4.57886	9.92086	6.52963	0	0	0		0			0				0			0
MEHO01173013.1	MEHO01173013.1	MEHO01173013.1:1-777	6.35771	-3.96156	-15.5793	3.86782e-05	0.000412617	10.684	12.2103	13.9921	0	0	1.25992		6	GO:0048046|GO:0005618|GO:0030145|GO:0045735|GO:0046564|GO:0033609	C:apoplast|C:cell wall|F:manganese ion binding|F:nutrient reservoir activity|F:oxalate decarboxylase activity|P:oxalate metabolic process	0				1	PF00190	Cupin_1	0
MEHO01016289.1	MEHO01016289.1	MEHO01016289.1:1-2859	9.5474	-3.96095	-15.5728	1.73954e-06	2.64633e-05	20.6049	17.5523	16.7905	0	2.33677	0		4	GO:0016021|GO:0005886|GO:0015171|GO:0003333	C:integral component of membrane|C:plasma membrane|F:amino acid transmembrane transporter activity|P:amino acid transmembrane transport	1	K14209	solute carrier family 36 (proton-coupled amino acid transporter)	ko04138; Autophagy - yeast	1	PF01490	Aa_trans	1	COG0814	E	Amino acid permease
MEHO01191328.1	MEHO01191328.1	MEHO01191328.1:1-721	9.66274	-3.95997	-15.5622	1.7897e-06	2.70656e-05	13.7366	22.1311	19.5889	0	0	2.51984		0			0				0			0
MEHO01169228.1	MEHO01169228.1	MEHO01169228.1:1-790	3.47661	-3.95851	-15.5465	0.000214914	0.00178985	5.342	9.92086	5.59682	0	0	0		0			0				0			0
MEHO01219789.1	MEHO01219789.1	MEHO01219789.1:1-651	3.44834	-3.95419	-15.5	0.00021649	0.00180135	7.63143	8.39457	4.66402	0	0	0		0			0				0			0
MEHO01215161.1	MEHO01215161.1	MEHO01215161.1:1-661	16.078	-3.95387	-15.4965	4.38413e-09	1.142e-07	23.6574	33.5783	34.5137	2.19858	0	2.51984		0			0				0			0
MEHO01197228.1	MEHO01197228.1	MEHO01197228.1:1-705	6.34246	-3.95354	-15.493	4.46045e-05	0.000466429	6.86829	16.026	13.9921	0	1.16839	0		0			0				0			0
MEHO01434058.1	MEHO01434058.1	MEHO01434058.1:1-370	9.54963	-3.95285	-15.4855	1.78831e-06	2.70634e-05	19.0786	19.8417	15.8577	0	0	2.51984		0			0				0			0
MEHO01294544.1	MEHO01294544.1	MEHO01294544.1:1-521	40.6407	-3.95213	-15.4778	0.000190677	0.00161479	61.0514	111.419	64.3635	0	7.01032	0		0			0				0			0
MEHO01000096.1	MEHO01000096.1	MEHO01000096.1:1-9928	29.1672	-3.95172	-15.4734	4.76505e-14	2.48051e-12	64.104	44.2623	56.901	1.09929	2.33677	6.29961		0			0				0			0
MEHO01039396.1	MEHO01039396.1	MEHO01039396.1:1-1950	9.45373	-3.94986	-15.4534	2.01596e-06	3.01048e-05	21.368	14.4997	18.6561	2.19858	0	0		0			0				0			0
MEHO01039804.1	MEHO01039804.1	MEHO01039804.1:1-1941	19.098	-3.9488	-15.4421	2.0738e-10	6.78024e-09	37.394	39.6834	31.7153	2.19858	2.33677	1.25992		0			0				0			0
MEHO01122466.1	MEHO01122466.1	MEHO01122466.1:1-1006	31.9322	-3.94542	-15.406	3.43301e-15	2.0608e-13	65.6303	54.1831	61.5651	7.69502	0	2.51984		0			0				0			0
MEHO01068218.1	MEHO01068218.1	MEHO01068218.1:1-1463	3.49081	-3.94517	-15.4033	0.000226867	0.00187458	5.342	5.342	10.2608	0	0	0		5	GO:0005737|GO:0033760|GO:0031418|GO:0046872|GO:0010041	C:cytoplasm|F:2'-deoxymugineic-acid 2'-dioxygenase activity|F:L-ascorbic acid binding|F:metal ion binding|P:response to iron(III) ion	0				2	PF03171|PF14226	2OG-FeII_Oxy|DIOX_N	1	COG3491	Q	Isopenicillin N synthase and related dioxygenases
MEHO01010867.1	MEHO01010867.1	MEHO01010867.1:1-3331	3.51908	-3.94364	-15.3869	0.000237935	0.0019544	3.81571	6.10514	11.1936	0	0	0		0			0				0			0
MEHO01017306.1	MEHO01017306.1	MEHO01017306.1:1-2792	6.20107	-3.94351	-15.3856	4.43491e-05	0.00046405	13.7366	12.9734	9.32804	0	1.16839	0		0			0				0			0
MEHO01376374.1	MEHO01376374.1	MEHO01376374.1:1-425	1721.68	-3.9435	-15.3855	1.25909e-222	4.19478e-218	3196.81	3260.91	3244.29	183.581	212.646	231.825		3	GO:0005576|GO:0005507|GO:0016491	C:extracellular region|F:copper ion binding|F:oxidoreductase activity	0				3	PF00394|PF07731|PF07732	Cu-oxidase|Cu-oxidase_2|Cu-oxidase_3	0
MEHO01021183.1	MEHO01021183.1	MEHO01021183.1:1-2579	64.2924	-3.94293	-15.3794	5.46457e-27	1.01708e-24	121.34	111.419	130.593	5.49644	9.34709	7.55953		0			0				0			0
MEHO01073509.1	MEHO01073509.1	MEHO01073509.1:1-1403	3.46253	-3.9419	-15.3685	0.000226061	0.00186885	5.342	6.10514	9.32804	0	0	0		0			0				0			0
MEHO01248918.1	MEHO01248918.1	MEHO01248918.1:1-593	3.54736	-3.94096	-15.3584	0.000252102	0.00205275	3.05257	6.10514	12.1265	0	0	0		0			0				0			0
MEHO01080474.1	MEHO01080474.1	MEHO01080474.1:1-1330	12.6431	-3.93973	-15.3454	9.58936e-08	1.95281e-06	19.8417	28.2363	24.2529	1.09929	1.16839	1.25992		0			0				0			0
MEHO01143931.1	MEHO01143931.1	MEHO01143931.1:1-890	6.24354	-3.93927	-15.3404	4.52326e-05	0.000471665	11.4471	9.92086	14.9249	0	1.16839	0		0			0				0			0
MEHO01124371.1	MEHO01124371.1	MEHO01124371.1:1-994	6.28707	-3.93748	-15.3214	4.54878e-05	0.000473733	11.4471	9.15771	15.8577	0	0	1.25992		0			0				0			0
MEHO01019691.1	MEHO01019691.1	MEHO01019691.1:1-2657	6.21526	-3.93682	-15.3144	4.54118e-05	0.000473089	11.4471	10.684	13.9921	0	1.16839	0		0			0				0			0
MEHO01225809.1	MEHO01225809.1	MEHO01225809.1:1-638	3.43425	-3.9368	-15.3142	0.000229097	0.00188832	6.86829	5.342	8.39524	0	0	0		0			0				0			0
MEHO01009101.1	MEHO01009101.1	MEHO01009101.1:1-3545	3.42006	-3.93679	-15.3141	0.00024425	0.0019974	9.92086	6.86829	3.73122	0	0	0		0			0				0			0
MEHO01044038.1	MEHO01044038.1	MEHO01044038.1:1-1846	3.42006	-3.93679	-15.3141	0.00024425	0.0019974	9.92086	6.86829	3.73122	0	0	0		0			0				0			0
MEHO01079081.1	MEHO01079081.1	MEHO01079081.1:1-1344	12.543	-3.93647	-15.3107	9.79103e-08	1.98405e-06	24.4206	25.9469	21.4545	1.09929	2.33677	0		0			0				0			0
MEHO01312541.1	MEHO01312541.1	MEHO01312541.1:1-497	6.18699	-3.93343	-15.2785	4.61415e-05	0.000479492	12.2103	10.684	13.0593	0	1.16839	0		0			0				0			0
MEHO01123402.1	MEHO01123402.1	MEHO01123402.1:1-1000	6.20375	-3.93335	-15.2777	4.9291e-05	0.000506939	14.4997	7.63143	13.9921	1.09929	0	0		0			0				0			0
MEHO01017945.1	MEHO01017945.1	MEHO01017945.1:1-2754	15.9199	-3.93318	-15.2759	5.58452e-09	1.43339e-07	22.8943	30.5257	37.3122	1.09929	1.16839	2.51984		0			0				0			0
MEHO01629738.1	MEHO01629738.1	MEHO01629738.1:1-221	3.40598	-3.93188	-15.2621	0.000231827	0.00190894	6.86829	6.10514	7.46243	0	0	0		0			0				0			0
MEHO01042898.1	MEHO01042898.1	MEHO01042898.1:1-1870	6.17547	-3.93176	-15.2609	4.89082e-05	0.000503998	14.4997	8.39457	13.0593	1.09929	0	0		0			0				0			0
MEHO01003811.1	MEHO01003811.1	MEHO01003811.1:1-4624	12.784	-3.93096	-15.2523	1.45819e-07	2.85954e-06	15.2629	34.3414	23.3201	0	0	3.77976		0			0				1	PF00646	F-box	0
MEHO01011299.1	MEHO01011299.1	MEHO01011299.1:1-3288	9.39417	-3.93004	-15.2426	2.14635e-06	3.19089e-05	19.8417	19.0786	14.9249	0	0	2.51984		0			0				0			0
MEHO01008596.1	MEHO01008596.1	MEHO01008596.1:1-3611	6.11892	-3.92859	-15.2273	4.82034e-05	0.000498243	11.4471	12.9734	11.1936	1.09929	0	0		0			0				0			0
MEHO01382277.1	MEHO01382277.1	MEHO01382277.1:1-419	3.42006	-3.92743	-15.2151	0.000264486	0.00213822	11.4471	5.342	3.73122	0	0	0		0			0				0			0
MEHO01031347.1	MEHO01031347.1	MEHO01031347.1:1-2171	3.46253	-3.92665	-15.2068	0.000259262	0.0021016	8.39457	3.05257	9.32804	0	0	0		0			0				0			0
MEHO01094676.1	MEHO01094676.1	MEHO01094676.1:1-1202	3.40598	-3.92562	-15.196	0.000245175	0.00200371	8.39457	4.57886	7.46243	0	0	0		0			0				0			0
MEHO01108732.1	MEHO01108732.1	MEHO01108732.1:1-1095	6.13043	-3.92558	-15.1955	4.82654e-05	0.000498607	12.9734	11.4471	11.1936	0	1.16839	0		0			0				0			0
MEHO01007250.1	MEHO01007250.1	MEHO01007250.1:1-3825	15.6658	-3.92556	-15.1953	7.71693e-09	1.91435e-07	22.8943	40.4466	26.1185	2.19858	2.33677	0		0			0				0			0
MEHO01102884.1	MEHO01102884.1	MEHO01102884.1:1-1137	3.3777	-3.92471	-15.1864	0.000239356	0.0019651	6.86829	6.86829	6.52963	0	0	0		0			0				0			0
MEHO01018916.1	MEHO01018916.1	MEHO01018916.1:1-2697	18.7756	-3.92411	-15.1801	3.56026e-10	1.12644e-08	32.8151	44.2623	29.8497	3.29786	1.16839	1.25992		0			0				0			0
MEHO01266247.1	MEHO01266247.1	MEHO01266247.1:1-563	3.3777	-3.92376	-15.1764	0.000241394	0.00197745	6.10514	7.63143	6.52963	0	0	0		0			0				0			0
MEHO01269586.1	MEHO01269586.1	MEHO01269586.1:1-558	3.3777	-3.92376	-15.1764	0.000241394	0.00197745	6.10514	7.63143	6.52963	0	0	0		0			0				0			0
MEHO01153941.1	MEHO01153941.1	MEHO01153941.1:1-847	3.3777	-3.92085	-15.1459	0.000247687	0.00202155	5.342	8.39457	6.52963	0	0	0		0			0				0			0
MEHO01190038.1	MEHO01190038.1	MEHO01190038.1:1-725	3.3777	-3.92085	-15.1459	0.000247687	0.00202155	8.39457	5.342	6.52963	0	0	0		0			0				0			0
MEHO01237339.1	MEHO01237339.1	MEHO01237339.1:1-614	3.3777	-3.92085	-15.1459	0.000247687	0.00202155	8.39457	5.342	6.52963	0	0	0		0			0				0			0
MEHO01091337.1	MEHO01091337.1	MEHO01091337.1:1-1229	15.6255	-3.92068	-15.1441	7.8599e-09	1.94692e-07	32.8151	36.6309	19.5889	2.19858	0	2.51984		0			0				0			0
MEHO01208970.1	MEHO01208970.1	MEHO01208970.1:1-676	3.40598	-3.91901	-15.1265	0.000259925	0.00210594	3.81571	9.15771	7.46243	0	0	0		0			0				0			0
MEHO01160342.1	MEHO01160342.1	MEHO01160342.1:1-822	3.3777	-3.91586	-15.0935	0.000258812	0.00209846	9.15771	4.57886	6.52963	0	0	0		6	GO:0005777|GO:0003987|GO:0047760|GO:0006083|GO:0019605|GO:0006097	C:peroxisome|F:acetate-CoA ligase activity|F:butyrate-CoA ligase activity|P:acetate metabolic process|P:butyrate metabolic process|P:glyoxylate cycle	0				2	PF00501|PF13193	AMP-binding|AMP-binding_C	1	COG0318	IQ	Acyl-CoA synthetase (AMP-forming)/AMP-acid ligase II
MEHO01192671.1	MEHO01192671.1	MEHO01192671.1:1-717	3.34942	-3.91513	-15.086	0.000252361	0.00205365	7.63143	6.86829	5.59682	0	0	0		0			0				0			0
MEHO01295355.1	MEHO01295355.1	MEHO01295355.1:1-520	3.46253	-3.91512	-15.0858	0.000286753	0.00229816	9.15771	2.28943	9.32804	0	0	0		0			0				0			0
MEHO01044279.1	MEHO01044279.1	MEHO01044279.1:1-1841	3.34942	-3.91333	-15.0671	0.000256377	0.00208075	8.39457	6.10514	5.59682	0	0	0		0			0				0			0
MEHO01124118.1	MEHO01124118.1	MEHO01124118.1:1-995	9.19667	-3.91189	-15.0521	2.73828e-06	3.94757e-05	15.2629	23.6574	13.9921	1.09929	1.16839	0		0			0				0			0
MEHO01033921.1	MEHO01033921.1	MEHO01033921.1:1-2092	6.10483	-3.91139	-15.0469	5.47452e-05	0.000554206	8.39457	12.2103	14.9249	1.09929	0	0		0			0				0			0
MEHO01020407.1	MEHO01020407.1	MEHO01020407.1:1-2619	34.482	-3.90996	-15.032	4.71562e-16	3.16108e-14	67.1566	52.6569	75.5571	5.49644	3.50516	2.51984		0			0				0			0
MEHO01579716.1	MEHO01579716.1	MEHO01579716.1:1-254	3.34942	-3.90965	-15.0287	0.000264731	0.00213968	9.15771	5.342	5.59682	0	0	0		0			0				0			0
MEHO01199597.1	MEHO01199597.1	MEHO01199597.1:1-699	9.22238	-3.90856	-15.0174	2.55187e-06	3.71745e-05	16.026	18.3154	18.6561	0	2.33677	0		8	GO:0016021|GO:0016020|GO:0020037|GO:0005506|GO:0016709|GO:0098542|GO:0042343|GO:0044550	C:integral component of membrane|C:membrane|F:heme binding|F:iron ion binding|F:oxidoreductase activity, acting on paired donors, with incorporation or reduction of molecular oxygen, NAD(P)H as one donor, and incorporation of one atom of oxygen|P:defense response to other organism|P:indole glucosinolate metabolic process|P:secondary metabolite biosynthetic process	1	K00517	indol-3-yl-methylglucosinolate hydroxylase [EC:1.14.-.-]	ko01110; Biosynthesis of secondary metabolites	1	PF00067	p450	1	COG2124	QV	Cytochrome P450
MEHO01116882.1	MEHO01116882.1	MEHO01116882.1:1-1041	6.10216	-3.90822	-15.0138	5.79249e-05	0.000584265	7.63143	17.5523	10.2608	0	1.16839	0		0			0				0			0
MEHO01168455.1	MEHO01168455.1	MEHO01168455.1:1-793	3.43425	-3.9066	-14.997	0.000298822	0.00237887	2.28943	9.92086	8.39524	0	0	0		0			0				0			0
MEHO01192082.1	MEHO01192082.1	MEHO01192082.1:1-719	6.13161	-3.90599	-14.9906	5.39436e-05	0.000547088	11.4471	9.15771	14.9249	0	0	1.25992		0			0				0			0
MEHO01022118.1	MEHO01022118.1	MEHO01022118.1:1-2531	9.16957	-3.90387	-14.9686	2.58483e-06	3.75889e-05	16.7891	19.0786	16.7905	1.09929	0	1.25992		0			0				0			0
MEHO01108543.1	MEHO01108543.1	MEHO01108543.1:1-1096	3.32115	-3.90282	-14.9577	0.000272218	0.00219487	6.86829	8.39457	4.66402	0	0	0		0			0				0			0
MEHO01287564.1	MEHO01287564.1	MEHO01287564.1:1-531	3.32115	-3.90282	-14.9577	0.000272218	0.00219487	6.86829	8.39457	4.66402	0	0	0		3	GO:0046872|GO:0008898|GO:0009086	F:metal ion binding|F:S-adenosylmethionine-homocysteine S-methyltransferase activity|P:methionine biosynthetic process	1	K00547	homocysteine S-methyltransferase [EC:2.1.1.10]	ko00270; Cysteine and methionine metabolism | ko01100; Metabolic pathways | ko01110; Biosynthesis of secondary metabolites	1	PF02574	S-methyl_trans	1	COG2040	E	Homocysteine/selenocysteine methylase (S-methylmethionine-dependent)
MEHO01289190.1	MEHO01289190.1	MEHO01289190.1:1-529	3.32115	-3.90282	-14.9577	0.000272218	0.00219487	8.39457	6.86829	4.66402	0	0	0		0			0				0			0
MEHO01018118.1	MEHO01018118.1	MEHO01018118.1:1-2744	3.32115	-3.90024	-14.931	0.000278296	0.00223685	6.10514	9.15771	4.66402	0	0	0		0			0				0			0
MEHO01031583.1	MEHO01031583.1	MEHO01031583.1:1-2163	3.3777	-3.89832	-14.9112	0.000301041	0.00239367	10.684	3.05257	6.52963	0	0	0		0			0				0			0
MEHO01011095.1	MEHO01011095.1	MEHO01011095.1:1-3307	24.7579	-3.89793	-14.9071	2.03719e-12	8.70142e-11	54.9463	38.9203	46.6402	2.19858	5.84193	0		0			0				0			0
MEHO01113137.1	MEHO01113137.1	MEHO01113137.1:1-1065	6.0598	-3.89784	-14.9062	5.89943e-05	0.000592897	14.4997	7.63143	13.0593	0	1.16839	0		0			0				0			0
MEHO01109145.1	MEHO01109145.1	MEHO01109145.1:1-1092	6.04678	-3.8946	-14.8728	5.72674e-05	0.000577889	13.7366	9.15771	12.1265	0	0	1.25992		0			0				0			0
MEHO01027265.1	MEHO01027265.1	MEHO01027265.1:1-2313	6.0185	-3.89274	-14.8536	5.71159e-05	0.000576629	12.9734	10.684	11.1936	0	0	1.25992		5	GO:0005737|GO:0005634|GO:0043565|GO:0003700|GO:0006351	C:cytoplasm|C:nucleus|F:sequence-specific DNA binding|F:transcription factor activity, sequence-specific DNA binding|P:transcription, DNA-templated	1	K09419	heat shock transcription factor, other eukaryote		1	PF00447	HSF_DNA-bind	0
MEHO01171544.1	MEHO01171544.1	MEHO01171544.1:1-782	3.39189	-3.89216	-14.8476	0.000298781	0.00237887	4.57886	4.57886	11.1936	0	0	0		0			0				0			0
MEHO01164657.1	MEHO01164657.1	MEHO01164657.1:1-806	9.16806	-3.89073	-14.8329	2.9802e-06	4.2668e-05	14.4997	22.1311	15.8577	0	0	2.51984		0			0				0			0
MEHO01319593.1	MEHO01319593.1	MEHO01319593.1:1-488	3.39178	-3.88844	-14.8094	0.000353556	0.00273805	3.81571	13.7366	2.79841	0	0	0		0			0				0			0
MEHO01263138.1	MEHO01263138.1	MEHO01263138.1:1-568	3.33534	-3.88825	-14.8075	0.000289109	0.00231315	5.342	5.342	9.32804	0	0	0		0			0				0			0
MEHO01161483.1	MEHO01161483.1	MEHO01161483.1:1-817	3.36362	-3.8876	-14.8007	0.000300748	0.00239228	6.10514	3.81571	10.2608	0	0	0		14	GO:0005794|GO:0016021|GO:0000325|GO:0009705|GO:0005774|GO:0005773|GO:0042936|GO:0015334|GO:0015197|GO:0042937|GO:0042938|GO:0015833|GO:0015031|GO:0042939	C:Golgi apparatus|C:integral component of membrane|C:plant-type vacuole|C:plant-type vacuole membrane|C:vacuolar membrane|C:vacuole|F:dipeptide transporter activity|F:high-affinity oligopeptide transporter activity|F:peptide transporter activity|F:tripeptide transporter activity|P:dipeptide transport|P:peptide transport|P:protein transport|P:tripeptide transport	0				1	PF00854	PTR2	1	COG3104	E	Dipeptide/tripeptide permease
MEHO01064311.1	MEHO01064311.1	MEHO01064311.1:1-1512	3.29287	-3.88721	-14.7968	0.000301422	0.00239441	6.86829	9.15771	3.73122	0	0	0		0			0				0			0
MEHO01132272.1	MEHO01132272.1	MEHO01132272.1:1-949	24.7032	-3.88712	-14.7959	1.48839e-12	6.45666e-11	43.4991	49.6043	46.6402	1.09929	2.33677	5.03968		0			0				0			0
MEHO01004665.1	MEHO01004665.1	MEHO01004665.1:1-4370	27.7145	-3.88513	-14.7754	9.67193e-14	4.86018e-12	51.8937	48.078	56.901	3.29786	2.33677	3.77976		0			0				0			0
MEHO01019819.1	MEHO01019819.1	MEHO01019819.1:1-2650	3.30706	-3.88393	-14.7631	0.000290556	0.00232305	5.342	6.10514	8.39524	0	0	0		0			0				0			0
MEHO01055079.1	MEHO01055079.1	MEHO01055079.1:1-1646	3.30706	-3.88393	-14.7631	0.000290556	0.00232305	6.10514	5.342	8.39524	0	0	0		0			0				0			0
MEHO01023747.1	MEHO01023747.1	MEHO01023747.1:1-2456	3.33534	-3.88287	-14.7523	0.000303197	0.00240622	3.81571	6.86829	9.32804	0	0	0		0			0				0			0
MEHO01034881.1	MEHO01034881.1	MEHO01034881.1:1-2064	12.1086	-3.88245	-14.748	1.81513e-07	3.45954e-06	19.8417	29.7626	19.5889	2.19858	0	1.25992		0			0				0			0
MEHO01006910.1	MEHO01006910.1	MEHO01006910.1:1-3885	5.96195	-3.88245	-14.748	6.12978e-05	0.00061162	13.7366	11.4471	9.32804	0	0	1.25992		0			0				0			0
MEHO01074740.1	MEHO01074740.1	MEHO01074740.1:1-1390	3.30706	-3.88148	-14.7381	0.000296889	0.00236687	4.57886	6.86829	8.39524	0	0	0		0			0				0			0
MEHO01196723.1	MEHO01196723.1	MEHO01196723.1:1-706	3.30706	-3.88148	-14.7381	0.000296889	0.00236687	4.57886	6.86829	8.39524	0	0	0		0			0				0			0
MEHO01025713.1	MEHO01025713.1	MEHO01025713.1:1-2372	3.27879	-3.87869	-14.7096	0.000294428	0.00235175	6.10514	6.10514	7.46243	0	0	0		0			0				0			0
MEHO01053538.1	MEHO01053538.1	MEHO01053538.1:1-1671	5.96195	-3.8768	-14.6903	6.53489e-05	0.000646631	16.026	9.15771	9.32804	0	0	1.25992		0			0				0			0
MEHO01099027.1	MEHO01099027.1	MEHO01099027.1:1-1166	3.33534	-3.87568	-14.6789	0.000322849	0.0025434	7.63143	3.05257	9.32804	0	0	0		0			0				0			0
MEHO01152860.1	MEHO01152860.1	MEHO01152860.1:1-852	3.27879	-3.87413	-14.6633	0.000306382	0.00242687	7.63143	4.57886	7.46243	0	0	0		0			0				0			0
MEHO01229858.1	MEHO01229858.1	MEHO01229858.1:1-630	3.27879	-3.87413	-14.6633	0.000306382	0.00242687	4.57886	7.63143	7.46243	0	0	0		0			0				0			0
MEHO01203050.1	MEHO01203050.1	MEHO01203050.1:1-690	5.89281	-3.87384	-14.6603	6.57002e-05	0.000649708	9.92086	12.2103	12.1265	1.09929	0	0		2	GO:0009507|GO:0008270	C:chloroplast|F:zinc ion binding	0				1	PF13041	PPR_2	0
MEHO01002694.1	MEHO01002694.1	MEHO01002694.1:1-5056	15.166	-3.87374	-14.6592	1.0162e-08	2.46943e-07	29.7626	26.71	29.8497	0	4.67354	0		3	GO:0005737|GO:0005856|GO:0030036	C:cytoplasm|C:cytoskeleton|P:actin cytoskeleton organization	0				0			0
MEHO01024254.1	MEHO01024254.1	MEHO01024254.1:1-2433	3.25051	-3.87117	-14.6332	0.000304337	0.00241297	6.86829	6.10514	6.52963	0	0	0		1	GO:0005739	C:mitochondrion	0				0			0
MEHO01293124.1	MEHO01293124.1	MEHO01293124.1:1-523	3.25051	-3.87117	-14.6332	0.000304337	0.00241297	6.10514	6.86829	6.52963	0	0	0		0			0				0			0
MEHO01451745.1	MEHO01451745.1	MEHO01451745.1:1-355	3.25051	-3.87117	-14.6332	0.000304337	0.00241297	6.10514	6.86829	6.52963	0	0	0		0			0				0			0
MEHO01006591.1	MEHO01006591.1	MEHO01006591.1:1-3944	5.93261	-3.8693	-14.6142	6.87349e-05	0.000675707	13.7366	7.63143	13.0593	0	1.16839	0		0			0				0			0
MEHO01004013.1	MEHO01004013.1	MEHO01004013.1:1-4558	3.25051	-3.86907	-14.6119	0.000309933	0.00245383	5.342	7.63143	6.52963	0	0	0		8	GO:0016020|GO:0050660|GO:0103075|GO:0004497|GO:0004499|GO:0050661|GO:0009851|GO:0055114	C:membrane|F:flavin adenine dinucleotide binding|F:indole-3-pyruvate monooxygenase activity|F:monooxygenase activity|F:N,N-dimethylaniline monooxygenase activity|F:NADP binding|P:auxin biosynthetic process|P:oxidation-reduction process	1	K11816	indole-3-pyruvate monooxygenase [EC:1.14.13.168]	ko00380; Tryptophan metabolism | ko01100; Metabolic pathways	1	PF00743	FMO-like	1	COG2072	P	Predicted flavoprotein CzcO associated with the cation diffusion facilitator CzcD
MEHO01206956.1	MEHO01206956.1	MEHO01206956.1:1-680	3.25051	-3.86907	-14.6119	0.000309933	0.00245383	5.342	7.63143	6.52963	0	0	0		0			0				0			0
MEHO01039651.1	MEHO01039651.1	MEHO01039651.1:1-1944	8.88841	-3.86729	-14.5938	3.56525e-06	5.00969e-05	16.026	18.3154	16.7905	2.19858	0	0		0			0				0			0
MEHO01114707.1	MEHO01114707.1	MEHO01114707.1:1-1055	8.87422	-3.86707	-14.5916	3.95856e-06	5.51352e-05	22.1311	16.7891	12.1265	2.19858	0	0		0			0				0			0
MEHO01166061.1	MEHO01166061.1	MEHO01166061.1:1-801	9.02679	-3.86502	-14.571	3.42344e-06	4.84095e-05	16.7891	15.2629	19.5889	0	0	2.51984		2	GO:0004867|GO:0009611	F:serine-type endopeptidase inhibitor activity|P:response to wounding	0				1	PF00280	potato_inhibit	0
MEHO01113190.1	MEHO01113190.1	MEHO01113190.1:1-1065	3.25051	-3.86476	-14.5683	0.000321672	0.00253593	8.39457	4.57886	6.52963	0	0	0		0			0				0			0
MEHO01037474.1	MEHO01037474.1	MEHO01037474.1:1-1995	5.89131	-3.86245	-14.545	6.78451e-05	0.000668143	12.9734	9.92086	11.1936	0	0	1.25992		0			0				0			0
MEHO01082731.1	MEHO01082731.1	MEHO01082731.1:1-1308	3.22223	-3.8622	-14.5424	0.000318477	0.00251609	6.86829	6.86829	5.59682	0	0	0		7	GO:0009507|GO:0005739|GO:0009295|GO:0009508|GO:0003690|GO:0006353|GO:0006355	C:chloroplast|C:mitochondrion|C:nucleoid|C:plastid chromosome|F:double-stranded DNA binding|P:DNA-templated transcription, termination|P:regulation of transcription, DNA-templated	0				1	PF02536	mTERF	0
MEHO01060531.1	MEHO01060531.1	MEHO01060531.1:1-1563	36.415	-3.86194	-14.5398	6.99003e-17	5.1751e-15	60.2883	67.1566	78.3555	5.49644	4.67354	2.51984		0			0				0			0
MEHO01012731.1	MEHO01012731.1	MEHO01012731.1:1-3143	39.4217	-3.85964	-14.5166	3.45308e-18	2.9574e-16	69.446	75.5511	77.4227	4.39715	4.67354	5.03968		0			0				0			0
MEHO01024865.1	MEHO01024865.1	MEHO01024865.1:1-2407	3.22223	-3.85824	-14.5026	0.000329419	0.00258294	8.39457	5.342	5.59682	0	0	0		4	GO:0005737|GO:0009055|GO:0015035|GO:0045454	C:cytoplasm|F:electron carrier activity|F:protein disulfide oxidoreductase activity|P:cell redox homeostasis	0				1	PF00462	Glutaredoxin	1	COG0695	O	Glutaredoxin
MEHO01388305.1	MEHO01388305.1	MEHO01388305.1:1-413	3.22223	-3.85824	-14.5026	0.000329419	0.00258294	8.39457	5.342	5.59682	0	0	0		4	GO:0048046|GO:0005618|GO:0004575|GO:0005975	C:apoplast|C:cell wall|F:sucrose alpha-glucosidase activity|P:carbohydrate metabolic process	1	K01193	beta-fructofuranosidase [EC:3.2.1.26]	ko00052; Galactose metabolism | ko00500; Starch and sucrose metabolism | ko01100; Metabolic pathways	2	PF08244|PF00251	Glyco_hydro_32C|Glyco_hydro_32N	1	COG1621	G	Sucrose-6-phosphate hydrolase SacC, GH32 family
MEHO01424503.1	MEHO01424503.1	MEHO01424503.1:1-379	3.22223	-3.85824	-14.5026	0.000329419	0.00258294	8.39457	5.342	5.59682	0	0	0		0			0				0			0
MEHO01501241.1	MEHO01501241.1	MEHO01501241.1:1-314	3.25051	-3.85799	-14.5	0.000340798	0.00265964	9.15771	3.81571	6.52963	0	0	0		0			0				0			0
MEHO01166097.1	MEHO01166097.1	MEHO01166097.1:1-801	8.88585	-3.85494	-14.4694	3.89841e-06	5.43428e-05	13.7366	16.7891	20.5217	1.09929	1.16839	0		8	GO:0009505|GO:0005578|GO:0005774|GO:0005773|GO:0046556|GO:0009044|GO:0031222|GO:0045493	C:plant-type cell wall|C:proteinaceous extracellular matrix|C:vacuolar membrane|C:vacuole|F:alpha-L-arabinofuranosidase activity|F:xylan 1,4-beta-xylosidase activity|P:arabinan catabolic process|P:xylan catabolic process	0				3	PF14310|PF00933|PF01915	Fn3-like|Glyco_hydro_3|Glyco_hydro_3_C	1	COG1472	G	Periplasmic beta-glucosidase and related glycosidases
MEHO01002419.1	MEHO01002419.1	MEHO01002419.1:1-5188	3.22223	-3.85312	-14.4512	0.000344012	0.00267908	9.15771	4.57886	5.59682	0	0	0		4	GO:0005737|GO:0005634|GO:0046872|GO:0004518	C:cytoplasm|C:nucleus|F:metal ion binding|F:nuclease activity	0				1	PF13359	DDE_Tnp_4	0
MEHO01090712.1	MEHO01090712.1	MEHO01090712.1:1-1235	3.22223	-3.85312	-14.4512	0.000344012	0.00267908	9.15771	4.57886	5.59682	0	0	0		0			0				0			0
MEHO01014593.1	MEHO01014593.1	MEHO01014593.1:1-2986	5.79122	-3.8504	-14.424	7.53722e-05	0.000733382	11.4471	13.7366	8.39524	0	1.16839	0		0			0				0			0
MEHO01113441.1	MEHO01113441.1	MEHO01113441.1:1-1063	3.19396	-3.84848	-14.4049	0.000346627	0.00269504	8.39457	6.10514	4.66402	0	0	0		0			0				0			0
MEHO01220701.1	MEHO01220701.1	MEHO01220701.1:1-649	3.19396	-3.84848	-14.4049	0.000346627	0.00269504	6.10514	8.39457	4.66402	0	0	0		0			0				0			0
MEHO01643774.1	MEHO01643774.1	MEHO01643774.1:1-212	3.19396	-3.84848	-14.4049	0.000346627	0.00269504	6.10514	8.39457	4.66402	0	0	0		0			0				0			0
MEHO01034225.1	MEHO01034225.1	MEHO01034225.1:1-2083	11.9633	-3.84778	-14.3979	2.19614e-07	4.11901e-06	23.6574	18.3154	26.1185	0	1.16839	2.51984		0			0				0			0
MEHO01110896.1	MEHO01110896.1	MEHO01110896.1:1-1080	14.9348	-3.84739	-14.3939	1.58337e-08	3.71752e-07	28.2363	21.368	35.4466	3.29786	0	1.25992		2	GO:0004867|GO:0009611	F:serine-type endopeptidase inhibitor activity|P:response to wounding	0				1	PF00280	potato_inhibit	0
MEHO01047370.1	MEHO01047370.1	MEHO01047370.1:1-1781	17.8952	-3.84679	-14.3879	8.27125e-10	2.45602e-08	41.2097	31.2889	28.9169	1.09929	2.33677	2.51984		0			0				0			0
MEHO01418038.1	MEHO01418038.1	MEHO01418038.1:1-385	11.935	-3.84643	-14.3844	2.16975e-07	4.07483e-06	23.6574	19.0786	25.1857	0	1.16839	2.51984		0			0				0			0
MEHO01001717.1	MEHO01001717.1	MEHO01001717.1:1-5615	8.84081	-3.84612	-14.3813	4.13684e-06	5.72519e-05	18.3154	13.7366	18.6561	0	2.33677	0		0			0				0			0
MEHO01044726.1	MEHO01044726.1	MEHO01044726.1:1-1831	3.19396	-3.84471	-14.3672	0.00035773	0.00276651	9.15771	5.342	4.66402	0	0	0		9	GO:0009507|GO:0004161|GO:0004311|GO:0004337|GO:0046872|GO:0016117|GO:0045337|GO:0033384|GO:0033386	C:chloroplast|F:dimethylallyltranstransferase activity|F:farnesyltranstransferase activity|F:geranyltranstransferase activity|F:metal ion binding|P:carotenoid biosynthetic process|P:farnesyl diphosphate biosynthetic process|P:geranyl diphosphate biosynthetic process|P:geranylgeranyl diphosphate biosynthetic process	0				1	PF00348	polyprenyl_synt	0
MEHO01109426.1	MEHO01109426.1	MEHO01109426.1:1-1090	8.80208	-3.84309	-14.3511	4.59954e-06	6.29833e-05	23.6574	13.7366	13.0593	1.09929	0	1.25992		0			0				0			0
MEHO01118354.1	MEHO01118354.1	MEHO01118354.1:1-1031	8.74446	-3.84277	-14.3479	4.10403e-06	5.68523e-05	17.5523	16.7891	15.8577	1.09929	1.16839	0		0			0				0			0
MEHO01036723.1	MEHO01036723.1	MEHO01036723.1:1-2015	5.72315	-3.83851	-14.3057	8.51555e-05	0.00081571	14.4997	12.2103	6.52963	1.09929	0	0		0			0				0			0
MEHO01294586.1	MEHO01294586.1	MEHO01294586.1:1-521	3.23632	-3.83727	-14.2933	0.000425636	0.00321772	6.10514	11.4471	1.86561	0	0	0		0			0				0			0
MEHO01051153.1	MEHO01051153.1	MEHO01051153.1:1-1711	8.77542	-3.83599	-14.2806	4.84089e-06	6.58551e-05	12.2103	16.7891	21.4545	2.19858	0	0		0			0				0			0
MEHO01034620.1	MEHO01034620.1	MEHO01034620.1:1-2071	3.22223	-3.83527	-14.2735	0.000398941	0.00304214	3.05257	10.684	5.59682	0	0	0		0			0				0			0
MEHO01024783.1	MEHO01024783.1	MEHO01024783.1:1-2411	3.16568	-3.83506	-14.2714	0.000375691	0.00288532	8.39457	6.86829	3.73122	0	0	0		0			0				0			0
MEHO01091845.1	MEHO01091845.1	MEHO01091845.1:1-1225	5.76412	-3.83329	-14.2539	7.908e-05	0.000764769	11.4471	10.684	11.1936	0	0	1.25992		0			0				0			0
MEHO01007267.1	MEHO01007267.1	MEHO01007267.1:1-3822	5.76412	-3.83258	-14.2469	7.9719e-05	0.000769832	12.2103	9.92086	11.1936	0	0	1.25992		0			0				0			0
MEHO01018158.1	MEHO01018158.1	MEHO01018158.1:1-2741	3.16568	-3.83242	-14.2454	0.000383894	0.00294222	9.15771	6.10514	3.73122	0	0	0		0			0				0			0
MEHO01028037.1	MEHO01028037.1	MEHO01028037.1:1-2284	3.20815	-3.83124	-14.2337	0.000375407	0.00288447	4.57886	5.342	9.32804	0	0	0		2	GO:0005737|GO:0004792	C:cytoplasm|F:thiosulfate sulfurtransferase activity	0				1	PF00581	Rhodanese	1	COG0607	P	Rhodanese-related sulfurtransferase
MEHO01184448.1	MEHO01184448.1	MEHO01184448.1:1-741	8.67489	-3.82821	-14.2039	4.69519e-06	6.41875e-05	16.7891	19.8417	13.0593	1.09929	0	1.25992		0			0				0			0
MEHO01562575.1	MEHO01562575.1	MEHO01562575.1:1-265	3.16568	-3.82793	-14.2011	0.0003982	0.00303788	5.342	9.92086	3.73122	0	0	0		0			0				0			0
MEHO01064044.1	MEHO01064044.1	MEHO01064044.1:1-1515	3.17987	-3.82789	-14.2007	0.000373606	0.00287195	5.342	5.342	8.39524	0	0	0		0			0				0			0
MEHO01023012.1	MEHO01023012.1	MEHO01023012.1:1-2490	3.23643	-3.82716	-14.1936	0.000402116	0.00306355	6.10514	3.05257	10.2608	0	0	0		0			0				0			0
MEHO01016623.1	MEHO01016623.1	MEHO01016623.1:1-2838	3.29298	-3.82546	-14.1768	0.000436384	0.00328117	5.342	2.28943	12.1265	0	0	0		0			0				0			0
MEHO01161874.1	MEHO01161874.1	MEHO01161874.1:1-816	29.5376	-3.82378	-14.1603	3.23377e-14	1.71554e-12	50.3674	50.3674	66.2291	5.49644	3.50516	1.25992		0			0				0			0
MEHO01025963.1	MEHO01025963.1	MEHO01025963.1:1-2363	3.17987	-3.82238	-14.1466	0.000391662	0.00299555	6.86829	3.81571	8.39524	0	0	0		0			0				0			0
MEHO01032735.1	MEHO01032735.1	MEHO01032735.1:1-2126	3.17987	-3.82238	-14.1466	0.000391662	0.00299555	6.86829	3.81571	8.39524	0	0	0		4	GO:0005576|GO:0030154|GO:0008283|GO:0007275	C:extracellular region|P:cell differentiation|P:cell proliferation|P:multicellular organism development	0				1	PF06404	PSK	0
MEHO01059968.1	MEHO01059968.1	MEHO01059968.1:1-1571	3.17987	-3.82238	-14.1466	0.000391662	0.00299555	6.86829	3.81571	8.39524	0	0	0		0			0				0			0
MEHO01108994.1	MEHO01108994.1	MEHO01108994.1:1-1093	3.1516	-3.82229	-14.1457	0.000379188	0.00290883	6.10514	5.342	7.46243	0	0	0		6	GO:0004190|GO:0004519|GO:0003676|GO:0003964|GO:0008270|GO:0015074	F:aspartic-type endopeptidase activity|F:endonuclease activity|F:nucleic acid binding|F:RNA-directed DNA polymerase activity|F:zinc ion binding|P:DNA integration	0				4	PF13976|PF00665|PF07727|PF00098	gag_pre-integrs|rve|RVT_2|zf-CCHC	0
MEHO01419505.1	MEHO01419505.1	MEHO01419505.1:1-384	3.1516	-3.82229	-14.1457	0.000379188	0.00290883	6.10514	5.342	7.46243	0	0	0		0			0				0			0
MEHO01537030.1	MEHO01537030.1	MEHO01537030.1:1-285	3.1516	-3.82229	-14.1457	0.000379188	0.00290883	6.10514	5.342	7.46243	0	0	0		0			0				0			0
MEHO01010909.1	MEHO01010909.1	MEHO01010909.1:1-3326	8.61727	-3.8217	-14.1399	4.78136e-06	6.51783e-05	16.026	17.5523	15.8577	1.09929	1.16839	0		0			0				0			0
MEHO01033816.1	MEHO01033816.1	MEHO01033816.1:1-2095	5.66403	-3.81805	-14.1042	9.0866e-05	0.000862476	14.4997	9.92086	8.39524	0	1.16839	0		0			0				0			0
MEHO01008245.1	MEHO01008245.1	MEHO01008245.1:1-3660	5.83487	-3.81735	-14.0973	9.46028e-05	0.000891091	9.15771	6.86829	17.7233	0	0	1.25992		3	GO:0046872|GO:0003676|GO:0004523	F:metal ion binding|F:nucleic acid binding|F:RNA-DNA hybrid ribonuclease activity	0				1	PF13966	zf-RVT	0
MEHO01144861.1	MEHO01144861.1	MEHO01144861.1:1-886	3.1374	-3.81712	-14.0951	0.000421512	0.00319161	7.63143	8.39457	2.79841	0	0	0		0			0				0			0
MEHO01019628.1	MEHO01019628.1	MEHO01019628.1:1-2660	3.12332	-3.81553	-14.0795	0.000388661	0.00297601	6.10514	6.10514	6.52963	0	0	0		0			0				0			0
MEHO01001349.1	MEHO01001349.1	MEHO01001349.1:1-5934	3.1374	-3.81539	-14.0782	0.000427371	0.00322718	9.15771	6.86829	2.79841	0	0	0		4	GO:0004519|GO:0046872|GO:0003964|GO:0006310	F:endonuclease activity|F:metal ion binding|F:RNA-directed DNA polymerase activity|P:DNA recombination	0				3	PF08333|PF03372|PF00078	DUF1725|Exo_endo_phos|RVT_1	0
MEHO01056501.1	MEHO01056501.1	MEHO01056501.1:1-1623	3.1374	-3.81539	-14.0782	0.000427371	0.00322718	9.15771	6.86829	2.79841	0	0	0		0			0				0			0
MEHO01120428.1	MEHO01120428.1	MEHO01120428.1:1-1018	3.17987	-3.8151	-14.0754	0.000416523	0.00316102	3.05257	7.63143	8.39524	0	0	0		0			0				0			0
MEHO01239785.1	MEHO01239785.1	MEHO01239785.1:1-610	3.1516	-3.8146	-14.0704	0.000404751	0.00308292	7.63143	3.81571	7.46243	0	0	0		0			0				0			0
MEHO01024924.1	MEHO01024924.1	MEHO01024924.1:1-2404	3.12332	-3.81438	-14.0683	0.000392461	0.00300028	5.342	6.86829	6.52963	0	0	0		0			0				0			0
MEHO01168631.1	MEHO01168631.1	MEHO01168631.1:1-792	3.12332	-3.81438	-14.0683	0.000392461	0.00300028	5.342	6.86829	6.52963	0	0	0		11	GO:0005829|GO:0005886|GO:0030140|GO:0005096|GO:0046872|GO:0035091|GO:0006897|GO:0009965|GO:0010087|GO:0009733|GO:0010051	C:cytosol|C:plasma membrane|C:trans-Golgi network transport vesicle|F:GTPase activator activity|F:metal ion binding|F:phosphatidylinositol binding|P:endocytosis|P:leaf morphogenesis|P:phloem or xylem histogenesis|P:response to auxin|P:xylem and phloem pattern formation	1	K12489	Arf-GAP with coiled-coil, ANK repeat and PH domain-containing protein	ko04144; Endocytosis	2	PF01412|PF00169	ArfGap|PH	0
MEHO01171641.1	MEHO01171641.1	MEHO01171641.1:1-782	5.62424	-3.81351	-14.0598	9.67576e-05	0.000908817	15.2629	9.92086	7.46243	1.09929	0	0		0			0				0			0
MEHO01097267.1	MEHO01097267.1	MEHO01097267.1:1-1181	5.72176	-3.81206	-14.0457	9.0352e-05	0.000858575	9.92086	9.15771	13.9921	0	0	1.25992		0			0				0			0
MEHO01022102.1	MEHO01022102.1	MEHO01022102.1:1-2532	5.72176	-3.81122	-14.0376	9.12237e-05	0.000865378	10.684	8.39457	13.9921	0	0	1.25992		2	GO:0009507|GO:0009536	C:chloroplast|C:plastid	0				0			0
MEHO01125104.1	MEHO01125104.1	MEHO01125104.1:1-989	17.5264	-3.80897	-14.0157	1.12313e-09	3.25658e-08	32.052	34.3414	32.6481	0	2.33677	3.77976		0			0				0			0
MEHO01008611.1	MEHO01008611.1	MEHO01008611.1:1-3610	11.4291	-3.80683	-13.9949	3.31027e-07	5.9678e-06	22.1311	24.4206	18.6561	2.19858	1.16839	0		0			0				0			0
MEHO01289467.1	MEHO01289467.1	MEHO01289467.1:1-528	3.1516	-3.80638	-13.9905	0.000433508	0.00326271	8.39457	3.05257	7.46243	0	0	0		0			0				0			0
MEHO01315523.1	MEHO01315523.1	MEHO01315523.1:1-493	3.1516	-3.80638	-13.9905	0.000433508	0.00326271	3.05257	8.39457	7.46243	0	0	0		0			0				0			0
MEHO01116433.1	MEHO01116433.1	MEHO01116433.1:1-1043	3.09504	-3.80614	-13.9883	0.000407176	0.00309855	6.86829	6.10514	5.59682	0	0	0		0			0				0			0
MEHO01026418.1	MEHO01026418.1	MEHO01026418.1:1-2346	3.12332	-3.80475	-13.9748	0.000425391	0.0032166	8.39457	3.81571	6.52963	0	0	0		0			0				0			0
MEHO01410147.1	MEHO01410147.1	MEHO01410147.1:1-392	3.12332	-3.80475	-13.9748	0.000425391	0.0032166	8.39457	3.81571	6.52963	0	0	0		0			0				0			0
MEHO01645522.1	MEHO01645522.1	MEHO01645522.1:1-211	3.12332	-3.80475	-13.9748	0.000425391	0.0032166	3.81571	8.39457	6.52963	0	0	0		0			0				0			0
MEHO01104029.1	MEHO01104029.1	MEHO01104029.1:1-1128	14.5478	-3.8034	-13.9617	3.50689e-08	7.7735e-07	16.7891	39.6834	26.1185	1.09929	2.33677	1.25992		0			0				0			0
MEHO01625933.1	MEHO01625933.1	MEHO01625933.1:1-223	3.1374	-3.79985	-13.9273	0.000483115	0.00357439	4.57886	11.4471	2.79841	0	0	0		0			0				0			0
MEHO01005348.1	MEHO01005348.1	MEHO01005348.1:1-4198	3.09504	-3.79956	-13.9245	0.000430039	0.00324144	4.57886	8.39457	5.59682	0	0	0		15	GO:0016021|GO:0005887|GO:0009705|GO:0005353|GO:0005355|GO:0008515|GO:0051119|GO:0006995|GO:1902334|GO:0051260|GO:0009409|GO:0009750|GO:0009749|GO:0006970|GO:0009744	C:integral component of membrane|C:integral component of plasma membrane|C:plant-type vacuole membrane|F:fructose transmembrane transporter activity|F:glucose transmembrane transporter activity|F:sucrose transmembrane transporter activity|F:sugar transmembrane transporter activity|P:cellular response to nitrogen starvation|P:fructose export from vacuole to cytoplasm|P:protein homooligomerization|…	1	K15382	solute carrier family 50 (sugar transporter)		1	PF03083	MtN3_slv	0
MEHO01016050.1	MEHO01016050.1	MEHO01016050.1:1-2876	3.09504	-3.79956	-13.9245	0.000430039	0.00324144	8.39457	4.57886	5.59682	0	0	0		6	GO:0004190|GO:0004519|GO:0003676|GO:0003964|GO:0008270|GO:0015074	F:aspartic-type endopeptidase activity|F:endonuclease activity|F:nucleic acid binding|F:RNA-directed DNA polymerase activity|F:zinc ion binding|P:DNA integration	0				4	PF13976|PF00665|PF07727|PF00098	gag_pre-integrs|rve|RVT_2|zf-CCHC	0
MEHO01110968.1	MEHO01110968.1	MEHO01110968.1:1-1079	3.09504	-3.79956	-13.9245	0.000430039	0.00324144	4.57886	8.39457	5.59682	0	0	0		0			0				0			0
MEHO01020992.1	MEHO01020992.1	MEHO01020992.1:1-2588	8.53512	-3.79786	-13.9082	6.90393e-06	9.04844e-05	21.368	9.92086	17.7233	2.19858	0	0		0			0				0			0
MEHO01165474.1	MEHO01165474.1	MEHO01165474.1:1-803	23.3079	-3.79696	-13.8995	6.89163e-12	2.76296e-10	42.736	41.9729	46.6402	2.19858	0	6.29961		0			0				0			0
MEHO01520144.1	MEHO01520144.1	MEHO01520144.1:1-298	5.62167	-3.79654	-13.8954	0.000104137	0.000967495	6.86829	14.4997	11.1936	0	1.16839	0		0			0				0			0
MEHO01156600.1	MEHO01156600.1	MEHO01156600.1:1-836	3.12332	-3.79567	-13.8871	0.000458371	0.00341329	3.05257	9.15771	6.52963	0	0	0		0			0				0			0
MEHO01254128.1	MEHO01254128.1	MEHO01254128.1:1-584	3.12332	-3.79567	-13.8871	0.000458371	0.00341329	9.15771	3.05257	6.52963	0	0	0		0			0				0			0
MEHO01505369.1	MEHO01505369.1	MEHO01505369.1:1-310	3.12332	-3.79567	-13.8871	0.000458371	0.00341329	9.15771	3.05257	6.52963	0	0	0		0			0				0			0
MEHO01227402.1	MEHO01227402.1	MEHO01227402.1:1-634	8.47589	-3.79525	-13.883	6.8633e-06	9.00582e-05	13.7366	23.6574	11.1936	1.09929	1.16839	0		2	GO:0035251|GO:0008152	F:UDP-glucosyltransferase activity|P:metabolic process	0				1	PF00201	UDPGT	0
MEHO01014856.1	MEHO01014856.1	MEHO01014856.1:1-2969	8.51685	-3.795	-13.8806	5.61597e-06	7.52622e-05	15.2629	17.5523	15.8577	0	1.16839	1.25992		0			0				0			0
MEHO01036710.1	MEHO01036710.1	MEHO01036710.1:1-2015	3.06677	-3.79484	-13.8791	0.000433109	0.00326237	6.86829	6.86829	4.66402	0	0	0		1	GO:0005773	C:vacuole	0				1	PF08787	Alginate_lyase2	0
MEHO01002608.1	MEHO01002608.1	MEHO01002608.1:1-5089	3.06677	-3.79383	-13.8694	0.000436688	0.00328117	7.63143	6.10514	4.66402	0	0	0		7	GO:0012505|GO:0019897|GO:0005886|GO:0043531|GO:0005524|GO:0000166|GO:0009626	C:endomembrane system|C:extrinsic component of plasma membrane|C:plasma membrane|F:ADP binding|F:ATP binding|F:nucleotide binding|P:plant-type hypersensitive response	1	K13457	disease resistance protein RPM1	ko04626; Plant-pathogen interaction	1	PF00931	NB-ARC	1	COG4886	K	Leucine-rich repeat (LRR) protein
MEHO01066265.1	MEHO01066265.1	MEHO01066265.1:1-1487	3.06677	-3.79383	-13.8694	0.000436688	0.00328117	7.63143	6.10514	4.66402	0	0	0		0			0				0			0
MEHO01225676.1	MEHO01225676.1	MEHO01225676.1:1-638	3.06677	-3.79383	-13.8694	0.000436688	0.00328117	6.10514	7.63143	4.66402	0	0	0		0			0				0			0
MEHO01477604.1	MEHO01477604.1	MEHO01477604.1:1-333	3.06677	-3.79383	-13.8694	0.000436688	0.00328117	6.10514	7.63143	4.66402	0	0	0		0			0				0			0
MEHO01330361.1	MEHO01330361.1	MEHO01330361.1:1-475	5.56512	-3.79297	-13.8611	0.000102918	0.000958305	13.7366	9.15771	9.32804	0	1.16839	0		0			0				0			0
MEHO01130327.1	MEHO01130327.1	MEHO01130327.1:1-959	3.09504	-3.79262	-13.8577	0.000455215	0.00339739	3.81571	9.15771	5.59682	0	0	0		0			0				0			0
MEHO01160267.1	MEHO01160267.1	MEHO01160267.1:1-822	3.10913	-3.79214	-13.8531	0.000497992	0.00365879	9.15771	7.63143	1.86561	0	0	0		0			0				0			0
MEHO01192714.1	MEHO01192714.1	MEHO01192714.1:1-717	3.06677	-3.79078	-13.84	0.000447727	0.00335051	5.342	8.39457	4.66402	0	0	0		0			0				0			0
MEHO01513937.1	MEHO01513937.1	MEHO01513937.1:1-303	3.06677	-3.79078	-13.84	0.000447727	0.00335051	5.342	8.39457	4.66402	0	0	0		3	GO:0046872|GO:0003676|GO:0004523	F:metal ion binding|F:nucleic acid binding|F:RNA-DNA hybrid ribonuclease activity	0				1	PF13966	zf-RVT	0
MEHO01160738.1	MEHO01160738.1	MEHO01160738.1:1-820	11.3597	-3.78625	-13.7967	3.81978e-07	6.78719e-06	20.6049	19.8417	24.2529	2.19858	0	1.25992		0			0				0			0
MEHO01236648.1	MEHO01236648.1	MEHO01236648.1:1-616	3.06677	-3.78553	-13.7898	0.000467189	0.00347353	9.15771	4.57886	4.66402	0	0	0		0			0				0			0
MEHO01091165.1	MEHO01091165.1	MEHO01091165.1:1-1231	5.5521	-3.78532	-13.7878	0.000104846	0.000972995	12.9734	10.684	8.39524	0	0	1.25992		0			0				0			0
MEHO01141883.1	MEHO01141883.1	MEHO01141883.1:1-900	5.52533	-3.78328	-13.7683	0.000116089	0.00105933	7.63143	16.026	8.39524	1.09929	0	0		0			0				0			0
MEHO01018631.1	MEHO01018631.1	MEHO01018631.1:1-2712	3.09504	-3.78268	-13.7626	0.000493223	0.00363223	9.92086	3.05257	5.59682	0	0	0		0			0				0			0
MEHO01295611.1	MEHO01295611.1	MEHO01295611.1:1-520	5.55104	-3.7809	-13.7456	0.000108319	0.000999379	9.92086	9.15771	13.0593	0	1.16839	0		0			0				0			0
MEHO01426759.1	MEHO01426759.1	MEHO01426759.1:1-377	5.63587	-3.77987	-13.7358	0.000119262	0.00108383	5.342	11.4471	15.8577	0	1.16839	0		0			0				0			0
MEHO01152871.1	MEHO01152871.1	MEHO01152871.1:1-852	5.55104	-3.77843	-13.7221	0.000111469	0.00102391	11.4471	7.63143	13.0593	0	1.16839	0		1	GO:0007275	P:multicellular organism development	0				1	PF05564	Auxin_repressed	0
MEHO01149310.1	MEHO01149310.1	MEHO01149310.1:1-867	5.52276	-3.77773	-13.7155	0.000109351	0.00100778	9.92086	9.92086	12.1265	0	1.16839	0		0			0				0			0
MEHO01111008.1	MEHO01111008.1	MEHO01111008.1:1-1079	5.56629	-3.77702	-13.7087	0.000108532	0.00100106	9.15771	9.92086	13.0593	0	0	1.25992		0			0				0			0
MEHO01284736.1	MEHO01284736.1	MEHO01284736.1:1-535	5.48297	-3.77637	-13.7025	0.000112142	0.00102782	9.15771	11.4471	11.1936	1.09929	0	0		0			0				0			0
MEHO01014192.1	MEHO01014192.1	MEHO01014192.1:1-3017	34.2668	-3.77462	-13.6859	3.40619e-16	2.32067e-14	61.0514	65.6303	66.2291	5.49644	4.67354	2.51984		0			0				0			0
MEHO01002129.1	MEHO01002129.1	MEHO01002129.1:1-5352	3.03849	-3.77419	-13.6818	0.000495957	0.00364734	9.15771	5.342	3.73122	0	0	0		0			0				0			0
MEHO01004929.1	MEHO01004929.1	MEHO01004929.1:1-4301	3.03849	-3.77419	-13.6818	0.000495957	0.00364734	5.342	9.15771	3.73122	0	0	0		1	GO:0008270	F:zinc ion binding	0				3	PF14432|PF01535|PF13041	DYW_deaminase|PPR|PPR_2	0
MEHO01085304.1	MEHO01085304.1	MEHO01085304.1:1-1284	5.49448	-3.77379	-13.6781	0.000111391	0.00102355	9.92086	10.684	11.1936	0	1.16839	0		0			0				0			0
MEHO01257687.1	MEHO01257687.1	MEHO01257687.1:1-577	3.10924	-3.77324	-13.6729	0.000500926	0.00367596	3.81571	4.57886	10.2608	0	0	0		2	GO:0004867|GO:0009611	F:serine-type endopeptidase inhibitor activity|P:response to wounding	0				1	PF00280	potato_inhibit	0
MEHO01005634.1	MEHO01005634.1	MEHO01005634.1:1-4133	80.2818	-3.77241	-13.665	4.58661e-31	1.1073e-28	146.523	161.023	142.719	16.4893	2.33677	12.5992		0			0				0			0
MEHO01004312.1	MEHO01004312.1	MEHO01004312.1:1-4470	14.1842	-3.77175	-13.6587	2.93395e-08	6.58233e-07	22.1311	27.4731	30.7825	2.19858	0	2.51984		0			0				0			0
MEHO01387215.1	MEHO01387215.1	MEHO01387215.1:1-414	3.08096	-3.77028	-13.6448	0.000496253	0.00364734	5.342	3.81571	9.32804	0	0	0		0			0				0			0
MEHO01658120.1	MEHO01658120.1	MEHO01658120.1:1-204	3.08096	-3.77028	-13.6448	0.000496253	0.00364734	3.81571	5.342	9.32804	0	0	0		0			0				0			0
MEHO01022620.1	MEHO01022620.1	MEHO01022620.1:1-2507	3.10924	-3.76953	-13.6377	0.000516617	0.00377035	5.342	3.05257	10.2608	0	0	0		0			0				0			0
MEHO01113810.1	MEHO01113810.1	MEHO01113810.1:1-1061	3.05268	-3.76822	-13.6253	0.000488053	0.00360372	5.342	4.57886	8.39524	0	0	0		0			0				0			0
MEHO01114222.1	MEHO01114222.1	MEHO01114222.1:1-1058	3.05268	-3.76822	-13.6253	0.000488053	0.00360372	4.57886	5.342	8.39524	0	0	0		6	GO:0016021|GO:0005886|GO:0005524|GO:0030247|GO:0004674|GO:0007166	C:integral component of membrane|C:plasma membrane|F:ATP binding|F:polysaccharide binding|F:protein serine/threonine kinase activity|P:cell surface receptor signaling pathway	0				2	PF13947|PF07714	GUB_WAK_bind|Pkinase_Tyr	1	COG0515	T	Serine/threonine protein kinase
MEHO01045839.1	MEHO01045839.1	MEHO01045839.1:1-1810	3.03849	-3.7682	-13.6252	0.000519982	0.00378992	9.92086	4.57886	3.73122	0	0	0		0			0				0			0
MEHO01055102.1	MEHO01055102.1	MEHO01055102.1:1-1645	28.3346	-3.768	-13.6233	6.6322e-14	3.39936e-12	57.9989	54.9463	46.6402	4.39715	3.50516	2.51984		0			0				0			0
MEHO01028856.1	MEHO01028856.1	MEHO01028856.1:1-2253	3.05268	-3.76514	-13.5963	0.000500702	0.00367512	3.81571	6.10514	8.39524	0	0	0		3	GO:0016021|GO:0005774|GO:0005337	C:integral component of membrane|C:vacuolar membrane|F:nucleoside transmembrane transporter activity	1	K15014	solute carrier family 29 (equilibrative nucleoside transporter), member 1/2/3		1	PF01733	Nucleoside_tran	0
MEHO01151127.1	MEHO01151127.1	MEHO01151127.1:1-859	3.05268	-3.76514	-13.5963	0.000500702	0.00367512	3.81571	6.10514	8.39524	0	0	0		0			0				0			0
MEHO01055935.1	MEHO01055935.1	MEHO01055935.1:1-1632	3.08096	-3.76504	-13.5954	0.00051826	0.0037782	3.05257	6.10514	9.32804	0	0	0		0			0				0			0
MEHO01035974.1	MEHO01035974.1	MEHO01035974.1:1-2034	3.02441	-3.76357	-13.5815	0.000490583	0.00361999	5.342	5.342	7.46243	0	0	0		0			0				0			0
MEHO01044586.1	MEHO01044586.1	MEHO01044586.1:1-1834	3.02441	-3.76357	-13.5815	0.000490583	0.00361999	5.342	5.342	7.46243	0	0	0		0			0				0			0
MEHO01071587.1	MEHO01071587.1	MEHO01071587.1:1-1424	3.02441	-3.76357	-13.5815	0.000490583	0.00361999	5.342	5.342	7.46243	0	0	0		2	GO:0046872|GO:0016491	F:metal ion binding|F:oxidoreductase activity	0				2	PF03171|PF14226	2OG-FeII_Oxy|DIOX_N	0
MEHO01039992.1	MEHO01039992.1	MEHO01039992.1:1-1936	3.02441	-3.76218	-13.5684	0.00049626	0.00364734	6.10514	4.57886	7.46243	0	0	0		0			0				0			0
MEHO01283634.1	MEHO01283634.1	MEHO01283634.1:1-537	3.02441	-3.76218	-13.5684	0.00049626	0.00364734	6.10514	4.57886	7.46243	0	0	0		0			0				0			0
MEHO01030640.1	MEHO01030640.1	MEHO01030640.1:1-2192	3.10924	-3.76129	-13.56	0.000552689	0.00398558	2.28943	6.10514	10.2608	0	0	0		4	GO:0005737|GO:0045335|GO:0008757|GO:0032259	C:cytoplasm|C:phagocytic vesicle|F:S-adenosylmethionine-dependent methyltransferase activity|P:methylation	0				1	PF08241	Methyltransf_11	0
MEHO01226473.1	MEHO01226473.1	MEHO01226473.1:1-636	8.30483	-3.76058	-13.5534	7.52535e-06	9.75544e-05	14.4997	19.8417	13.0593	0	1.16839	1.25992		0			0				0			0
MEHO01305653.1	MEHO01305653.1	MEHO01305653.1:1-506	5.45201	-3.7603	-13.5508	0.000132886	0.00118884	16.026	9.92086	5.59682	0	1.16839	0		0			0				0			0
MEHO01411740.1	MEHO01411740.1	MEHO01411740.1:1-391	3.03849	-3.75976	-13.5457	0.000555439	0.00400195	10.684	3.81571	3.73122	0	0	0		0			0				0			0
MEHO01088817.1	MEHO01088817.1	MEHO01088817.1:1-1251	3.05268	-3.75875	-13.5362	0.000527782	0.00383392	6.86829	3.05257	8.39524	0	0	0		0			0				0			0
MEHO01019460.1	MEHO01019460.1	MEHO01019460.1:1-2668	3.02441	-3.75791	-13.5283	0.000514047	0.00375817	3.81571	6.86829	7.46243	0	0	0		0			0				0			0
MEHO01092123.1	MEHO01092123.1	MEHO01092123.1:1-1223	3.02441	-3.75791	-13.5283	0.000514047	0.00375817	6.86829	3.81571	7.46243	0	0	0		0			0				0			0
MEHO01115086.1	MEHO01115086.1	MEHO01115086.1:1-1053	3.01021	-3.75781	-13.5273	0.000547088	0.00395204	6.10514	9.15771	2.79841	0	0	0		0			0				0			0
MEHO01022695.1	MEHO01022695.1	MEHO01022695.1:1-2504	16.8919	-3.75761	-13.5255	2.18664e-09	6.02067e-08	34.3414	27.4731	33.5809	1.09929	2.33677	2.51984		0			0				0			0
MEHO01071011.1	MEHO01071011.1	MEHO01071011.1:1-1430	8.31903	-3.75699	-13.5197	7.36826e-06	9.57414e-05	14.4997	15.2629	17.7233	0	1.16839	1.25992		0			0				0			0
MEHO01041459.1	MEHO01041459.1	MEHO01041459.1:1-1902	2.99613	-3.75638	-13.514	0.000503653	0.00369028	6.10514	5.342	6.52963	0	0	0		0			0				0			0
MEHO01059150.1	MEHO01059150.1	MEHO01059150.1:1-1583	2.99613	-3.75638	-13.514	0.000503653	0.00369028	5.342	6.10514	6.52963	0	0	0		3	GO:0046872|GO:0003676|GO:0004523	F:metal ion binding|F:nucleic acid binding|F:RNA-DNA hybrid ribonuclease activity	0				1	PF13966	zf-RVT	0
MEHO01087702.1	MEHO01087702.1	MEHO01087702.1:1-1261	2.99613	-3.75638	-13.514	0.000503653	0.00369028	6.10514	5.342	6.52963	0	0	0		0			0				0			0
MEHO01337742.1	MEHO01337742.1	MEHO01337742.1:1-467	2.99613	-3.75638	-13.514	0.000503653	0.00369028	6.10514	5.342	6.52963	0	0	0		0			0				0			0
MEHO01439213.1	MEHO01439213.1	MEHO01439213.1:1-366	2.99613	-3.75638	-13.514	0.000503653	0.00369028	5.342	6.10514	6.52963	0	0	0		1	GO:0046872	F:metal ion binding	0				1	PF01439	Metallothio_2	0
MEHO01023528.1	MEHO01023528.1	MEHO01023528.1:1-2467	2.99613	-3.75381	-13.4899	0.000514396	0.00375825	4.57886	6.86829	6.52963	0	0	0		0			0				0			0
MEHO01055384.1	MEHO01055384.1	MEHO01055384.1:1-1640	2.99613	-3.75381	-13.4899	0.000514396	0.00375825	6.86829	4.57886	6.52963	0	0	0		0			0				0			0
MEHO01641588.1	MEHO01641588.1	MEHO01641588.1:1-214	2.99613	-3.75381	-13.4899	0.000514396	0.00375825	4.57886	6.86829	6.52963	0	0	0		0			0				0			0
MEHO01088004.1	MEHO01088004.1	MEHO01088004.1:1-1259	368.794	-3.75366	-13.4885	2.53714e-81	7.04394e-78	617.383	718.881	726.654	69.2551	32.7148	47.877		0			0				0			0
MEHO01128804.1	MEHO01128804.1	MEHO01128804.1:1-968	3.01021	-3.75332	-13.4854	0.000566383	0.00407375	5.342	9.92086	2.79841	0	0	0		0			0				0			0
MEHO01003627.1	MEHO01003627.1	MEHO01003627.1:1-4682	8.24722	-3.7529	-13.4814	7.81826e-06	0.00010092	15.2629	16.026	15.8577	0	2.33677	0		0			0				0			0
MEHO01226903.1	MEHO01226903.1	MEHO01226903.1:1-635	8.31903	-3.75123	-13.4659	8.34601e-06	0.000106862	10.684	19.0786	17.7233	0	1.16839	1.25992		0			0				0			0
MEHO01038209.1	MEHO01038209.1	MEHO01038209.1:1-1978	3.02441	-3.75045	-13.4585	0.000546279	0.00394782	7.63143	3.05257	7.46243	0	0	0		0			0				0			0
MEHO01067837.1	MEHO01067837.1	MEHO01067837.1:1-1468	3.02441	-3.75045	-13.4585	0.000546279	0.00394782	3.05257	7.63143	7.46243	0	0	0		0			0				0			0
MEHO01076787.1	MEHO01076787.1	MEHO01076787.1:1-1368	3.05268	-3.74816	-13.4372	0.00057499	0.00413119	2.28943	7.63143	8.39524	0	0	0		0			0				0			0
MEHO01014487.1	MEHO01014487.1	MEHO01014487.1:1-2994	2.96785	-3.74771	-13.433	0.000523279	0.00380729	6.10514	6.10514	5.59682	0	0	0		0			0				0			0
MEHO01207858.1	MEHO01207858.1	MEHO01207858.1:1-678	2.96785	-3.74771	-13.433	0.000523279	0.00380729	6.10514	6.10514	5.59682	0	0	0		0			0				0			0
MEHO01413038.1	MEHO01413038.1	MEHO01413038.1:1-390	2.96785	-3.74771	-13.433	0.000523279	0.00380729	6.10514	6.10514	5.59682	0	0	0		0			0				0			0
MEHO01037091.1	MEHO01037091.1	MEHO01037091.1:1-2005	2.96785	-3.74653	-13.422	0.000528321	0.00383392	5.342	6.86829	5.59682	0	0	0		0			0				0			0
MEHO01052707.1	MEHO01052707.1	MEHO01052707.1:1-1685	2.96785	-3.74653	-13.422	0.000528321	0.00383392	5.342	6.86829	5.59682	0	0	0		0			0				0			0
MEHO01067981.1	MEHO01067981.1	MEHO01067981.1:1-1466	2.96785	-3.74653	-13.422	0.000528321	0.00383392	5.342	6.86829	5.59682	0	0	0		0			0				0			0
MEHO01079125.1	MEHO01079125.1	MEHO01079125.1:1-1344	2.96785	-3.74653	-13.422	0.000528321	0.00383392	6.86829	5.342	5.59682	0	0	0		0			0				0			0
MEHO01138529.1	MEHO01138529.1	MEHO01138529.1:1-916	2.96785	-3.74653	-13.422	0.000528321	0.00383392	6.86829	5.342	5.59682	0	0	0		0			0				0			0
MEHO01369670.1	MEHO01369670.1	MEHO01369670.1:1-432	2.96785	-3.74653	-13.422	0.000528321	0.00383392	5.342	6.86829	5.59682	0	0	0		0			0				0			0
MEHO01085189.1	MEHO01085189.1	MEHO01085189.1:1-1284	203.549	-3.7465	-13.4218	2.11283e-19	2.03442e-17	430.413	367.835	344.205	42.8722	23.3677	12.5992		0			0				0			0
MEHO01119171.1	MEHO01119171.1	MEHO01119171.1:1-1026	48.2928	-3.74569	-13.4142	4.57165e-20	4.77458e-18	68.6829	103.024	98.8772	5.49644	2.33677	11.3393		0			0				0			0
MEHO01105371.1	MEHO01105371.1	MEHO01105371.1:1-1118	5.35577	-3.74438	-13.402	0.000132502	0.00118572	9.92086	9.92086	11.1936	1.09929	0	0		0			0				0			0
MEHO01044207.1	MEHO01044207.1	MEHO01044207.1:1-1842	2.96785	-3.74291	-13.3884	0.000543969	0.00393462	7.63143	4.57886	5.59682	0	0	0		0			0				0			0
MEHO01313559.1	MEHO01313559.1	MEHO01313559.1:1-496	2.96785	-3.74291	-13.3884	0.000543969	0.00393462	7.63143	4.57886	5.59682	0	0	0		0			0				0			0
MEHO01044624.1	MEHO01044624.1	MEHO01044624.1:1-1833	8.11108	-3.7424	-13.3836	9.10308e-06	0.000115623	18.3154	16.026	12.1265	2.19858	0	0		0			0				0			0
MEHO01502125.1	MEHO01502125.1	MEHO01502125.1:1-313	19.4225	-3.73964	-13.3581	4.24003e-10	1.33139e-08	51.1306	30.5257	27.9841	3.29786	2.33677	1.25992		10	GO:0016021|GO:0005886|GO:0005774|GO:0015386|GO:0015385|GO:0055075|GO:0010107|GO:0006885|GO:0090333|GO:0009651	C:integral component of membrane|C:plasma membrane|C:vacuolar membrane|F:potassium:proton antiporter activity|F:sodium:proton antiporter activity|P:potassium ion homeostasis|P:potassium ion import|P:regulation of pH|P:regulation of stomatal closure|P:response to salt stress	0				1	PF00999	Na_H_Exchanger	1	COG0025	P	NhaP-type Na+/H+ or K+/H+ antiporter
MEHO01039521.1	MEHO01039521.1	MEHO01039521.1:1-1947	3.02441	-3.73888	-13.351	0.000599268	0.00428714	2.28943	8.39457	7.46243	0	0	0		0			0				0			0
MEHO01028598.1	MEHO01028598.1	MEHO01028598.1:1-2264	8.12259	-3.73848	-13.3474	9.38506e-06	0.000118302	20.6049	13.7366	12.1265	1.09929	1.16839	0		4	GO:0005634|GO:0003677|GO:0006355|GO:0006351	C:nucleus|F:DNA binding|P:regulation of transcription, DNA-templated|P:transcription, DNA-templated	0				1	PF02362	B3	0
MEHO01013141.1	MEHO01013141.1	MEHO01013141.1:1-3109	2.93957	-3.73592	-13.3236	0.000557209	0.0040121	6.86829	6.10514	4.66402	0	0	0		0			0				0			0
MEHO01235756.1	MEHO01235756.1	MEHO01235756.1:1-618	2.93957	-3.73592	-13.3236	0.000557209	0.0040121	6.86829	6.10514	4.66402	0	0	0		0			0				0			0
MEHO01000230.1	MEHO01000230.1	MEHO01000230.1:1-8482	13.8245	-3.73515	-13.3166	4.25904e-08	9.28626e-07	28.9994	22.1311	27.0513	0	3.50516	1.25992		3	GO:0046872|GO:0003676|GO:0004523	F:metal ion binding|F:nucleic acid binding|F:RNA-DNA hybrid ribonuclease activity	0				1	PF13966	zf-RVT	0
MEHO01068905.1	MEHO01068905.1	MEHO01068905.1:1-1456	2.98193	-3.73495	-13.3147	0.000632228	0.00449015	6.86829	9.15771	1.86561	0	0	0		8	GO:0005737|GO:0005634|GO:0016874|GO:0061630|GO:0008270|GO:0007275|GO:0043161|GO:0042787	C:cytoplasm|C:nucleus|F:ligase activity|F:ubiquitin protein ligase activity|F:zinc ion binding|P:multicellular organism development|P:proteasome-mediated ubiquitin-dependent protein catabolic process|P:protein ubiquitination involved in ubiquitin-dependent protein catabolic process	1	K04506	E3 ubiquitin-protein ligase SIAH1 [EC:2.3.2.27]	ko04013; MAPK signaling pathway - fly | ko04115; p53 signaling pathway | ko04120; Ubiquitin mediated proteolysis | ko04310; Wnt signaling pathway	1	PF03145	Sina	0
MEHO01224212.1	MEHO01224212.1	MEHO01224212.1:1-641	8.10851	-3.73414	-13.3072	8.87903e-06	0.000112992	14.4997	16.026	15.8577	1.09929	1.16839	0		0			0				0			0
MEHO01004361.1	MEHO01004361.1	MEHO01004361.1:1-4456	5.35427	-3.73258	-13.2929	0.00013625	0.00121501	10.684	9.92086	10.2608	0	0	1.25992		5	GO:0016021|GO:0005886|GO:0005524|GO:0004674|GO:0007166	C:integral component of membrane|C:plasma membrane|F:ATP binding|F:protein serine/threonine kinase activity|P:cell surface receptor signaling pathway	0				1	PF07714	Pkinase_Tyr	1	COG0515	T	Serine/threonine protein kinase
MEHO01072778.1	MEHO01072778.1	MEHO01072778.1:1-1410	22.3974	-3.73204	-13.2879	6.29246e-11	2.18831e-09	57.2357	25.9469	42.909	1.09929	4.67354	2.51984		0			0				0			0
MEHO01144204.1	MEHO01144204.1	MEHO01144204.1:1-889	39.0124	-3.73167	-13.2845	9.83516e-18	8.05082e-16	65.6303	83.1826	69.9603	5.49644	3.50516	6.29961		0			0				0			0
MEHO01049102.1	MEHO01049102.1	MEHO01049102.1:1-1749	2.98193	-3.73153	-13.2832	0.00064863	0.00458735	9.92086	6.10514	1.86561	0	0	0		0			0				0			0
MEHO01008828.1	MEHO01008828.1	MEHO01008828.1:1-3578	5.31074	-3.72995	-13.2687	0.0001424	0.00126198	9.15771	12.2103	9.32804	0	1.16839	0		0			0				0			0
MEHO01010615.1	MEHO01010615.1	MEHO01010615.1:1-3362	5.29922	-3.72893	-13.2593	0.000149412	0.00130995	13.7366	7.63143	9.32804	1.09929	0	0		0			0				0			0
MEHO01268437.1	MEHO01268437.1	MEHO01268437.1:1-560	2.96785	-3.72721	-13.2435	0.000616105	0.00438968	9.15771	3.05257	5.59682	0	0	0		0			0				0			0
MEHO01521487.1	MEHO01521487.1	MEHO01521487.1:1-297	5.27094	-3.72672	-13.239	0.000149031	0.00130764	12.9734	9.15771	8.39524	1.09929	0	0		0			0				0			0
MEHO01149042.1	MEHO01149042.1	MEHO01149042.1:1-868	8.17881	-3.7211	-13.1875	1.02881e-05	0.000128086	19.0786	10.684	16.7905	0	0	2.51984		0			0				0			0
MEHO01039359.1	MEHO01039359.1	MEHO01039359.1:1-1951	5.29772	-3.72064	-13.1833	0.000147319	0.00129877	9.92086	12.2103	8.39524	0	0	1.25992		0			0				0			0
MEHO01109424.1	MEHO01109424.1	MEHO01109424.1:1-1090	2.9113	-3.72048	-13.1818	0.000609817	0.00435289	7.63143	6.10514	3.73122	0	0	0		0			0				0			0
MEHO01312213.1	MEHO01312213.1	MEHO01312213.1:1-498	2.9113	-3.72048	-13.1818	0.000609817	0.00435289	7.63143	6.10514	3.73122	0	0	0		0			0				0			0
MEHO01000183.1	MEHO01000183.1	MEHO01000183.1:1-8841	47.2176	-3.71913	-13.1695	1.06296e-20	1.18045e-18	83.1826	87.7614	93.2804	5.49644	3.50516	10.0794		7	GO:0012505|GO:0019897|GO:0005886|GO:0043531|GO:0005524|GO:0000166|GO:0009626	C:endomembrane system|C:extrinsic component of plasma membrane|C:plasma membrane|F:ADP binding|F:ATP binding|F:nucleotide binding|P:plant-type hypersensitive response	1	K13457	disease resistance protein RPM1	ko04626; Plant-pathogen interaction	1	PF00931	NB-ARC	1	COG4886	K	Leucine-rich repeat (LRR) protein
MEHO01049503.1	MEHO01049503.1	MEHO01049503.1:1-1741	5.25418	-3.7182	-13.161	0.000153643	0.00134315	12.2103	10.684	7.46243	0	1.16839	0		0			0				0			0
MEHO01090470.1	MEHO01090470.1	MEHO01090470.1:1-1237	2.9113	-3.71735	-13.1532	0.000624847	0.00444152	5.342	8.39457	3.73122	0	0	0		0			0				0			0
MEHO01106221.1	MEHO01106221.1	MEHO01106221.1:1-1113	2.9113	-3.71735	-13.1532	0.000624847	0.00444152	5.342	8.39457	3.73122	0	0	0		0			0				0			0
MEHO01184865.1	MEHO01184865.1	MEHO01184865.1:1-740	2.9113	-3.71735	-13.1532	0.000624847	0.00444152	8.39457	5.342	3.73122	0	0	0		0			0				0			0
MEHO01437762.1	MEHO01437762.1	MEHO01437762.1:1-367	2.9113	-3.71735	-13.1532	0.000624847	0.00444152	5.342	8.39457	3.73122	0	0	0		0			0				0			0
MEHO01047885.1	MEHO01047885.1	MEHO01047885.1:1-1772	13.614	-3.7168	-13.1483	6.38278e-08	1.34673e-06	32.8151	19.0786	25.1857	1.09929	3.50516	0		0			0				0			0
MEHO01376634.1	MEHO01376634.1	MEHO01376634.1:1-425	44.0838	-3.71408	-13.1235	8.30601e-19	7.41885e-17	105.314	67.1566	74.6243	7.69502	4.67354	5.03968		0			0				0			0
MEHO01067652.1	MEHO01067652.1	MEHO01067652.1:1-1470	2.96785	-3.71405	-13.1232	0.00068207	0.00478497	2.28943	9.92086	5.59682	0	0	0		0			0				0			0
MEHO01002630.1	MEHO01002630.1	MEHO01002630.1:1-5079	2.9113	-3.71197	-13.1043	0.000651303	0.00459915	4.57886	9.15771	3.73122	0	0	0		9	GO:0005634|GO:0003677|GO:0003700|GO:0051301|GO:0050832|GO:0009873|GO:0010200|GO:0006351|GO:0001944	C:nucleus|F:DNA binding|F:transcription factor activity, sequence-specific DNA binding|P:cell division|P:defense response to fungus|P:ethylene-activated signaling pathway|P:response to chitin|P:transcription, DNA-templated|P:vasculature development	0				1	PF00847	AP2	0
MEHO01267594.1	MEHO01267594.1	MEHO01267594.1:1-561	5.34019	-3.7118	-13.1028	0.000156853	0.00136513	7.63143	9.15771	13.9921	0	0	1.25992		0			0				0			0
MEHO01130267.1	MEHO01130267.1	MEHO01130267.1:1-960	10.8624	-3.71169	-13.1018	8.22895e-07	1.35721e-05	23.6574	13.7366	24.2529	1.09929	1.16839	1.25992		0			0				0			0
MEHO01098682.1	MEHO01098682.1	MEHO01098682.1:1-1169	5.25418	-3.70945	-13.0814	0.000168575	0.00145013	7.63143	15.2629	7.46243	0	1.16839	0		0			0				0			0
MEHO01037910.1	MEHO01037910.1	MEHO01037910.1:1-1985	3.01032	-3.7093	-13.0801	0.000690784	0.00482835	3.05257	3.81571	11.1936	0	0	0		0			0				0			0
MEHO01046740.1	MEHO01046740.1	MEHO01046740.1:1-1793	2.95377	-3.70847	-13.0726	0.000649497	0.00458834	3.81571	4.57886	9.32804	0	0	0		0			0				0			0
MEHO01006762.1	MEHO01006762.1	MEHO01006762.1:1-3911	2.92549	-3.70598	-13.05	0.000640504	0.00454215	4.57886	4.57886	8.39524	0	0	0		0			0				0			0
MEHO01098565.1	MEHO01098565.1	MEHO01098565.1:1-1170	10.7928	-3.70547	-13.0454	7.71736e-07	1.28299e-05	16.7891	22.8943	21.4545	1.09929	0	2.51984		0			0				0			0
MEHO01065391.1	MEHO01065391.1	MEHO01065391.1:1-1497	90.8398	-3.70528	-13.0437	3.06786e-34	9.37696e-32	173.997	174.76	158.577	6.59573	21.0309	10.0794		0			0				0			0
MEHO01009846.1	MEHO01009846.1	MEHO01009846.1:1-3450	13.533	-3.70463	-13.0378	6.00797e-08	1.27817e-06	25.1837	20.6049	30.7825	2.19858	1.16839	1.25992		0			0				0			0
MEHO01029243.1	MEHO01029243.1	MEHO01029243.1:1-2240	2.92549	-3.70425	-13.0344	0.00064949	0.00458834	3.81571	5.342	8.39524	0	0	0		0			0				2	PF00646|PF08268	F-box|FBA_3	0
MEHO01104376.1	MEHO01104376.1	MEHO01104376.1:1-1126	2.92549	-3.70425	-13.0344	0.00064949	0.00458834	3.81571	5.342	8.39524	0	0	0		0			0				0			0
MEHO01504729.1	MEHO01504729.1	MEHO01504729.1:1-311	2.92549	-3.70425	-13.0344	0.00064949	0.00458834	5.342	3.81571	8.39524	0	0	0		0			0				0			0
MEHO01104559.1	MEHO01104559.1	MEHO01104559.1:1-1125	2.9113	-3.70404	-13.0325	0.000691909	0.00483201	9.92086	3.81571	3.73122	0	0	0		0			0				0			0
MEHO01149521.1	MEHO01149521.1	MEHO01149521.1:1-866	2.9113	-3.70404	-13.0325	0.000691909	0.00483201	9.92086	3.81571	3.73122	0	0	0		0			0				0			0
MEHO01000406.1	MEHO01000406.1	MEHO01000406.1:1-7650	13.7164	-3.70343	-13.027	7.3489e-08	1.53248e-06	19.8417	22.1311	35.4466	1.09929	0	3.77976		0			0				0			0
MEHO01500257.1	MEHO01500257.1	MEHO01500257.1:1-314	5.20031	-3.7027	-13.0204	0.000168622	0.00145013	7.63143	12.2103	10.2608	1.09929	0	0		0			0				0			0
MEHO01008623.1	MEHO01008623.1	MEHO01008623.1:1-3608	5.21182	-3.70244	-13.018	0.000163023	0.00140926	9.15771	10.684	10.2608	0	1.16839	0		0			0				0			0
MEHO01042164.1	MEHO01042164.1	MEHO01042164.1:1-1886	5.25536	-3.70219	-13.0158	0.000160962	0.00139506	10.684	8.39457	11.1936	0	0	1.25992		0			0				0			0
MEHO01179031.1	MEHO01179031.1	MEHO01179031.1:1-757	2.98205	-3.70113	-13.0062	0.000712377	0.00495585	2.28943	5.342	10.2608	0	0	0		0			0				0			0
MEHO01096177.1	MEHO01096177.1	MEHO01096177.1:1-1190	2.89721	-3.70087	-13.0039	0.000645288	0.0045683	4.57886	5.342	7.46243	0	0	0		0			0				0			0
MEHO01123475.1	MEHO01123475.1	MEHO01123475.1:1-999	2.89721	-3.70087	-13.0039	0.000645288	0.0045683	5.342	4.57886	7.46243	0	0	0		0			0				0			0
MEHO01372554.1	MEHO01372554.1	MEHO01372554.1:1-429	2.89721	-3.70087	-13.0039	0.000645288	0.0045683	4.57886	5.342	7.46243	0	0	0		0			0				0			0
MEHO01130079.1	MEHO01130079.1	MEHO01130079.1:1-961	5.26944	-3.70067	-13.0021	0.000176659	0.00151378	16.026	6.86829	7.46243	0	0	1.25992		0			0				0			0
MEHO01032130.1	MEHO01032130.1	MEHO01032130.1:1-2144	2.88302	-3.7005	-13.0006	0.000689315	0.0048226	6.10514	8.39457	2.79841	0	0	0		0			0				0			0
MEHO01248755.1	MEHO01248755.1	MEHO01248755.1:1-593	5.21439	-3.69939	-12.9906	0.000189825	0.00160962	16.7891	6.86829	6.52963	1.09929	0	0		6	GO:0005887|GO:0005886|GO:0030552|GO:0030553|GO:0005216|GO:0042391	C:integral component of plasma membrane|C:plasma membrane|F:cAMP binding|F:cGMP binding|F:ion channel activity|P:regulation of membrane potential	1	K05391	cyclic nucleotide gated channel, plant	ko04626; Plant-pathogen interaction	2	PF00027|PF00520	cNMP_binding|Ion_trans	0
MEHO01231508.1	MEHO01231508.1	MEHO01231508.1:1-626	2.92549	-3.69893	-12.9864	0.000677725	0.00476151	6.10514	3.05257	8.39524	0	0	0		0			0				0			0
MEHO01125988.1	MEHO01125988.1	MEHO01125988.1:1-984	21.7369	-3.69794	-12.9775	3.32701e-11	1.21805e-09	46.5517	33.5783	41.9762	2.19858	2.33677	3.77976		0			0				0			0
MEHO01018360.1	MEHO01018360.1	MEHO01018360.1:1-2729	2.89721	-3.69771	-12.9754	0.000661827	0.00466655	3.81571	6.10514	7.46243	0	0	0		0			0				0			0
MEHO01116398.1	MEHO01116398.1	MEHO01116398.1:1-1044	2.89721	-3.69771	-12.9754	0.000661827	0.00466655	3.81571	6.10514	7.46243	0	0	0		0			0				0			0
MEHO01419031.1	MEHO01419031.1	MEHO01419031.1:1-384	7.99507	-3.69649	-12.9645	1.14464e-05	0.000140563	17.5523	12.9734	14.9249	0	0	2.51984		0			0				0			0
MEHO01163444.1	MEHO01163444.1	MEHO01163444.1:1-810	2.95366	-3.69519	-12.9528	0.000821143	0.00558196	10.684	6.10514	0.932804	0	0	0		0			0				0			0
MEHO01261224.1	MEHO01261224.1	MEHO01261224.1:1-571	2.86894	-3.6946	-12.9475	0.000656221	0.00462996	5.342	5.342	6.52963	0	0	0		0			0				0			0
MEHO01075954.1	MEHO01075954.1	MEHO01075954.1:1-1377	2.86894	-3.69318	-12.9347	0.000663716	0.00467294	6.10514	4.57886	6.52963	0	0	0		0			0				0			0
MEHO01095469.1	MEHO01095469.1	MEHO01095469.1:1-1195	2.86894	-3.69318	-12.9347	0.000663716	0.00467294	4.57886	6.10514	6.52963	0	0	0		0			0				0			0
MEHO01247657.1	MEHO01247657.1	MEHO01247657.1:1-595	2.86894	-3.69318	-12.9347	0.000663716	0.00467294	6.10514	4.57886	6.52963	0	0	0		0			0				0			0
MEHO01258543.1	MEHO01258543.1	MEHO01258543.1:1-576	2.86894	-3.69318	-12.9347	0.000663716	0.00467294	4.57886	6.10514	6.52963	0	0	0		0			0				0			0
MEHO01070434.1	MEHO01070434.1	MEHO01070434.1:1-1437	5.15527	-3.69149	-12.9196	0.000174163	0.00149431	11.4471	9.92086	8.39524	0	1.16839	0		0			0				0			0
MEHO01004991.1	MEHO01004991.1	MEHO01004991.1:1-4282	24.4289	-3.69129	-12.9179	3.87819e-12	1.61104e-10	54.1831	43.4991	39.1778	0	4.67354	5.03968		0			0				0			0
MEHO01235704.1	MEHO01235704.1	MEHO01235704.1:1-618	2.89721	-3.69109	-12.916	0.000697478	0.00486337	6.86829	3.05257	7.46243	0	0	0		0			0				0			0
MEHO01143840.1	MEHO01143840.1	MEHO01143840.1:1-891	2.86894	-3.68878	-12.8954	0.000687186	0.00480871	6.86829	3.81571	6.52963	0	0	0		0			0				0			0
MEHO01020036.1	MEHO01020036.1	MEHO01020036.1:1-2638	32.4957	-3.68633	-12.8735	2.06519e-15	1.26777e-13	60.2883	61.8146	59.6995	2.19858	4.67354	6.29961		0			0				0			0
MEHO01062492.1	MEHO01062492.1	MEHO01062492.1:1-1535	2.84066	-3.68542	-12.8654	0.000682906	0.00478681	5.342	6.10514	5.59682	0	0	0		0			0				0			0
MEHO01387401.1	MEHO01387401.1	MEHO01387401.1:1-414	2.84066	-3.68542	-12.8654	0.000682906	0.00478681	5.342	6.10514	5.59682	0	0	0		0			0				0			0
MEHO01421226.1	MEHO01421226.1	MEHO01421226.1:1-382	2.84066	-3.68542	-12.8654	0.000682906	0.00478681	5.342	6.10514	5.59682	0	0	0		0			0				0			0
MEHO01214398.1	MEHO01214398.1	MEHO01214398.1:1-663	2.84066	-3.68542	-12.8654	0.000682906	0.00478681	6.10514	5.342	5.59682	0	0	0		6	GO:0008289|GO:0006869|GO:0009723|GO:0042542|GO:0009751|GO:0009611	F:lipid binding|P:lipid transport|P:response to ethylene|P:response to hydrogen peroxide|P:response to salicylic acid|P:response to wounding	0				1	PF00234	Tryp_alpha_amyl	0
MEHO01351396.1	MEHO01351396.1	MEHO01351396.1:1-451	70.2996	-3.68533	-12.8646	2.85933e-27	5.41258e-25	156.444	110.656	125.929	14.2907	8.1787	6.29961		10	GO:0009535|GO:0016021|GO:0009523|GO:0016168|GO:0045156|GO:0005506|GO:0010242|GO:0009772|GO:0018298|GO:0009635	C:chloroplast thylakoid membrane|C:integral component of membrane|C:photosystem II|F:chlorophyll binding|F:electron transporter, transferring electrons within the cyclic electron transport pathway of photosynthesis activity|F:iron ion binding|F:oxygen evolving activity|P:photosynthetic electron transport in photosystem II|P:protein-chromophore linkage|P:response to herbicide	0				1	PF00124	Photo_RC	0
MEHO01003324.1	MEHO01003324.1	MEHO01003324.1:1-4787	10.6054	-3.68484	-12.8602	8.85377e-07	1.44736e-05	19.0786	21.368	19.5889	0	2.33677	1.25992		0			0				0			0
MEHO01023370.1	MEHO01023370.1	MEHO01023370.1:1-2474	5.11548	-3.68412	-12.8538	0.000190383	0.00161354	13.7366	8.39457	7.46243	1.09929	0	0		0			0				0			0
MEHO01101146.1	MEHO01101146.1	MEHO01101146.1:1-1149	2.84066	-3.68277	-12.8418	0.000697238	0.00486272	6.86829	4.57886	5.59682	0	0	0		0			0				0			0
MEHO01423155.1	MEHO01423155.1	MEHO01423155.1:1-380	2.84066	-3.68277	-12.8418	0.000697238	0.00486272	4.57886	6.86829	5.59682	0	0	0		0			0				0			0
MEHO01024510.1	MEHO01024510.1	MEHO01024510.1:1-2422	5.22708	-3.68251	-12.8395	0.000192843	0.00162941	14.4997	5.342	10.2608	0	0	1.25992		0			0				0			0
MEHO01079381.1	MEHO01079381.1	MEHO01079381.1:1-1341	5.15527	-3.68196	-12.8345	0.000192629	0.0016284	14.4997	6.86829	8.39524	0	1.16839	0		0			0				0			0
MEHO01174865.1	MEHO01174865.1	MEHO01174865.1:1-771	5.15527	-3.68196	-12.8345	0.000192629	0.0016284	14.4997	6.86829	8.39524	0	1.16839	0		0			0				0			0
MEHO01008280.1	MEHO01008280.1	MEHO01008280.1:1-3656	10.5928	-3.68158	-12.8311	1.00436e-06	1.61493e-05	16.026	19.8417	24.2529	1.09929	2.33677	0		7	GO:0005618|GO:0016874|GO:0061630|GO:0008270|GO:0043161|GO:0000209|GO:0042787	C:cell wall|F:ligase activity|F:ubiquitin protein ligase activity|F:zinc ion binding|P:proteasome-mediated ubiquitin-dependent protein catabolic process|P:protein polyubiquitination|P:protein ubiquitination involved in ubiquitin-dependent protein catabolic process	1	K11982	E3 ubiquitin-protein ligase RNF115/126 [EC:2.3.2.27]		1	PF13639	zf-RING_2	0
MEHO01239694.1	MEHO01239694.1	MEHO01239694.1:1-610	18.6464	-3.67843	-12.8032	4.46021e-10	1.39527e-08	35.8677	33.5783	35.4466	3.29786	1.16839	2.51984		0			0				0			0
MEHO01080509.1	MEHO01080509.1	MEHO01080509.1:1-1330	5.22602	-3.67818	-12.801	0.000200382	0.00168669	9.92086	5.342	14.9249	0	1.16839	0		0			0				0			0
MEHO01013597.1	MEHO01013597.1	MEHO01013597.1:1-3070	2.85474	-3.67768	-12.7965	0.00079277	0.00541894	7.63143	7.63143	1.86561	0	0	0		0			0				0			0
MEHO01073333.1	MEHO01073333.1	MEHO01073333.1:1-1405	2.84066	-3.6773	-12.7931	0.000727597	0.00503981	3.81571	7.63143	5.59682	0	0	0		0			0				0			0
MEHO01298958.1	MEHO01298958.1	MEHO01298958.1:1-515	2.84066	-3.6773	-12.7931	0.000727597	0.00503981	3.81571	7.63143	5.59682	0	0	0		0			0				0			0
MEHO01011206.1	MEHO01011206.1	MEHO01011206.1:1-3297	26.7246	-3.67661	-12.787	3.06562e-13	1.44257e-11	53.42	48.8411	47.573	4.39715	2.33677	3.77976		0			0				0			0
MEHO01186017.1	MEHO01186017.1	MEHO01186017.1:1-736	5.22708	-3.67593	-12.781	0.00020623	0.00172936	4.57886	15.2629	10.2608	0	0	1.25992		0			0				0			0
MEHO01008299.1	MEHO01008299.1	MEHO01008299.1:1-3653	2.81238	-3.67428	-12.7664	0.000721267	0.00500515	6.10514	6.10514	4.66402	0	0	0		8	GO:0005794|GO:0032580|GO:0016021|GO:0008417|GO:0008107|GO:0042546|GO:0071555|GO:0009969	C:Golgi apparatus|C:Golgi cisterna membrane|C:integral component of membrane|F:fucosyltransferase activity|F:galactoside 2-alpha-L-fucosyltransferase activity|P:cell wall biogenesis|P:cell wall organization|P:xyloglucan biosynthetic process	1	K13681	xyloglucan fucosyltransferase [EC:2.4.1.-]		1	PF03254	XG_FTase	0
MEHO01107951.1	MEHO01107951.1	MEHO01107951.1:1-1100	2.81238	-3.67428	-12.7664	0.000721267	0.00500515	6.10514	6.10514	4.66402	0	0	0		0			0				0			0
MEHO01283440.1	MEHO01283440.1	MEHO01283440.1:1-537	2.81238	-3.67428	-12.7664	0.000721267	0.00500515	6.10514	6.10514	4.66402	0	0	0		14	GO:0005712|GO:0032389|GO:0000790|GO:0000795|GO:0005524|GO:0016887|GO:0030983|GO:0003697|GO:0010154|GO:0006298|GO:0006312|GO:0009555|GO:0048316|GO:0009845	C:chiasma|C:MutLalpha complex|C:nuclear chromatin|C:synaptonemal complex|F:ATP binding|F:ATPase activity|F:mismatched DNA binding|F:single-stranded DNA binding|P:fruit development|P:mismatch repair|P:mitotic recombination|P:pollen development|P:seed development|P:seed germination	1	K08734	DNA mismatch repair protein MLH1	ko01524; Platinum drug resistance | ko03430; Mismatch repair | ko03460; Fanconi anemia pathway | ko05200; Pathways in cancer | ko05210; Colorectal cancer | ko05213; Endometrial cancer	2	PF01119|PF16413	DNA_mis_repair|Mlh1_C	1	COG0323	L	DNA mismatch repair ATPase MutL
MEHO01001456.1	MEHO01001456.1	MEHO01001456.1:1-5839	2.81238	-3.67306	-12.7556	0.000728077	0.00503981	6.86829	5.342	4.66402	0	0	0		0			0				0			0
MEHO01001615.1	MEHO01001615.1	MEHO01001615.1:1-5702	2.81238	-3.67306	-12.7556	0.000728077	0.00503981	6.86829	5.342	4.66402	0	0	0		0			0				0			0
MEHO01045286.1	MEHO01045286.1	MEHO01045286.1:1-1820	2.81238	-3.67306	-12.7556	0.000728077	0.00503981	6.86829	5.342	4.66402	0	0	0		2	GO:0005634|GO:0016567	C:nucleus|P:protein ubiquitination	0				2	PF12937|PF00560	F-box-like|LRR_1	0
MEHO01294637.1	MEHO01294637.1	MEHO01294637.1:1-521	2.81238	-3.67306	-12.7556	0.000728077	0.00503981	5.342	6.86829	4.66402	0	0	0		0			0				0			0
MEHO01405778.1	MEHO01405778.1	MEHO01405778.1:1-397	2.81238	-3.67306	-12.7556	0.000728077	0.00503981	6.86829	5.342	4.66402	0	0	0		0			0				0			0
MEHO01469763.1	MEHO01469763.1	MEHO01469763.1:1-340	2.81238	-3.67306	-12.7556	0.000728077	0.00503981	6.86829	5.342	4.66402	0	0	0		0			0				0			0
MEHO01535326.1	MEHO01535326.1	MEHO01535326.1:1-286	2.81238	-3.67306	-12.7556	0.000728077	0.00503981	5.342	6.86829	4.66402	0	0	0		0			0				0			0
MEHO01015380.1	MEHO01015380.1	MEHO01015380.1:1-2928	26.6513	-3.67074	-12.7351	4.2861e-13	1.97505e-11	58.762	45.7886	44.7746	3.29786	3.50516	3.77976		0			0				0			0
MEHO01025460.1	MEHO01025460.1	MEHO01025460.1:1-2381	10.5064	-3.66941	-12.7234	1.00931e-06	1.6221e-05	18.3154	20.6049	20.5217	0	2.33677	1.25992		0			0				0			0
MEHO01006578.1	MEHO01006578.1	MEHO01006578.1:1-3947	18.6193	-3.66937	-12.7231	5.67158e-10	1.73671e-08	30.5257	35.8677	38.245	3.29786	0	3.77976		0			0				0			0
MEHO01019714.1	MEHO01019714.1	MEHO01019714.1:1-2656	2.81238	-3.66935	-12.7228	0.000749195	0.0051656	4.57886	7.63143	4.66402	0	0	0		0			0				0			0
MEHO01154872.1	MEHO01154872.1	MEHO01154872.1:1-843	2.81238	-3.66935	-12.7228	0.000749195	0.0051656	4.57886	7.63143	4.66402	0	0	0		0			0				0			0
MEHO01110694.1	MEHO01110694.1	MEHO01110694.1:1-1081	2.84066	-3.66859	-12.7161	0.00077796	0.00533303	3.05257	8.39457	5.59682	0	0	0		0			0				0			0
MEHO01120426.1	MEHO01120426.1	MEHO01120426.1:1-1018	2.84066	-3.66859	-12.7161	0.00077796	0.00533303	3.05257	8.39457	5.59682	0	0	0		0			0				0			0
MEHO01390030.1	MEHO01390030.1	MEHO01390030.1:1-412	2.84066	-3.66859	-12.7161	0.00077796	0.00533303	3.05257	8.39457	5.59682	0	0	0		0			0				0			0
MEHO01356241.1	MEHO01356241.1	MEHO01356241.1:1-446	10.4269	-3.66729	-12.7047	1.09387e-06	1.74037e-05	22.8943	17.5523	18.6561	2.19858	0	1.25992		0			0				0			0
MEHO01107436.1	MEHO01107436.1	MEHO01107436.1:1-1104	10.4101	-3.66453	-12.6804	1.05246e-06	1.68333e-05	19.8417	21.368	17.7233	1.09929	1.16839	1.25992		0			0				0			0
MEHO01187082.1	MEHO01187082.1	MEHO01187082.1:1-733	10.3986	-3.66399	-12.6756	1.14784e-06	1.81928e-05	17.5523	23.6574	17.7233	2.19858	0	1.25992		5	GO:0048046|GO:0005507|GO:0052716|GO:0016722|GO:0046274	C:apoplast|F:copper ion binding|F:hydroquinone:oxygen oxidoreductase activity|F:oxidoreductase activity, oxidizing metal ions|P:lignin catabolic process	0				3	PF00394|PF07731|PF07732	Cu-oxidase|Cu-oxidase_2|Cu-oxidase_3	1	COG2132	DPM	Multicopper oxidase with three cupredoxin domains (includes cell division protein FtsP and spore coat protein CotA)
MEHO01039331.1	MEHO01039331.1	MEHO01039331.1:1-1952	7.81026	-3.66349	-12.6712	1.43537e-05	0.000172532	14.4997	12.2103	17.7233	0	1.16839	1.25992		0			0				0			0
MEHO01159061.1	MEHO01159061.1	MEHO01159061.1:1-827	42.6721	-3.66303	-12.6672	8.49445e-19	7.56687e-17	81.6563	74.788	82.0868	3.29786	11.6839	2.51984		0			0				0			0
MEHO01100292.1	MEHO01100292.1	MEHO01100292.1:1-1156	2.81238	-3.66291	-12.6662	0.000786892	0.00538429	8.39457	3.81571	4.66402	0	0	0		0			0				0			0
MEHO01360865.1	MEHO01360865.1	MEHO01360865.1:1-441	10.4934	-3.66285	-12.6657	1.09092e-06	1.73863e-05	22.8943	16.7891	19.5889	0	1.16839	2.51984		0			0				0			0
MEHO01360003.1	MEHO01360003.1	MEHO01360003.1:1-442	5.09989	-3.66119	-12.6511	0.000200818	0.00168865	11.4471	7.63143	10.2608	0	0	1.25992		4	GO:0005576|GO:0008810|GO:0071555|GO:0030245	C:extracellular region|F:cellulase activity|P:cell wall organization|P:cellulose catabolic process	0				1	PF00759	Glyco_hydro_9	0
MEHO01199315.1	MEHO01199315.1	MEHO01199315.1:1-700	7.69866	-3.66056	-12.6456	1.48596e-05	0.000178208	16.026	12.9734	14.9249	1.09929	1.16839	0		0			0				0			0
MEHO01022266.1	MEHO01022266.1	MEHO01022266.1:1-2524	40.3492	-3.66039	-12.6441	2.32224e-17	1.82902e-15	74.788	57.2357	93.2804	3.29786	4.67354	8.81945		0			0				0			0
MEHO01230427.1	MEHO01230427.1	MEHO01230427.1:1-628	2.78411	-3.65927	-12.6342	0.000783829	0.00536774	6.86829	6.10514	3.73122	0	0	0		0			0				0			0
MEHO01217841.1	MEHO01217841.1	MEHO01217841.1:1-655	5.07161	-3.65901	-12.632	0.000200344	0.00168669	9.92086	9.92086	9.32804	0	0	1.25992		12	GO:0005737|GO:0005634|GO:0005886|GO:0005524|GO:0005509|GO:0009931|GO:0005516|GO:0004683|GO:0009738|GO:0035556|GO:0018105|GO:0046777	C:cytoplasm|C:nucleus|C:plasma membrane|F:ATP binding|F:calcium ion binding|F:calcium-dependent protein serine/threonine kinase activity|F:calmodulin binding|F:calmodulin-dependent protein kinase activity|P:abscisic acid-activated signaling pathway|P:intracellular signal transduction|P:peptidyl-serine phosphorylation|P:protein autophosphorylation	1	K13412	calcium-dependent protein kinase [EC:2.7.11.1]	ko04626; Plant-pathogen interaction | ko05145; Toxoplasmosis	2	PF13499|PF00069	EF-hand_7|Pkinase	0
MEHO01010154.1	MEHO01010154.1	MEHO01010154.1:1-3414	2.78411	-3.65699	-12.6143	0.00079741	0.00544619	5.342	7.63143	3.73122	0	0	0		0			0				0			0
MEHO01119866.1	MEHO01119866.1	MEHO01119866.1:1-1021	10.3525	-3.65552	-12.6015	1.17983e-06	1.86201e-05	20.6049	17.5523	20.5217	1.09929	2.33677	0		0			0				0			0
MEHO01124544.1	MEHO01124544.1	MEHO01124544.1:1-993	5.11291	-3.65473	-12.5946	0.000230388	0.00189849	13.7366	4.57886	11.1936	0	1.16839	0		0			0				0			0
MEHO01067279.1	MEHO01067279.1	MEHO01067279.1:1-1475	10.3127	-3.65426	-12.5905	1.23807e-06	1.94288e-05	16.7891	22.1311	19.5889	2.19858	1.16839	0		0			0				0			0
MEHO01035058.1	MEHO01035058.1	MEHO01035058.1:1-2059	31.7829	-3.65374	-12.5859	2.13921e-14	1.16264e-12	74.0249	57.9989	45.7074	1.09929	9.34709	2.51984		0			0				0			0
MEHO01361951.1	MEHO01361951.1	MEHO01361951.1:1-440	2.78411	-3.65233	-12.5736	0.000825803	0.00560449	8.39457	4.57886	3.73122	0	0	0		0			0				0			0
MEHO01041633.1	MEHO01041633.1	MEHO01041633.1:1-1898	5.11559	-3.65159	-12.5672	0.00023473	0.00193093	7.63143	6.10514	15.8577	1.09929	0	0		0			0				0			0
MEHO01014304.1	MEHO01014304.1	MEHO01014304.1:1-3009	4.9998	-3.65046	-12.5573	0.000216767	0.00180286	10.684	10.684	7.46243	0	1.16839	0		0			0				0			0
MEHO01255173.1	MEHO01255173.1	MEHO01255173.1:1-582	10.4515	-3.64965	-12.5503	1.58123e-06	2.4232e-05	18.3154	12.9734	27.9841	1.09929	2.33677	0		0			0				0			0
MEHO01032876.1	MEHO01032876.1	MEHO01032876.1:1-2122	10.3112	-3.64898	-12.5445	1.19545e-06	1.884e-05	21.368	18.3154	18.6561	1.09929	1.16839	1.25992		0			0				0			0
MEHO01175657.1	MEHO01175657.1	MEHO01175657.1:1-768	4.9998	-3.64691	-12.5265	0.000224865	0.00186081	12.9734	8.39457	7.46243	0	1.16839	0		0			0				0			0
MEHO01027333.1	MEHO01027333.1	MEHO01027333.1:1-2310	4.96001	-3.64617	-12.5201	0.000228979	0.00188804	10.684	11.4471	6.52963	1.09929	0	0		0			0				0			0
MEHO01039209.1	MEHO01039209.1	MEHO01039209.1:1-1955	7.60231	-3.64554	-12.5146	1.86999e-05	0.000218215	11.4471	19.8417	12.1265	2.19858	0	0		4	GO:0005789|GO:0016021|GO:0005886|GO:0032586	C:endoplasmic reticulum membrane|C:integral component of membrane|C:plasma membrane|C:protein storage vacuole membrane	0				1	PF00168	C2	0
MEHO01066169.1	MEHO01066169.1	MEHO01066169.1:1-1488	2.78411	-3.64504	-12.5102	0.000871783	0.00586399	9.15771	3.81571	3.73122	0	0	0		0			0				0			0
MEHO01025389.1	MEHO01025389.1	MEHO01025389.1:1-2384	21.0119	-3.64484	-12.5085	7.29281e-11	2.52303e-09	41.2097	42.736	33.5809	0	3.50516	5.03968		0			0				0			0
MEHO01204353.1	MEHO01204353.1	MEHO01204353.1:1-687	5.15538	-3.6444	-12.5048	0.000250867	0.00204399	8.39457	4.57886	16.7905	0	1.16839	0		0			0				0			0
MEHO01135302.1	MEHO01135302.1	MEHO01135302.1:1-933	5.00248	-3.64317	-12.4941	0.000228446	0.00188529	7.63143	9.15771	12.1265	1.09929	0	0		0			0				0			0
MEHO01038184.1	MEHO01038184.1	MEHO01038184.1:1-1979	12.9765	-3.64086	-12.474	1.22172e-07	2.42422e-06	19.0786	29.7626	24.2529	0	3.50516	1.25992		0			0				0			0
MEHO01002499.1	MEHO01002499.1	MEHO01002499.1:1-5139	2.81238	-3.63973	-12.4643	0.000934718	0.00623071	2.28943	9.92086	4.66402	0	0	0		0			0				0			0
MEHO01041386.1	MEHO01041386.1	MEHO01041386.1:1-1903	2.7983	-3.63913	-12.4592	0.000856657	0.00578443	3.81571	4.57886	8.39524	0	0	0		1	GO:0007275	P:multicellular organism development	0				1	PF05564	Auxin_repressed	0
MEHO01146812.1	MEHO01146812.1	MEHO01146812.1:1-878	2.7983	-3.63913	-12.4592	0.000856657	0.00578443	4.57886	3.81571	8.39524	0	0	0		0			0				0			0
MEHO01199238.1	MEHO01199238.1	MEHO01199238.1:1-700	2.7983	-3.63913	-12.4592	0.000856657	0.00578443	4.57886	3.81571	8.39524	0	0	0		0			0				0			0
MEHO01252117.1	MEHO01252117.1	MEHO01252117.1:1-587	2.7983	-3.63913	-12.4592	0.000856657	0.00578443	4.57886	3.81571	8.39524	0	0	0		0			0				0			0
MEHO01359746.1	MEHO01359746.1	MEHO01359746.1:1-442	2.85485	-3.63688	-12.4397	0.000932692	0.00621944	4.57886	2.28943	10.2608	0	0	0		0			0				2	PF00646|PF08387	F-box|FBD	0
MEHO01147676.1	MEHO01147676.1	MEHO01147676.1:1-874	105.075	-3.63631	-12.4348	1.34401e-39	5.52805e-37	202.996	196.128	185.628	15.39	15.189	15.1191		0			0				0			0
MEHO01143548.1	MEHO01143548.1	MEHO01143548.1:1-892	2.75583	-3.6363	-12.4347	0.000901461	0.0060368	8.39457	5.342	2.79841	0	0	0		0			0				0			0
MEHO01222021.1	MEHO01222021.1	MEHO01222021.1:1-646	2.75583	-3.6363	-12.4347	0.000901461	0.0060368	8.39457	5.342	2.79841	0	0	0		2	GO:0050832|GO:0031640	P:defense response to fungus|P:killing of cells of other organism	0				0			0
MEHO01193569.1	MEHO01193569.1	MEHO01193569.1:1-715	4.98678	-3.63567	-12.4293	0.000235618	0.00193707	9.15771	12.9734	6.52963	0	0	1.25992		0			0				0			0
MEHO01132047.1	MEHO01132047.1	MEHO01132047.1:1-950	5.03076	-3.63564	-12.429	0.000255638	0.00207627	4.57886	11.4471	13.0593	1.09929	0	0		0			0				0			0
MEHO01053212.1	MEHO01053212.1	MEHO01053212.1:1-1676	2.7983	-3.63509	-12.4243	0.000883835	0.00594026	3.05257	5.342	8.39524	0	0	0		3	GO:0046872|GO:0003676|GO:0004523	F:metal ion binding|F:nucleic acid binding|F:RNA-DNA hybrid ribonuclease activity	0				1	PF13966	zf-RVT	0
MEHO01161855.1	MEHO01161855.1	MEHO01161855.1:1-816	2.93969	-3.63347	-12.4104	0.00105722	0.00687402	2.28943	2.28943	13.0593	0	0	0		0			0				0			0
MEHO01533001.1	MEHO01533001.1	MEHO01533001.1:1-288	2.77002	-3.63347	-12.4103	0.000865352	0.00582896	3.81571	5.342	7.46243	0	0	0		0			0				0			0
MEHO01191399.1	MEHO01191399.1	MEHO01191399.1:1-721	4.94593	-3.63189	-12.3968	0.000243958	0.001996	11.4471	6.86829	10.2608	1.09929	0	0		0			0				0			0
MEHO01172879.1	MEHO01172879.1	MEHO01172879.1:1-778	12.8416	-3.63109	-12.3899	1.18455e-07	2.36172e-06	26.71	21.368	24.2529	2.19858	0	2.51984		0			0				0			0
MEHO01024591.1	MEHO01024591.1	MEHO01024591.1:1-2419	2.75583	-3.63069	-12.3865	0.000939006	0.00624762	4.57886	9.15771	2.79841	0	0	0		0			0				0			0
MEHO01052930.1	MEHO01052930.1	MEHO01052930.1:1-1681	2.75583	-3.63069	-12.3865	0.000939006	0.00624762	4.57886	9.15771	2.79841	0	0	0		0			0				0			0
MEHO01021061.1	MEHO01021061.1	MEHO01021061.1:1-2585	2.88313	-3.62875	-12.3698	0.00102504	0.00670662	4.57886	1.52629	11.1936	0	0	0		0			0				0			0
MEHO01081486.1	MEHO01081486.1	MEHO01081486.1:1-1320	12.8531	-3.62862	-12.3687	1.2294e-07	2.43657e-06	19.8417	28.2363	24.2529	1.09929	1.16839	2.51984		0			0				0			0
MEHO01002211.1	MEHO01002211.1	MEHO01002211.1:1-5307	2.74175	-3.62843	-12.3671	0.000870013	0.00585326	5.342	4.57886	6.52963	0	0	0		17	GO:0005737|GO:0005634|GO:0000943|GO:0004190|GO:0005524|GO:0003677|GO:0003887|GO:0008233|GO:0004540|GO:0003723|GO:0003964|GO:0004523|GO:0008270|GO:0015074|GO:0006310|GO:0032197|GO:0019076	C:cytoplasm|C:nucleus|C:retrotransposon nucleocapsid|F:aspartic-type endopeptidase activity|F:ATP binding|F:DNA binding|F:DNA-directed DNA polymerase activity|F:peptidase activity|F:ribonuclease activity|F:RNA binding|F:RNA-directed DNA polymerase activity|F:RNA-DNA hybrid ribonuclease activity|F:zinc ion binding|P:DNA integration|P:DNA recombination|P:transposition, RNA-mediated|P:viral release …	1	K07497	putative transposase		3	PF12384|PF00665|PF00078	Peptidase_A2B|rve|RVT_1	0
MEHO01012375.1	MEHO01012375.1	MEHO01012375.1:1-3177	2.74175	-3.62843	-12.3671	0.000870013	0.00585326	5.342	4.57886	6.52963	0	0	0		0			0				0			0
MEHO01019334.1	MEHO01019334.1	MEHO01019334.1:1-2675	2.74175	-3.62843	-12.3671	0.000870013	0.00585326	4.57886	5.342	6.52963	0	0	0		0			0				0			0
MEHO01099998.1	MEHO01099998.1	MEHO01099998.1:1-1159	2.74175	-3.62843	-12.3671	0.000870013	0.00585326	5.342	4.57886	6.52963	0	0	0		0			0				0			0
MEHO01158811.1	MEHO01158811.1	MEHO01158811.1:1-828	2.74175	-3.62843	-12.3671	0.000870013	0.00585326	5.342	4.57886	6.52963	0	0	0		0			0				0			0
MEHO01059361.1	MEHO01059361.1	MEHO01059361.1:1-1579	2.77002	-3.62793	-12.3628	0.000902883	0.00604511	6.10514	3.05257	7.46243	0	0	0		0			0				0			0
MEHO01486696.1	MEHO01486696.1	MEHO01486696.1:1-325	4.9727	-3.62765	-12.3604	0.000235762	0.00193751	8.39457	9.92086	10.2608	0	0	1.25992		0			0				0			0
MEHO01132094.1	MEHO01132094.1	MEHO01132094.1:1-950	10.184	-3.6276	-12.3599	1.54125e-06	2.36956e-05	15.2629	23.6574	18.6561	1.09929	1.16839	1.25992		0			0				0			0
MEHO01658379.1	MEHO01658379.1	MEHO01658379.1:1-204	4.92917	-3.62729	-12.3573	0.000240269	0.00197162	9.92086	9.15771	9.32804	0	1.16839	0		0			0				0			0
MEHO01418049.1	MEHO01418049.1	MEHO01418049.1:1-385	3233.52	-3.62711	-12.3557	3.6272e-172	6.04219e-168	5909.78	5388.55	6657.42	405.637	526.942	512.788		0			0				0			0
MEHO01011438.1	MEHO01011438.1	MEHO01011438.1:1-3271	17.9528	-3.6258	-12.3445	1.13887e-09	3.29364e-08	29.7626	41.2097	29.8497	3.29786	2.33677	1.25992		0			0				0			0
MEHO01002763.1	MEHO01002763.1	MEHO01002763.1:1-5029	2.74175	-3.62517	-12.3392	0.000891989	0.0059842	3.81571	6.10514	6.52963	0	0	0		0			0				0			0
MEHO01059769.1	MEHO01059769.1	MEHO01059769.1:1-1574	2.74175	-3.62517	-12.3392	0.000891989	0.0059842	3.81571	6.10514	6.52963	0	0	0		0			0				0			0
MEHO01254854.1	MEHO01254854.1	MEHO01254854.1:1-582	2.74175	-3.62517	-12.3392	0.000891989	0.0059842	3.81571	6.10514	6.52963	0	0	0		0			0				0			0
MEHO01277533.1	MEHO01277533.1	MEHO01277533.1:1-546	2.74175	-3.62517	-12.3392	0.000891989	0.0059842	6.10514	3.81571	6.52963	0	0	0		2	GO:0008374|GO:0006629	F:O-acyltransferase activity|P:lipid metabolic process	0				1	PF02450	LCAT	0
MEHO01338484.1	MEHO01338484.1	MEHO01338484.1:1-466	2.74175	-3.62517	-12.3392	0.000891989	0.0059842	3.81571	6.10514	6.52963	0	0	0		0			0				0			0
MEHO01360948.1	MEHO01360948.1	MEHO01360948.1:1-441	2.74175	-3.62517	-12.3392	0.000891989	0.0059842	6.10514	3.81571	6.52963	0	0	0		0			0				0			0
MEHO01107916.1	MEHO01107916.1	MEHO01107916.1:1-1100	33.6429	-3.62424	-12.3312	1.0108e-15	6.50109e-14	70.2091	57.9989	59.6995	5.49644	4.67354	3.77976		0			0				0			0
MEHO01019034.1	MEHO01019034.1	MEHO01019034.1:1-2691	2.75583	-3.62277	-12.3187	0.000994073	0.00654516	3.81571	9.92086	2.79841	0	0	0		0			0				0			0
MEHO01012450.1	MEHO01012450.1	MEHO01012450.1:1-3168	7.55739	-3.62183	-12.3106	2.03647e-05	0.000235744	13.7366	10.684	18.6561	1.09929	1.16839	0		0			0				0			0
MEHO01164673.1	MEHO01164673.1	MEHO01164673.1:1-806	2.71347	-3.62011	-12.296	0.000897022	0.0060107	5.342	5.342	5.59682	0	0	0		0			0				0			0
MEHO01363731.1	MEHO01363731.1	MEHO01363731.1:1-438	2.71347	-3.62011	-12.296	0.000897022	0.0060107	5.342	5.342	5.59682	0	0	0		0			0				0			0
MEHO01423401.1	MEHO01423401.1	MEHO01423401.1:1-380	2.71347	-3.62011	-12.296	0.000897022	0.0060107	5.342	5.342	5.59682	0	0	0		1	GO:0005739	C:mitochondrion	0				1	PF07727	RVT_2	1	COG2801	X	Transposase InsO and inactivated derivatives
MEHO01098656.1	MEHO01098656.1	MEHO01098656.1:1-1169	5.014	-3.61995	-12.2946	0.000281286	0.00225652	3.81571	12.9734	12.1265	0	1.16839	0		0			0				0			0
MEHO01401100.1	MEHO01401100.1	MEHO01401100.1:1-401	12.7426	-3.61901	-12.2865	1.29219e-07	2.55191e-06	23.6574	22.8943	25.1857	2.19858	0	2.51984		0			0				0			0
MEHO01095254.1	MEHO01095254.1	MEHO01095254.1:1-1197	2.71347	-3.61864	-12.2835	0.000907089	0.00606717	4.57886	6.10514	5.59682	0	0	0		0			0				0			0
MEHO01259061.1	MEHO01259061.1	MEHO01259061.1:1-575	2.71347	-3.61864	-12.2835	0.000907089	0.00606717	6.10514	4.57886	5.59682	0	0	0		0			0				0			0
MEHO01062674.1	MEHO01062674.1	MEHO01062674.1:1-1533	10.0583	-3.61856	-12.2827	1.61058e-06	2.46477e-05	18.3154	19.0786	19.5889	2.19858	1.16839	0		0			0				0			0
MEHO01071578.1	MEHO01071578.1	MEHO01071578.1:1-1424	2.74175	-3.61836	-12.281	0.000939319	0.00624762	6.86829	3.05257	6.52963	0	0	0		0			0				0			0
MEHO01115174.1	MEHO01115174.1	MEHO01115174.1:1-1052	2.74175	-3.61836	-12.281	0.000939319	0.00624762	3.05257	6.86829	6.52963	0	0	0		0			0				0			0
MEHO01131235.1	MEHO01131235.1	MEHO01131235.1:1-955	2.74175	-3.61836	-12.281	0.000939319	0.00624762	6.86829	3.05257	6.52963	0	0	0		0			0				0			0
MEHO01260687.1	MEHO01260687.1	MEHO01260687.1:1-572	2.74175	-3.61836	-12.281	0.000939319	0.00624762	6.86829	3.05257	6.52963	0	0	0		0			0				0			0
MEHO01422839.1	MEHO01422839.1	MEHO01422839.1:1-381	2.74175	-3.61836	-12.281	0.000939319	0.00624762	6.86829	3.05257	6.52963	0	0	0		0			0				0			0
MEHO01259220.1	MEHO01259220.1	MEHO01259220.1:1-575	2.77002	-3.61802	-12.2782	0.000973074	0.00642723	6.86829	2.28943	7.46243	0	0	0		0			0				0			0
MEHO01100877.1	MEHO01100877.1	MEHO01100877.1:1-1152	15.4352	-3.61791	-12.2772	1.39052e-08	3.29493e-07	27.4731	22.8943	36.3794	1.09929	3.50516	1.25992		0			0				0			0
MEHO01111815.1	MEHO01111815.1	MEHO01111815.1:1-1074	4.8611	-3.6161	-12.2618	0.000265422	0.00214475	12.2103	8.39457	7.46243	1.09929	0	0		0			0				0			0
MEHO01006777.1	MEHO01006777.1	MEHO01006777.1:1-3908	2.71347	-3.61412	-12.245	0.00093859	0.00624762	6.86829	3.81571	5.59682	0	0	0		5	GO:0016021|GO:0005886|GO:0005524|GO:0030246|GO:0004674	C:integral component of membrane|C:plasma membrane|F:ATP binding|F:carbohydrate binding|F:protein serine/threonine kinase activity	0				2	PF00139|PF00069	Lectin_legB|Pkinase	1	COG0515	T	Serine/threonine protein kinase
MEHO01340252.1	MEHO01340252.1	MEHO01340252.1:1-464	2.71347	-3.61412	-12.245	0.00093859	0.00624762	3.81571	6.86829	5.59682	0	0	0		0			0				0			0
MEHO01395487.1	MEHO01395487.1	MEHO01395487.1:1-406	2.71347	-3.61412	-12.245	0.00093859	0.00624762	3.81571	6.86829	5.59682	0	0	0		0			0				0			0
MEHO01103102.1	MEHO01103102.1	MEHO01103102.1:1-1135	2.72755	-3.61301	-12.2356	0.00103421	0.00674806	8.39457	6.10514	1.86561	0	0	0		0			0				0			0
MEHO01015224.1	MEHO01015224.1	MEHO01015224.1:1-2940	7.52761	-3.61236	-12.2301	2.00149e-05	0.000232017	12.9734	12.9734	16.7905	0	1.16839	1.25992		0			0				0			0
MEHO01092419.1	MEHO01092419.1	MEHO01092419.1:1-1220	2.7983	-3.61182	-12.2255	0.00105262	0.00685345	1.52629	6.86829	8.39524	0	0	0		0			0				0			0
MEHO01064472.1	MEHO01064472.1	MEHO01064472.1:1-1510	12.7248	-3.61024	-12.2121	1.57072e-07	3.05133e-06	24.4206	18.3154	28.9169	1.09929	2.33677	1.25992		2	GO:0047274|GO:0005975	F:galactinol-sucrose galactosyltransferase activity|P:carbohydrate metabolic process	1	K06617	raffinose synthase [EC:2.4.1.82]	ko00052; Galactose metabolism	1	PF05691	Raffinose_syn	0
MEHO01104378.1	MEHO01104378.1	MEHO01104378.1:1-1126	7.45954	-3.6092	-12.2033	2.04808e-05	0.000236923	12.9734	14.4997	14.9249	1.09929	0	1.25992		7	GO:0005634|GO:0046872|GO:0000977|GO:0003700|GO:0009791|GO:0006357|GO:0006351	C:nucleus|F:metal ion binding|F:RNA polymerase II regulatory region sequence-specific DNA binding|F:transcription factor activity, sequence-specific DNA binding|P:post-embryonic development|P:regulation of transcription from RNA polymerase II promoter|P:transcription, DNA-templated	0				3	PF05699|PF14372|PF02892	Dimer_Tnp_hAT|DUF4413|zf-BED	0
MEHO01007814.1	MEHO01007814.1	MEHO01007814.1:1-3730	4.90357	-3.60895	-12.2012	0.000276725	0.00222725	8.39457	6.86829	13.0593	1.09929	0	0		0			0				0			0
MEHO01151159.1	MEHO01151159.1	MEHO01151159.1:1-859	7.416	-3.60873	-12.1993	2.09642e-05	0.000241675	12.9734	15.2629	13.9921	1.09929	1.16839	0		0			0				0			0
MEHO01015885.1	MEHO01015885.1	MEHO01015885.1:1-2888	2.68519	-3.60835	-12.1961	0.000948944	0.00629339	5.342	6.10514	4.66402	0	0	0		0			0				0			0
MEHO01028081.1	MEHO01028081.1	MEHO01028081.1:1-2282	2.68519	-3.60835	-12.1961	0.000948944	0.00629339	5.342	6.10514	4.66402	0	0	0		0			0				0			0
MEHO01071733.1	MEHO01071733.1	MEHO01071733.1:1-1422	2.68519	-3.60835	-12.1961	0.000948944	0.00629339	6.10514	5.342	4.66402	0	0	0		0			0				0			0
MEHO01224472.1	MEHO01224472.1	MEHO01224472.1:1-641	2.68519	-3.60835	-12.1961	0.000948944	0.00629339	6.10514	5.342	4.66402	0	0	0		0			0				0			0
MEHO01073309.1	MEHO01073309.1	MEHO01073309.1:1-1405	2.74175	-3.60728	-12.1871	0.00102013	0.00668632	2.28943	7.63143	6.52963	0	0	0		0			0				0			0
MEHO01366205.1	MEHO01366205.1	MEHO01366205.1:1-435	2.74175	-3.60728	-12.1871	0.00102013	0.00668632	2.28943	7.63143	6.52963	0	0	0		0			0				0			0
MEHO01001439.1	MEHO01001439.1	MEHO01001439.1:1-5857	17.7419	-3.60625	-12.1784	1.21275e-09	3.49212e-08	32.052	36.6309	30.7825	3.29786	1.16839	2.51984		0			0				0			0
MEHO01058324.1	MEHO01058324.1	MEHO01058324.1:1-1595	2.71347	-3.60617	-12.1777	0.000995922	0.0065511	7.63143	3.05257	5.59682	0	0	0		0			0				0			0
MEHO01082326.1	MEHO01082326.1	MEHO01082326.1:1-1312	2.71347	-3.60617	-12.1777	0.000995922	0.0065511	3.05257	7.63143	5.59682	0	0	0		0			0				0			0
MEHO01006274.1	MEHO01006274.1	MEHO01006274.1:1-4005	2.68519	-3.60562	-12.1731	0.000968418	0.00639901	6.86829	4.57886	4.66402	0	0	0		0			0				0			0
MEHO01024882.1	MEHO01024882.1	MEHO01024882.1:1-2406	2.68519	-3.60562	-12.1731	0.000968418	0.00639901	6.86829	4.57886	4.66402	0	0	0		0			0				0			0
MEHO01033807.1	MEHO01033807.1	MEHO01033807.1:1-2095	2.68519	-3.60562	-12.1731	0.000968418	0.00639901	6.86829	4.57886	4.66402	0	0	0		12	GO:0005789|GO:0016021|GO:0016874|GO:0004842|GO:0008270|GO:0043161|GO:0016567|GO:0009409|GO:0009723|GO:0006970|GO:0009414|GO:0009611	C:endoplasmic reticulum membrane|C:integral component of membrane|F:ligase activity|F:ubiquitin-protein transferase activity|F:zinc ion binding|P:proteasome-mediated ubiquitin-dependent protein catabolic process|P:protein ubiquitination|P:response to cold|P:response to ethylene|P:response to osmotic stress|P:response to water deprivation|P:response to wounding	0				1	PF00097	zf-C3HC4	0
MEHO01049886.1	MEHO01049886.1	MEHO01049886.1:1-1734	10.127	-3.60529	-12.1702	2.254e-06	3.33455e-05	22.8943	22.8943	11.1936	0	0	3.77976		1	GO:0005739	C:mitochondrion	0				1	PF05919	Mitovir_RNA_pol	0
MEHO01004078.1	MEHO01004078.1	MEHO01004078.1:1-4539	12.5845	-3.60311	-12.1519	1.57005e-07	3.05133e-06	27.4731	23.6574	19.5889	1.09929	1.16839	2.51984		0			0				0			0
MEHO01025953.1	MEHO01025953.1	MEHO01025953.1:1-2363	4.88681	-3.60274	-12.1488	0.000276505	0.00222675	7.63143	8.39457	12.1265	0	1.16839	0		0			0				0			0
MEHO01034348.1	MEHO01034348.1	MEHO01034348.1:1-2079	151.035	-3.60135	-12.1371	9.87211e-48	6.99786e-45	299.915	261.758	277.976	35.1772	17.5258	13.8591		0			0				0			0
MEHO01376943.1	MEHO01376943.1	MEHO01376943.1:1-424	4.87529	-3.60012	-12.1268	0.000295569	0.00235917	10.684	5.342	12.1265	1.09929	0	0		0			0				0			0
MEHO01456247.1	MEHO01456247.1	MEHO01456247.1:1-351	2.68519	-3.59999	-12.1256	0.00100962	0.00662655	7.63143	3.81571	4.66402	0	0	0		0			0				0			0
MEHO01164992.1	MEHO01164992.1	MEHO01164992.1:1-805	10.1826	-3.59986	-12.1245	2.2161e-06	3.28433e-05	12.2103	19.0786	26.1185	0	1.16839	2.51984		2	GO:0005634|GO:0009408	C:nucleus|P:response to heat	1	K13993	HSP20 family protein	ko04141; Protein processing in endoplasmic reticulum	1	PF00011	HSP20	1	COG0071	O	Molecular chaperone IbpA, HSP20 family
MEHO01052883.1	MEHO01052883.1	MEHO01052883.1:1-1682	4.85853	-3.59899	-12.1172	0.000279752	0.00224638	7.63143	9.15771	11.1936	0	1.16839	0		0			0				0			0
MEHO01036555.1	MEHO01036555.1	MEHO01036555.1:1-2019	118.434	-3.59887	-12.1162	3.43037e-39	1.34454e-36	260.995	213.68	182.83	12.0922	23.3677	17.6389		0			0				0			0
MEHO01111144.1	MEHO01111144.1	MEHO01111144.1:1-1078	4.93034	-3.59876	-12.1153	0.000283544	0.00227408	9.15771	6.10514	13.0593	0	0	1.25992		2	GO:0047893|GO:0008152	F:flavonol 3-O-glucosyltransferase activity|P:metabolic process	0				1	PF00201	UDPGT	0
MEHO01052313.1	MEHO01052313.1	MEHO01052313.1:1-1691	51.2814	-3.59768	-12.1062	3.18544e-21	3.72372e-19	109.893	74.788	100.743	7.69502	7.01032	7.55953		0			0				0			0
MEHO01150474.1	MEHO01150474.1	MEHO01150474.1:1-862	12.6427	-3.59438	-12.0786	2.53281e-07	4.6984e-06	13.7366	26.71	30.7825	2.19858	1.16839	1.25992		0			0				0			0
MEHO01064886.1	MEHO01064886.1	MEHO01064886.1:1-1504	4.79046	-3.59433	-12.0782	0.000288294	0.00230774	9.15771	9.15771	9.32804	1.09929	0	0		0			0				1	PF14547	Hydrophob_seed	0
MEHO01007468.1	MEHO01007468.1	MEHO01007468.1:1-3787	2.65692	-3.59388	-12.0744	0.00102301	0.00669467	6.10514	6.10514	3.73122	0	0	0		0			0				0			0
MEHO01037736.1	MEHO01037736.1	MEHO01037736.1:1-1990	2.65692	-3.59388	-12.0744	0.00102301	0.00669467	6.10514	6.10514	3.73122	0	0	0		0			0				0			0
MEHO01082102.1	MEHO01082102.1	MEHO01082102.1:1-1314	2.65692	-3.59388	-12.0744	0.00102301	0.00669467	6.10514	6.10514	3.73122	0	0	0		0			0				0			0
MEHO01401391.1	MEHO01401391.1	MEHO01401391.1:1-401	2.65692	-3.59388	-12.0744	0.00102301	0.00669467	6.10514	6.10514	3.73122	0	0	0		0			0				0			0
MEHO01519734.1	MEHO01519734.1	MEHO01519734.1:1-298	2.65692	-3.59388	-12.0744	0.00102301	0.00669467	6.10514	6.10514	3.73122	0	0	0		6	GO:0004190|GO:0004519|GO:0003676|GO:0003964|GO:0008270|GO:0015074	F:aspartic-type endopeptidase activity|F:endonuclease activity|F:nucleic acid binding|F:RNA-directed DNA polymerase activity|F:zinc ion binding|P:DNA integration	0				4	PF13976|PF00665|PF07727|PF00098	gag_pre-integrs|rve|RVT_2|zf-CCHC	0
MEHO01203006.1	MEHO01203006.1	MEHO01203006.1:1-690	12.4178	-3.59291	-12.0663	2.66474e-07	4.9212e-06	21.368	32.8151	15.8577	3.29786	1.16839	0		0			0				0			0
MEHO01044859.1	MEHO01044859.1	MEHO01044859.1:1-1828	2.65692	-3.59263	-12.064	0.00103239	0.00674284	6.86829	5.342	3.73122	0	0	0		3	GO:0005634|GO:0008270|GO:0006355	C:nucleus|F:zinc ion binding|P:regulation of transcription, DNA-templated	0				3	PF03101|PF10551|PF04434	FAR1|MULE|SWIM	0
MEHO01095433.1	MEHO01095433.1	MEHO01095433.1:1-1196	2.65692	-3.59263	-12.064	0.00103239	0.00674284	5.342	6.86829	3.73122	0	0	0		0			0				0			0
MEHO01111026.1	MEHO01111026.1	MEHO01111026.1:1-1079	2.65692	-3.59263	-12.064	0.00103239	0.00674284	5.342	6.86829	3.73122	0	0	0		0			0				0			0
MEHO01190621.1	MEHO01190621.1	MEHO01190621.1:1-723	2.65692	-3.59263	-12.064	0.00103239	0.00674284	5.342	6.86829	3.73122	0	0	0		3	GO:0019005|GO:0004842|GO:0031146	C:SCF ubiquitin ligase complex|F:ubiquitin-protein transferase activity|P:SCF-dependent proteasomal ubiquitin-dependent protein catabolic process	0				2	PF00646|PF07734	F-box|FBA_1	0
MEHO01275440.1	MEHO01275440.1	MEHO01275440.1:1-549	2.65692	-3.59263	-12.064	0.00103239	0.00674284	6.86829	5.342	3.73122	0	0	0		0			0				0			0
MEHO01428303.1	MEHO01428303.1	MEHO01428303.1:1-376	2.65692	-3.59263	-12.064	0.00103239	0.00674284	5.342	6.86829	3.73122	0	0	0		0			0				0			0
MEHO01601969.1	MEHO01601969.1	MEHO01601969.1:1-240	2.65692	-3.59263	-12.064	0.00103239	0.00674284	6.86829	5.342	3.73122	0	0	0		0			0				0			0
MEHO01213145.1	MEHO01213145.1	MEHO01213145.1:1-666	4.87379	-3.59029	-12.0444	0.000293097	0.00234281	10.684	6.10514	11.1936	0	0	1.25992		0			0				0			0
MEHO01045383.1	MEHO01045383.1	MEHO01045383.1:1-1818	4.79046	-3.5902	-12.0437	0.000301113	0.00239367	6.86829	11.4471	9.32804	1.09929	0	0		0			0				0			0
MEHO01395082.1	MEHO01395082.1	MEHO01395082.1:1-407	4.80198	-3.59015	-12.0432	0.000290442	0.00232305	8.39457	9.92086	9.32804	0	1.16839	0		0			0				0			0
MEHO01009476.1	MEHO01009476.1	MEHO01009476.1:1-3495	7.34537	-3.58945	-12.0374	2.41893e-05	0.000274299	14.4997	11.4471	15.8577	1.09929	1.16839	0		0			0				0			0
MEHO01006254.1	MEHO01006254.1	MEHO01006254.1:1-4009	2.65692	-3.58881	-12.0321	0.00106147	0.00689354	7.63143	4.57886	3.73122	0	0	0		0			0				0			0
MEHO01101100.1	MEHO01101100.1	MEHO01101100.1:1-1150	2.65692	-3.58881	-12.0321	0.00106147	0.00689354	4.57886	7.63143	3.73122	0	0	0		7	GO:0009507|GO:0071949|GO:0045550|GO:0016628|GO:0015995|GO:0015979|GO:0010189	C:chloroplast|F:FAD binding|F:geranylgeranyl reductase activity|F:oxidoreductase activity, acting on the CH-CH group of donors, NAD or NADP as acceptor|P:chlorophyll biosynthetic process|P:photosynthesis|P:vitamin E biosynthetic process	1	K10960	geranylgeranyl diphosphate/geranylgeranyl-bacteriochlorophyllide a reductase [EC:1.3.1.83 1.3.1.111]	ko00860; Porphyrin and chlorophyll metabolism | ko00900; Terpenoid backbone biosynthesis | ko01100; Metabolic pathways | ko01110; Biosynthesis of secondary metabolites	1	PF01494	FAD_binding_3	1	COG0644	C	Dehydrogenase (flavoprotein)
MEHO01221665.1	MEHO01221665.1	MEHO01221665.1:1-647	2.65692	-3.58881	-12.0321	0.00106147	0.00689354	4.57886	7.63143	3.73122	0	0	0		0			0				0			0
MEHO01527910.1	MEHO01527910.1	MEHO01527910.1:1-292	2.65692	-3.58881	-12.0321	0.00106147	0.00689354	4.57886	7.63143	3.73122	0	0	0		0			0				0			0
MEHO01130036.1	MEHO01130036.1	MEHO01130036.1:1-961	4.80198	-3.58874	-12.0314	0.000294676	0.00235317	10.684	7.63143	9.32804	0	1.16839	0		0			0				0			0
MEHO01032874.1	MEHO01032874.1	MEHO01032874.1:1-2123	7.5005	-3.58757	-12.0217	2.54304e-05	0.000286811	10.684	12.2103	19.5889	0	0	2.51984		8	GO:0005886|GO:0047617|GO:0004620|GO:0019374|GO:0016042|GO:0006644|GO:0040008|GO:0051707	C:plasma membrane|F:acyl-CoA hydrolase activity|F:phospholipase activity|P:galactolipid metabolic process|P:lipid catabolic process|P:phospholipid metabolic process|P:regulation of growth|P:response to other organism	0				1	PF01734	Patatin	0
MEHO01005318.1	MEHO01005318.1	MEHO01005318.1:1-4204	48.3853	-3.58694	-12.0164	7.18799e-21	8.1178e-19	89.2877	94.6297	84.8852	5.49644	4.67354	11.3393		0			0				0			0
MEHO01148442.1	MEHO01148442.1	MEHO01148442.1:1-870	32.7949	-3.58655	-12.0132	1.95419e-15	1.21466e-13	64.104	61.8146	56.901	5.49644	4.67354	3.77976		0			0				0			0
MEHO01156583.1	MEHO01156583.1	MEHO01156583.1:1-836	58.7447	-3.58254	-11.9798	5.41623e-23	7.24687e-21	86.9983	132.787	106.34	4.39715	9.34709	12.5992		0			0				0			0
MEHO01042957.1	MEHO01042957.1	MEHO01042957.1:1-1868	2.65692	-3.58221	-11.9771	0.00111327	0.00718651	3.81571	8.39457	3.73122	0	0	0		0			0				0			0
MEHO01500363.1	MEHO01500363.1	MEHO01500363.1:1-314	2.65692	-3.58221	-11.9771	0.00111327	0.00718651	8.39457	3.81571	3.73122	0	0	0		0			0				0			0
MEHO01479933.1	MEHO01479933.1	MEHO01479933.1:1-331	17.5116	-3.58096	-11.9667	1.83907e-09	5.11996e-08	35.8677	35.8677	26.1185	1.09929	2.33677	3.77976		0			0				0			0
MEHO01116104.1	MEHO01116104.1	MEHO01116104.1:1-1046	4.73391	-3.57824	-11.9442	0.000322443	0.0025414	12.2103	7.63143	7.46243	1.09929	0	0		0			0				0			0
MEHO01255325.1	MEHO01255325.1	MEHO01255325.1:1-582	4.81874	-3.57693	-11.9334	0.000355253	0.00274991	13.7366	3.81571	10.2608	1.09929	0	0		0			0				0			0
MEHO01164241.1	MEHO01164241.1	MEHO01164241.1:1-807	7.31558	-3.57627	-11.9279	2.56544e-05	0.000289142	16.026	11.4471	13.9921	0	1.16839	1.25992		0			0				0			0
MEHO01059257.1	MEHO01059257.1	MEHO01059257.1:1-1581	2.62864	-3.57441	-11.9125	0.00114125	0.00734583	6.86829	6.10514	2.79841	0	0	0		0			0				0			0
MEHO01511706.1	MEHO01511706.1	MEHO01511706.1:1-305	2.62864	-3.57441	-11.9125	0.00114125	0.00734583	6.86829	6.10514	2.79841	0	0	0		0			0				0			0
MEHO01023902.1	MEHO01023902.1	MEHO01023902.1:1-2449	4.76068	-3.57386	-11.908	0.000311743	0.00246758	9.92086	9.92086	7.46243	0	0	1.25992		0			0				0			0
MEHO01035387.1	MEHO01035387.1	MEHO01035387.1:1-2050	27.741	-3.57383	-11.9078	2.77005e-13	1.31276e-11	51.1306	51.8937	51.3042	3.29786	0	8.81945		0			0				0			0
MEHO01394478.1	MEHO01394478.1	MEHO01394478.1:1-407	2.62864	-3.57208	-11.8933	0.00116026	0.00743629	5.342	7.63143	2.79841	0	0	0		0			0				0			0
MEHO01172808.1	MEHO01172808.1	MEHO01172808.1:1-778	4.71715	-3.57033	-11.8789	0.000327815	0.00257461	10.684	9.92086	6.52963	0	1.16839	0		0			0				0			0
MEHO01038996.1	MEHO01038996.1	MEHO01038996.1:1-1960	2.69939	-3.57028	-11.8785	0.00118074	0.00753735	3.81571	3.05257	9.32804	0	0	0		0			0				0			0
MEHO01250417.1	MEHO01250417.1	MEHO01250417.1:1-590	2.69939	-3.57028	-11.8785	0.00118074	0.00753735	3.05257	3.81571	9.32804	0	0	0		0			0				0			0
MEHO01302582.1	MEHO01302582.1	MEHO01302582.1:1-510	2.62864	-3.56725	-11.8535	0.00120048	0.00763267	4.57886	8.39457	2.79841	0	0	0		0			0				0			0
MEHO01346919.1	MEHO01346919.1	MEHO01346919.1:1-456	2.62864	-3.56725	-11.8535	0.00120048	0.00763267	4.57886	8.39457	2.79841	0	0	0		2	GO:0004867|GO:0009611	F:serine-type endopeptidase inhibitor activity|P:response to wounding	0				1	PF00280	potato_inhibit	0
MEHO01102463.1	MEHO01102463.1	MEHO01102463.1:1-1140	4.74799	-3.56701	-11.8516	0.000389056	0.00297836	7.63143	16.026	3.73122	1.09929	0	0		0			0				0			0
MEHO01020088.1	MEHO01020088.1	MEHO01020088.1:1-2636	2.67111	-3.5667	-11.849	0.00117207	0.00749498	4.57886	3.05257	8.39524	0	0	0		0			0				0			0
MEHO01008729.1	MEHO01008729.1	MEHO01008729.1:1-3593	4.7324	-3.56581	-11.8418	0.000328792	0.00258106	10.684	9.92086	6.52963	0	0	1.25992		0			0				0			0
MEHO01027681.1	MEHO01027681.1	MEHO01027681.1:1-2298	80.1178	-3.56565	-11.8405	3.18799e-31	7.86749e-29	159.497	152.629	132.458	13.1915	12.8522	10.0794		0			0				0			0
MEHO01006520.1	MEHO01006520.1	MEHO01006520.1:1-3959	2.64283	-3.56453	-11.8312	0.00115163	0.00739117	3.81571	4.57886	7.46243	0	0	0		0			0				0			0
MEHO01128160.1	MEHO01128160.1	MEHO01128160.1:1-972	2.64283	-3.56453	-11.8312	0.00115163	0.00739117	4.57886	3.81571	7.46243	0	0	0		0			0				0			0
MEHO01159182.1	MEHO01159182.1	MEHO01159182.1:1-826	2.64283	-3.56453	-11.8312	0.00115163	0.00739117	4.57886	3.81571	7.46243	0	0	0		0			0				0			0
MEHO01316947.1	MEHO01316947.1	MEHO01316947.1:1-491	2.64283	-3.56453	-11.8312	0.00115163	0.00739117	3.81571	4.57886	7.46243	0	0	0		0			0				0			0
MEHO01363779.1	MEHO01363779.1	MEHO01363779.1:1-438	2.64283	-3.56453	-11.8312	0.00115163	0.00739117	4.57886	3.81571	7.46243	0	0	0		0			0				0			0
MEHO01021915.1	MEHO01021915.1	MEHO01021915.1:1-2541	4.75962	-3.56406	-11.8274	0.000337763	0.00264029	8.39457	6.86829	12.1265	0	1.16839	0		0			0				0			0
MEHO01005286.1	MEHO01005286.1	MEHO01005286.1:1-4214	7.26171	-3.56396	-11.8266	2.82177e-05	0.000313785	12.2103	12.2103	16.7905	1.09929	0	1.25992		5	GO:0005829|GO:0012505|GO:0016020|GO:0005634|GO:0005496	C:cytosol|C:endomembrane system|C:membrane|C:nucleus|F:steroid binding	1	K17278	membrane-associated progesterone receptor component		1	PF00173	Cyt-b5	0
MEHO01160003.1	MEHO01160003.1	MEHO01160003.1:1-823	27.4245	-3.56371	-11.8245	3.77039e-13	1.74707e-11	41.2097	55.7094	55.9682	3.29786	5.84193	2.51984		0			0				0			0
MEHO01023181.1	MEHO01023181.1	MEHO01023181.1:1-2482	9.67406	-3.56321	-11.8204	2.61937e-06	3.8058e-05	19.8417	19.8417	14.9249	1.09929	2.33677	0		0			0				0			0
MEHO01000310.1	MEHO01000310.1	MEHO01000310.1:1-8051	4.80315	-3.56243	-11.8141	0.000337912	0.00264083	7.63143	6.86829	13.0593	0	0	1.25992		4	GO:0016021|GO:0008810|GO:0071555|GO:0030245	C:integral component of membrane|F:cellulase activity|P:cell wall organization|P:cellulose catabolic process	0				1	PF00759	Glyco_hydro_9	0
MEHO01026925.1	MEHO01026925.1	MEHO01026925.1:1-2326	4.76218	-3.56089	-11.8014	0.00039437	0.0030135	3.81571	15.2629	8.39524	1.09929	0	0		0			0				0			0
MEHO01293436.1	MEHO01293436.1	MEHO01293436.1:1-523	4.69155	-3.56077	-11.8004	0.000342798	0.00267275	7.63143	9.15771	10.2608	1.09929	0	0		0			0				0			0
MEHO01024926.1	MEHO01024926.1	MEHO01024926.1:1-2404	4.77487	-3.55949	-11.79	0.000338852	0.00264632	6.86829	8.39457	12.1265	0	0	1.25992		0			0				0			0
MEHO01379208.1	MEHO01379208.1	MEHO01379208.1:1-422	2.61456	-3.55888	-11.785	0.00116124	0.00743645	4.57886	4.57886	6.52963	0	0	0		4	GO:0048046|GO:0005618|GO:0004575|GO:0005975	C:apoplast|C:cell wall|F:sucrose alpha-glucosidase activity|P:carbohydrate metabolic process	1	K01193	beta-fructofuranosidase [EC:3.2.1.26]	ko00052; Galactose metabolism | ko00500; Starch and sucrose metabolism | ko01100; Metabolic pathways	2	PF08244|PF00251	Glyco_hydro_32C|Glyco_hydro_32N	1	COG1621	G	Sucrose-6-phosphate hydrolase SacC, GH32 family
MEHO01424214.1	MEHO01424214.1	MEHO01424214.1:1-379	2.61456	-3.55888	-11.785	0.00116124	0.00743645	4.57886	4.57886	6.52963	0	0	0		0			0				0			0
MEHO01308207.1	MEHO01308207.1	MEHO01308207.1:1-503	9.7879	-3.55729	-11.772	2.64079e-06	3.83191e-05	20.6049	17.5523	16.7905	0	0	3.77976		0			0				0			0
MEHO01321166.1	MEHO01321166.1	MEHO01321166.1:1-486	2.61456	-3.55705	-11.77	0.00117709	0.00751695	3.81571	5.342	6.52963	0	0	0		0			0				0			0
MEHO01626043.1	MEHO01626043.1	MEHO01626043.1:1-223	2.61456	-3.55705	-11.77	0.00117709	0.00751695	5.342	3.81571	6.52963	0	0	0		0			0				0			0
MEHO01223392.1	MEHO01223392.1	MEHO01223392.1:1-643	4.69155	-3.55666	-11.7669	0.000357818	0.00276655	10.684	6.10514	10.2608	1.09929	0	0		3	GO:0046872|GO:0003676|GO:0004523	F:metal ion binding|F:nucleic acid binding|F:RNA-DNA hybrid ribonuclease activity	0				1	PF13966	zf-RVT	0
MEHO01307949.1	MEHO01307949.1	MEHO01307949.1:1-503	4.66327	-3.55546	-11.7571	0.000352096	0.00272928	7.63143	9.92086	9.32804	1.09929	0	0		0			0				0			0
MEHO01007714.1	MEHO01007714.1	MEHO01007714.1:1-3745	14.7563	-3.55453	-11.7495	2.31358e-08	5.3012e-07	28.9994	28.2363	25.1857	0	2.33677	3.77976		0			0				0			0
MEHO01210584.1	MEHO01210584.1	MEHO01210584.1:1-672	2.64283	-3.5515	-11.7249	0.00126694	0.00798061	2.28943	6.10514	7.46243	0	0	0		0			0				0			0
MEHO01360280.1	MEHO01360280.1	MEHO01360280.1:1-442	2.64283	-3.5515	-11.7249	0.00126694	0.00798061	2.28943	6.10514	7.46243	0	0	0		0			0				0			0
MEHO01077732.1	MEHO01077732.1	MEHO01077732.1:1-1358	2.61456	-3.55134	-11.7236	0.00122732	0.00777365	6.10514	3.05257	6.52963	0	0	0		0			0				0			0
MEHO01188325.1	MEHO01188325.1	MEHO01188325.1:1-730	2.61456	-3.55134	-11.7236	0.00122732	0.00777365	3.05257	6.10514	6.52963	0	0	0		0			0				0			0
MEHO01032334.1	MEHO01032334.1	MEHO01032334.1:1-2138	14.7705	-3.55082	-11.7194	2.39543e-08	5.46991e-07	26.71	25.9469	29.8497	0	2.33677	3.77976		0			0				0			0
MEHO01007506.1	MEHO01007506.1	MEHO01007506.1:1-3780	22.1336	-3.55053	-11.717	2.79924e-11	1.03769e-09	37.394	40.4466	45.7074	4.39715	2.33677	2.51984		0			0				0			0
MEHO01006350.1	MEHO01006350.1	MEHO01006350.1:1-3992	2.58628	-3.5499	-11.7119	0.00120017	0.00763267	4.57886	5.342	5.59682	0	0	0		0			0				0			0
MEHO01030452.1	MEHO01030452.1	MEHO01030452.1:1-2198	2.58628	-3.5499	-11.7119	0.00120017	0.00763267	4.57886	5.342	5.59682	0	0	0		0			0				0			0
MEHO01031143.1	MEHO01031143.1	MEHO01031143.1:1-2177	2.58628	-3.5499	-11.7119	0.00120017	0.00763267	5.342	4.57886	5.59682	0	0	0		3	GO:0046872|GO:0003676|GO:0004523	F:metal ion binding|F:nucleic acid binding|F:RNA-DNA hybrid ribonuclease activity	0				1	PF13966	zf-RVT	0
MEHO01034508.1	MEHO01034508.1	MEHO01034508.1:1-2075	2.58628	-3.5499	-11.7119	0.00120017	0.00763267	4.57886	5.342	5.59682	0	0	0		0			0				2	PF03372|PF00078	Exo_endo_phos|RVT_1	0
MEHO01060568.1	MEHO01060568.1	MEHO01060568.1:1-1562	2.58628	-3.5499	-11.7119	0.00120017	0.00763267	4.57886	5.342	5.59682	0	0	0		0			0				0			0
MEHO01080059.1	MEHO01080059.1	MEHO01080059.1:1-1334	2.58628	-3.5499	-11.7119	0.00120017	0.00763267	5.342	4.57886	5.59682	0	0	0		0			0				0			0
MEHO01235415.1	MEHO01235415.1	MEHO01235415.1:1-618	2.58628	-3.5499	-11.7119	0.00120017	0.00763267	5.342	4.57886	5.59682	0	0	0		0			0				0			0
MEHO01275669.1	MEHO01275669.1	MEHO01275669.1:1-549	2.58628	-3.5499	-11.7119	0.00120017	0.00763267	4.57886	5.342	5.59682	0	0	0		0			0				0			0
MEHO01459791.1	MEHO01459791.1	MEHO01459791.1:1-348	2.60036	-3.54906	-11.7051	0.00132158	0.00823775	6.86829	6.86829	1.86561	0	0	0		0			0				0			0
MEHO01008291.1	MEHO01008291.1	MEHO01008291.1:1-3654	4.69004	-3.54817	-11.6978	0.000350634	0.00272172	9.15771	8.39457	9.32804	0	0	1.25992		1	GO:0005789	C:endoplasmic reticulum membrane	0				1	PF00635	Motile_Sperm	0
MEHO01130817.1	MEHO01130817.1	MEHO01130817.1:1-957	2.60036	-3.54799	-11.6964	0.00133129	0.00828875	6.10514	7.63143	1.86561	0	0	0		0			0				0			0
MEHO01003001.1	MEHO01003001.1	MEHO01003001.1:1-4919	4.69004	-3.54713	-11.6894	0.000354191	0.00274233	7.63143	9.92086	9.32804	0	0	1.25992		0			0				0			0
MEHO01005525.1	MEHO01005525.1	MEHO01005525.1:1-4160	2.58628	-3.54654	-11.6846	0.0012299	0.00777374	3.81571	6.10514	5.59682	0	0	0		13	GO:0005618|GO:0009507|GO:0080008|GO:0005634|GO:0005681|GO:0016874|GO:0061630|GO:0042742|GO:0006281|GO:0045087|GO:0006397|GO:0070534|GO:0008380	C:cell wall|C:chloroplast|C:Cul4-RING E3 ubiquitin ligase complex|C:nucleus|C:spliceosomal complex|F:ligase activity|F:ubiquitin protein ligase activity|P:defense response to bacterium|P:DNA repair|P:innate immune response|P:mRNA processing|P:protein K63-linked ubiquitination|P:RNA splicing	1	K10599	pre-mRNA-processing factor 19 [EC:2.3.2.27]	ko03040; Spliceosome | ko04120; Ubiquitin mediated proteolysis	2	PF08606|PF00400	Prp19|WD40	0
MEHO01036860.1	MEHO01036860.1	MEHO01036860.1:1-2011	2.58628	-3.54654	-11.6846	0.0012299	0.00777374	6.10514	3.81571	5.59682	0	0	0		0			0				0			0
MEHO01114929.1	MEHO01114929.1	MEHO01114929.1:1-1054	2.58628	-3.54654	-11.6846	0.0012299	0.00777374	3.81571	6.10514	5.59682	0	0	0		0			0				0			0
MEHO01120407.1	MEHO01120407.1	MEHO01120407.1:1-1018	2.58628	-3.54654	-11.6846	0.0012299	0.00777374	3.81571	6.10514	5.59682	0	0	0		0			0				0			0
MEHO01127429.1	MEHO01127429.1	MEHO01127429.1:1-976	2.58628	-3.54654	-11.6846	0.0012299	0.00777374	3.81571	6.10514	5.59682	0	0	0		0			0				0			0
MEHO01136223.1	MEHO01136223.1	MEHO01136223.1:1-928	2.58628	-3.54654	-11.6846	0.0012299	0.00777374	6.10514	3.81571	5.59682	0	0	0		0			0				0			0
MEHO01229602.1	MEHO01229602.1	MEHO01229602.1:1-630	2.58628	-3.54654	-11.6846	0.0012299	0.00777374	6.10514	3.81571	5.59682	0	0	0		0			0				0			0
MEHO01263786.1	MEHO01263786.1	MEHO01263786.1:1-567	2.58628	-3.54654	-11.6846	0.0012299	0.00777374	3.81571	6.10514	5.59682	0	0	0		0			0				0			0
MEHO01283161.1	MEHO01283161.1	MEHO01283161.1:1-537	2.58628	-3.54654	-11.6846	0.0012299	0.00777374	6.10514	3.81571	5.59682	0	0	0		0			0				0			0
MEHO01166127.1	MEHO01166127.1	MEHO01166127.1:1-801	2.67111	-3.54568	-11.6776	0.00136485	0.00845351	6.10514	1.52629	8.39524	0	0	0		0			0				0			0
MEHO01050508.1	MEHO01050508.1	MEHO01050508.1:1-1722	2.60036	-3.54471	-11.6698	0.00136143	0.00843973	8.39457	5.342	1.86561	0	0	0		0			0				0			0
MEHO01644540.1	MEHO01644540.1	MEHO01644540.1:1-212	2.60036	-3.54471	-11.6698	0.00136143	0.00843973	5.342	8.39457	1.86561	0	0	0		0			0				0			0
MEHO01020290.1	MEHO01020290.1	MEHO01020290.1:1-2624	81.9144	-3.54454	-11.6684	2.59088e-30	5.87195e-28	177.812	130.497	145.517	8.7943	17.5258	11.3393		0			0				0			0
MEHO01043690.1	MEHO01043690.1	MEHO01043690.1:1-1853	14.5048	-3.54377	-11.6622	3.48703e-08	7.73461e-07	31.2889	31.2889	18.6561	2.19858	2.33677	1.25992		0			0				0			0
MEHO01154413.1	MEHO01154413.1	MEHO01154413.1:1-845	12.0799	-3.54314	-11.6571	3.10141e-07	5.63701e-06	18.3154	24.4206	25.1857	3.29786	0	1.25992		1	GO:0005576	C:extracellular region	0				1	PF00314	Thaumatin	0
MEHO01009031.1	MEHO01009031.1	MEHO01009031.1:1-3555	2.61456	-3.54113	-11.6409	0.001321	0.00823704	6.86829	2.28943	6.52963	0	0	0		0			0				0			0
MEHO01136083.1	MEHO01136083.1	MEHO01136083.1:1-929	2.61456	-3.54113	-11.6409	0.001321	0.00823704	6.86829	2.28943	6.52963	0	0	0		0			0				0			0
MEHO01004179.1	MEHO01004179.1	MEHO01004179.1:1-4513	2.58628	-3.53951	-11.6278	0.00129385	0.00810911	3.05257	6.86829	5.59682	0	0	0		3	GO:0005737|GO:0006952|GO:0009607	C:cytoplasm|P:defense response|P:response to biotic stimulus	0				1	PF00407	Bet_v_1	0
MEHO01051450.1	MEHO01051450.1	MEHO01051450.1:1-1706	2.58628	-3.53951	-11.6278	0.00129385	0.00810911	6.86829	3.05257	5.59682	0	0	0		0			0				0			0
MEHO01599988.1	MEHO01599988.1	MEHO01599988.1:1-241	2.58628	-3.53951	-11.6278	0.00129385	0.00810911	6.86829	3.05257	5.59682	0	0	0		0			0				0			0
MEHO01143769.1	MEHO01143769.1	MEHO01143769.1:1-891	21.9509	-3.5392	-11.6254	3.66064e-11	1.32707e-09	46.5517	36.6309	39.1778	4.39715	1.16839	3.77976		0			0				0			0
MEHO01001373.1	MEHO01001373.1	MEHO01001373.1:1-5920	7.20259	-3.53822	-11.6174	3.47799e-05	0.0003756	9.92086	12.2103	18.6561	0	1.16839	1.25992		0			0				0			0
MEHO01056074.1	MEHO01056074.1	MEHO01056074.1:1-1630	4.61823	-3.53765	-11.6128	0.000384649	0.00294733	11.4471	7.63143	7.46243	0	1.16839	0		0			0				0			0
MEHO01020784.1	MEHO01020784.1	MEHO01020784.1:1-2599	2.558	-3.53739	-11.6108	0.00127198	0.00799573	4.57886	6.10514	4.66402	0	0	0		0			0				0			0
MEHO01032171.1	MEHO01032171.1	MEHO01032171.1:1-2143	2.558	-3.53739	-11.6108	0.00127198	0.00799573	4.57886	6.10514	4.66402	0	0	0		0			0				0			0
MEHO01042097.1	MEHO01042097.1	MEHO01042097.1:1-1888	2.558	-3.53739	-11.6108	0.00127198	0.00799573	4.57886	6.10514	4.66402	0	0	0		0			0				0			0
MEHO01052094.1	MEHO01052094.1	MEHO01052094.1:1-1695	2.558	-3.53739	-11.6108	0.00127198	0.00799573	6.10514	4.57886	4.66402	0	0	0		0			0				0			0
MEHO01118185.1	MEHO01118185.1	MEHO01118185.1:1-1032	2.558	-3.53739	-11.6108	0.00127198	0.00799573	6.10514	4.57886	4.66402	0	0	0		0			0				0			0
MEHO01223784.1	MEHO01223784.1	MEHO01223784.1:1-642	2.558	-3.53739	-11.6108	0.00127198	0.00799573	6.10514	4.57886	4.66402	0	0	0		0			0				0			0
MEHO01068215.1	MEHO01068215.1	MEHO01068215.1:1-1463	2.64283	-3.53638	-11.6026	0.00141098	0.00870686	1.52629	6.86829	7.46243	0	0	0		0			0				0			0
MEHO01053205.1	MEHO01053205.1	MEHO01053205.1:1-1676	26.8682	-3.53561	-11.5964	6.21494e-13	2.79807e-11	42.736	51.8937	55.0354	6.59573	1.16839	3.77976		0			0				0			0
MEHO01037750.1	MEHO01037750.1	MEHO01037750.1:1-1989	11.9783	-3.53509	-11.5923	2.94478e-07	5.38169e-06	21.368	24.4206	21.4545	2.19858	1.16839	1.25992		0			0				0			0
MEHO01114753.1	MEHO01114753.1	MEHO01114753.1:1-1055	4.57844	-3.53505	-11.5919	0.000398501	0.00303948	11.4471	8.39457	6.52963	1.09929	0	0		0			0				0			0
MEHO01023858.1	MEHO01023858.1	MEHO01023858.1:1-2451	24.3465	-3.53493	-11.591	7.77141e-12	3.07497e-10	58.762	40.4466	36.3794	3.29786	4.67354	2.51984		0			0				0			0
MEHO01114196.1	MEHO01114196.1	MEHO01114196.1:1-1058	4.67746	-3.53359	-11.5802	0.00041469	0.00314854	6.86829	6.10514	13.9921	1.09929	0	0		5	GO:0016021|GO:0020037|GO:0005506|GO:0004497|GO:0016705	C:integral component of membrane|F:heme binding|F:iron ion binding|F:monooxygenase activity|F:oxidoreductase activity, acting on paired donors, with incorporation or reduction of molecular oxygen	0				1	PF00067	p450	1	COG2124	QV	Cytochrome P450
MEHO01021269.1	MEHO01021269.1	MEHO01021269.1:1-2575	2.558	-3.53273	-11.5733	0.00131506	0.00820727	3.81571	6.86829	4.66402	0	0	0		0			0				0			0
MEHO01156359.1	MEHO01156359.1	MEHO01156359.1:1-837	2.558	-3.53273	-11.5733	0.00131506	0.00820727	3.81571	6.86829	4.66402	0	0	0		0			0				0			0
MEHO01222457.1	MEHO01222457.1	MEHO01222457.1:1-645	2.558	-3.53273	-11.5733	0.00131506	0.00820727	3.81571	6.86829	4.66402	0	0	0		0			0				0			0
MEHO01000014.1	MEHO01000014.1	MEHO01000014.1:1-12721	7.07796	-3.53221	-11.5691	3.40525e-05	0.000368701	12.9734	12.2103	14.9249	1.09929	0	1.25992		0			0				0			0
MEHO01044717.1	MEHO01044717.1	MEHO01044717.1:1-1831	4.64919	-3.5318	-11.5659	0.000409723	0.00311459	6.86829	6.86829	13.0593	1.09929	0	0		0			0				0			0
MEHO01254934.1	MEHO01254934.1	MEHO01254934.1:1-582	4.64757	-3.53168	-11.5649	0.0004203	0.00318388	10.684	12.2103	3.73122	0	0	1.25992		0			0				0			0
MEHO01113540.1	MEHO01113540.1	MEHO01113540.1:1-1062	32.1264	-3.53154	-11.5637	3.11656e-14	1.656e-12	41.2097	67.1566	69.9603	2.19858	4.67354	7.55953		0			0				0			0
MEHO01022526.1	MEHO01022526.1	MEHO01022526.1:1-2512	4.58995	-3.53101	-11.5595	0.000399778	0.00304783	11.4471	8.39457	6.52963	0	1.16839	0		0			0				0			0
MEHO01080140.1	MEHO01080140.1	MEHO01080140.1:1-1334	2.60036	-3.53083	-11.5581	0.00149465	0.0091374	3.81571	9.92086	1.86561	0	0	0		0			0				0			0
MEHO01227765.1	MEHO01227765.1	MEHO01227765.1:1-634	2.58628	-3.52811	-11.5363	0.00140272	0.00866708	7.63143	2.28943	5.59682	0	0	0		0			0				0			0
MEHO01022907.1	MEHO01022907.1	MEHO01022907.1:1-2495	2.558	-3.52454	-11.5078	0.00139333	0.00861388	7.63143	3.05257	4.66402	0	0	0		0			0				0			0
MEHO01007653.1	MEHO01007653.1	MEHO01007653.1:1-3754	2.52973	-3.52366	-11.5007	0.0013585	0.00842986	6.10514	5.342	3.73122	0	0	0		0			0				0			0
MEHO01051805.1	MEHO01051805.1	MEHO01051805.1:1-1700	14.4421	-3.5224	-11.4907	4.70625e-08	1.01946e-06	21.368	30.5257	28.9169	0	5.84193	0		0			0				0			0
MEHO01104852.1	MEHO01104852.1	MEHO01104852.1:1-1122	2.67111	-3.52202	-11.4877	0.00160773	0.00968567	6.86829	0.763143	8.39524	0	0	0		0			0				0			0
MEHO01206567.1	MEHO01206567.1	MEHO01206567.1:1-681	2.52973	-3.52085	-11.4784	0.00138551	0.00857187	6.86829	4.57886	3.73122	0	0	0		0			0				0			0
MEHO01340660.1	MEHO01340660.1	MEHO01340660.1:1-463	21.8055	-3.51897	-11.4634	7.97514e-11	2.74483e-09	52.6569	31.2889	37.3122	2.19858	2.33677	5.03968		0			0				0			0
MEHO01144751.1	MEHO01144751.1	MEHO01144751.1:1-887	9.46589	-3.51668	-11.4453	4.13834e-06	5.72519e-05	12.2103	20.6049	20.5217	2.19858	0	1.25992		0			0				0			0
MEHO01074299.1	MEHO01074299.1	MEHO01074299.1:1-1395	7.03293	-3.51552	-11.4361	4.05781e-05	0.000429993	9.15771	17.5523	13.0593	0	1.16839	1.25992		0			0				0			0
MEHO01058905.1	MEHO01058905.1	MEHO01058905.1:1-1586	2.52973	-3.51506	-11.4324	0.00144254	0.00886478	3.81571	7.63143	3.73122	0	0	0		0			0				0			0
MEHO01445026.1	MEHO01445026.1	MEHO01445026.1:1-361	1513.3	-3.5146	-11.4288	2.29608e-153	2.54987e-149	2684.74	2693.89	2973.78	197.872	268.729	260.804		0			0				0			0
MEHO01250616.1	MEHO01250616.1	MEHO01250616.1:1-590	51.0261	-3.51356	-11.4206	1.77126e-21	2.14587e-19	82.4194	98.4454	101.676	7.69502	5.84193	10.0794		0			0				0			0
MEHO01195267.1	MEHO01195267.1	MEHO01195267.1:1-710	7.0356	-3.51227	-11.4104	4.10645e-05	0.000434181	12.2103	9.92086	17.7233	1.09929	0	1.25992		0			0				0			0
MEHO01115886.1	MEHO01115886.1	MEHO01115886.1:1-1047	4.5078	-3.511	-11.4003	0.000438211	0.00329113	7.63143	9.92086	8.39524	1.09929	0	0		0			0				0			0
MEHO01209197.1	MEHO01209197.1	MEHO01209197.1:1-675	2.58628	-3.51058	-11.397	0.00158296	0.00957133	8.39457	1.52629	5.59682	0	0	0		0			0				0			0
MEHO01272065.1	MEHO01272065.1	MEHO01272065.1:1-554	2.58628	-3.51058	-11.397	0.00158296	0.00957133	1.52629	8.39457	5.59682	0	0	0		0			0				0			0
MEHO01163304.1	MEHO01163304.1	MEHO01163304.1:1-811	11.7805	-3.50743	-11.3721	3.80159e-07	6.75902e-06	20.6049	22.1311	23.3201	2.19858	1.16839	1.25992		0			0				0			0
MEHO01220441.1	MEHO01220441.1	MEHO01220441.1:1-649	50.7559	-3.50729	-11.371	1.45982e-21	1.78151e-19	95.3929	97.6823	87.6836	6.59573	5.84193	11.3393		0			0				0			0
MEHO01559783.1	MEHO01559783.1	MEHO01559783.1:1-267	4.56285	-3.50688	-11.3678	0.000433533	0.00326271	6.86829	9.92086	9.32804	0	0	1.25992		0			0				0			0
MEHO01327091.1	MEHO01327091.1	MEHO01327091.1:1-479	19.07	-3.50671	-11.3665	4.93781e-10	1.53602e-08	33.5783	33.5783	39.1778	4.39715	1.16839	2.51984		0			0				0			0
MEHO01020291.1	MEHO01020291.1	MEHO01020291.1:1-2624	4.5078	-3.50593	-11.3603	0.000460918	0.00342996	6.10514	11.4471	8.39524	1.09929	0	0		0			0				0			0
MEHO01170226.1	MEHO01170226.1	MEHO01170226.1:1-787	4.5078	-3.50593	-11.3603	0.000460918	0.00342996	11.4471	6.10514	8.39524	1.09929	0	0		0			0				0			0
MEHO01191143.1	MEHO01191143.1	MEHO01191143.1:1-722	118.208	-3.50546	-11.3566	1.79074e-41	8.28617e-39	228.18	231.995	193.09	21.9858	16.3574	17.6389		4	GO:0009707|GO:0043661|GO:0046481|GO:0009877	C:chloroplast outer membrane|C:peribacteroid membrane|F:digalactosyldiacylglycerol synthase activity|P:nodulation	1	K09480	digalactosyldiacylglycerol synthase [EC:2.4.1.241]	ko00561; Glycerolipid metabolism | ko01100; Metabolic pathways	1	PF00534	Glycos_transf_1	0
MEHO01156212.1	MEHO01156212.1	MEHO01156212.1:1-838	2.50145	-3.5045	-11.349	0.00150423	0.00918024	6.10514	6.10514	2.79841	0	0	0		0			0				0			0
MEHO01158987.1	MEHO01158987.1	MEHO01158987.1:1-827	2.50145	-3.5045	-11.349	0.00150423	0.00918024	6.10514	6.10514	2.79841	0	0	0		0			0				0			0
MEHO01000396.1	MEHO01000396.1	MEHO01000396.1:1-7697	4.5078	-3.50169	-11.327	0.000480634	0.0035584	12.2103	5.342	8.39524	1.09929	0	0		0			0				2	PF03372|PF00078	Exo_endo_phos|RVT_1	0
MEHO01142483.1	MEHO01142483.1	MEHO01142483.1:1-897	6.95077	-3.5015	-11.3255	4.37956e-05	0.000458547	15.2629	9.15771	14.9249	1.09929	0	1.25992		0			0				0			0
MEHO01017573.1	MEHO01017573.1	MEHO01017573.1:1-2778	16.5522	-3.50016	-11.3149	4.37287e-09	1.14085e-07	32.8151	30.5257	28.9169	2.19858	2.33677	2.51984		0			0				0			0
MEHO01012049.1	MEHO01012049.1	MEHO01012049.1:1-3209	19.1235	-3.49957	-11.3104	5.93585e-10	1.80767e-08	38.1571	28.9994	39.1778	2.19858	1.16839	5.03968		3	GO:0005576|GO:0004867|GO:0009611	C:extracellular region|F:serine-type endopeptidase inhibitor activity|P:response to wounding	0				1	PF00280	potato_inhibit	0
MEHO01064215.1	MEHO01064215.1	MEHO01064215.1:1-1513	11.7114	-3.49949	-11.3097	4.71407e-07	8.22703e-06	19.8417	19.8417	26.1185	3.29786	1.16839	0		2	GO:0005634|GO:1902979	C:nucleus|P:mitotic DNA replication termination	0				1	PF04641	Rtf2	0
MEHO01067038.1	MEHO01067038.1	MEHO01067038.1:1-1478	2.50145	-3.49931	-11.3083	0.0015584	0.0094485	4.57886	7.63143	2.79841	0	0	0		0			0				0			0
MEHO01069662.1	MEHO01069662.1	MEHO01069662.1:1-1447	2.50145	-3.49931	-11.3083	0.0015584	0.0094485	7.63143	4.57886	2.79841	0	0	0		0			0				1	PF00646	F-box	0
MEHO01088702.1	MEHO01088702.1	MEHO01088702.1:1-1252	2.50145	-3.49931	-11.3083	0.0015584	0.0094485	7.63143	4.57886	2.79841	0	0	0		0			0				0			0
MEHO01423257.1	MEHO01423257.1	MEHO01423257.1:1-380	2.61456	-3.49845	-11.3016	0.00176985	0.0104417	0.763143	8.39457	6.52963	0	0	0		0			0				0			0
MEHO01066788.1	MEHO01066788.1	MEHO01066788.1:1-1481	4.5063	-3.49705	-11.2906	0.000452448	0.00338128	9.15771	9.15771	7.46243	0	0	1.25992		4	GO:0005634|GO:0003677|GO:0006355|GO:0006351	C:nucleus|F:DNA binding|P:regulation of transcription, DNA-templated|P:transcription, DNA-templated	0				1	PF02362	B3	0
MEHO01181326.1	MEHO01181326.1	MEHO01181326.1:1-750	4.5063	-3.49501	-11.2747	0.000461134	0.00343081	7.63143	10.684	7.46243	0	0	1.25992		0			0				0			0
MEHO01000189.1	MEHO01000189.1	MEHO01000189.1:1-8802	2.5722	-3.49484	-11.2733	0.00161696	0.00972304	3.05257	3.05257	9.32804	0	0	0		0			0				0			0
MEHO01076446.1	MEHO01076446.1	MEHO01076446.1:1-1372	6.86594	-3.49479	-11.2729	4.3231e-05	0.000454492	13.7366	12.9734	12.1265	1.09929	0	1.25992		0			0				0			0
MEHO01136716.1	MEHO01136716.1	MEHO01136716.1:1-926	4.49104	-3.4936	-11.2636	0.000487112	0.00359996	12.2103	6.10514	7.46243	0	1.16839	0		0			0				0			0
MEHO01002044.1	MEHO01002044.1	MEHO01002044.1:1-5404	16.4238	-3.49311	-11.2598	5.59419e-09	1.43477e-07	34.3414	32.052	25.1857	2.19858	3.50516	1.25992		0			0				0			0
MEHO01000921.1	MEHO01000921.1	MEHO01000921.1:1-6493	2.54392	-3.49286	-11.2578	0.00158546	0.0095847	3.05257	3.81571	8.39524	0	0	0		0			0				0			0
MEHO01210878.1	MEHO01210878.1	MEHO01210878.1:1-671	18.8001	-3.49286	-11.2578	1.34977e-09	3.86331e-08	45.7886	36.6309	22.3873	4.39715	2.33677	1.25992		0			0				0			0
MEHO01064262.1	MEHO01064262.1	MEHO01064262.1:1-1512	2.50145	-3.49254	-11.2554	0.00163117	0.00979371	8.39457	3.81571	2.79841	0	0	0		0			0				0			0
MEHO01005787.1	MEHO01005787.1	MEHO01005787.1:1-4101	28.4774	-3.49078	-11.2416	2.95873e-13	1.39622e-11	62.5777	48.8411	46.6402	2.19858	9.34709	1.25992		9	GO:0004190|GO:0003677|GO:0003887|GO:0004519|GO:0046872|GO:0003723|GO:0003964|GO:0015074|GO:0006310	F:aspartic-type endopeptidase activity|F:DNA binding|F:DNA-directed DNA polymerase activity|F:endonuclease activity|F:metal ion binding|F:RNA binding|F:RNA-directed DNA polymerase activity|P:DNA integration|P:DNA recombination	0				3	PF12382|PF00665|PF00078	Peptidase_A2E|rve|RVT_1	0
MEHO01077055.1	MEHO01077055.1	MEHO01077055.1:1-1365	6.83767	-3.49019	-11.2371	4.50285e-05	0.000469831	12.9734	14.4997	11.1936	1.09929	0	1.25992		0			0				0			0
MEHO01039857.1	MEHO01039857.1	MEHO01039857.1:1-1939	18.9643	-3.48984	-11.2343	5.70132e-10	1.74422e-08	32.8151	34.3414	38.245	1.09929	3.50516	3.77976		5	GO:0005887|GO:0043231|GO:0005524|GO:0005388|GO:0046872	C:integral component of plasma membrane|C:intracellular membrane-bounded organelle|F:ATP binding|F:calcium-transporting ATPase activity|F:metal ion binding	1	K01537	Ca2+-transporting ATPase [EC:3.6.3.8]		3	PF00689|PF00690|PF00122	Cation_ATPase_C|Cation_ATPase_N|E1-E2_ATPase	0
MEHO01136291.1	MEHO01136291.1	MEHO01136291.1:1-928	6.89316	-3.48883	-11.2265	4.85448e-05	0.000501029	10.684	10.684	17.7233	1.09929	1.16839	0		0			0				0			0
MEHO01264765.1	MEHO01264765.1	MEHO01264765.1:1-566	2.51564	-3.48761	-11.217	0.00159116	0.00960521	4.57886	3.05257	7.46243	0	0	0		0			0				0			0
MEHO01016402.1	MEHO01016402.1	MEHO01016402.1:1-2852	2.54392	-3.48715	-11.2134	0.00165041	0.00986809	4.57886	2.28943	8.39524	0	0	0		0			0				0			0
MEHO01421033.1	MEHO01421033.1	MEHO01421033.1:1-382	2.54392	-3.48715	-11.2134	0.00165041	0.00986809	2.28943	4.57886	8.39524	0	0	0		0			0				0			0
MEHO01032123.1	MEHO01032123.1	MEHO01032123.1:1-2144	2.48737	-3.48363	-11.1861	0.00158288	0.00957133	4.57886	3.81571	6.52963	0	0	0		0			0				0			0
MEHO01304116.1	MEHO01304116.1	MEHO01304116.1:1-508	2.48737	-3.48363	-11.1861	0.00158288	0.00957133	4.57886	3.81571	6.52963	0	0	0		0			0				0			0
MEHO01356873.1	MEHO01356873.1	MEHO01356873.1:1-445	2.48737	-3.48363	-11.1861	0.00158288	0.00957133	3.81571	4.57886	6.52963	0	0	0		0			0				0			0
MEHO01450806.1	MEHO01450806.1	MEHO01450806.1:1-356	2.48737	-3.48363	-11.1861	0.00158288	0.00957133	3.81571	4.57886	6.52963	0	0	0		0			0				0			0
MEHO01160902.1	MEHO01160902.1	MEHO01160902.1:1-820	2.58628	-3.48313	-11.1822	0.00189845	0.011095	0.763143	9.15771	5.59682	0	0	0		0			0				0			0
MEHO01007224.1	MEHO01007224.1	MEHO01007224.1:1-3831	45.0441	-3.48039	-11.161	5.13824e-19	4.66298e-17	95.3929	71.7354	82.0868	9.89359	2.33677	8.81945		13	GO:0009941|GO:0009535|GO:0016021|GO:0005524|GO:0004176|GO:0046872|GO:0004222|GO:0008237|GO:0010205|GO:0010206|GO:0006508|GO:0010304|GO:0010027	C:chloroplast envelope|C:chloroplast thylakoid membrane|C:integral component of membrane|F:ATP binding|F:ATP-dependent peptidase activity|F:metal ion binding|F:metalloendopeptidase activity|F:metallopeptidase activity|P:photoinhibition|P:photosystem II repair|P:proteolysis|P:PSII associated light-harvesting complex II catabolic process|P:thylakoid membrane organization	0				2	PF00004|PF01434	AAA|Peptidase_M41	1	COG0465	O	ATP-dependent Zn proteases
MEHO01073294.1	MEHO01073294.1	MEHO01073294.1:1-1405	2.51564	-3.48008	-11.1586	0.00167734	0.010004	2.28943	5.342	7.46243	0	0	0		0			0				0			0
MEHO01198063.1	MEHO01198063.1	MEHO01198063.1:1-703	2.51564	-3.48008	-11.1586	0.00167734	0.010004	5.342	2.28943	7.46243	0	0	0		3	GO:0005634|GO:0008270|GO:0006355	C:nucleus|F:zinc ion binding|P:regulation of transcription, DNA-templated	0				3	PF03101|PF10551|PF04434	FAR1|MULE|SWIM	0
MEHO01253110.1	MEHO01253110.1	MEHO01253110.1:1-585	2.51564	-3.48008	-11.1586	0.00167734	0.010004	5.342	2.28943	7.46243	0	0	0		0			0				0			0
MEHO01060801.1	MEHO01060801.1	MEHO01060801.1:1-1559	2.48737	-3.47932	-11.1527	0.00163156	0.00979371	3.05257	5.342	6.52963	0	0	0		0			0				0			0
MEHO01647846.1	MEHO01647846.1	MEHO01647846.1:1-210	2.48737	-3.47932	-11.1527	0.00163156	0.00979371	3.05257	5.342	6.52963	0	0	0		0			0				0			0
MEHO01039070.1	MEHO01039070.1	MEHO01039070.1:1-1958	66.5659	-3.47871	-11.148	2.38563e-26	4.25025e-24	117.524	112.182	138.055	8.7943	14.0206	8.81945		0			0				0			0
MEHO01078172.1	MEHO01078172.1	MEHO01078172.1:1-1353	2.47317	-3.47811	-11.1433	0.00174248	0.0102985	6.10514	6.86829	1.86561	0	0	0		0			0				0			0
MEHO01081858.1	MEHO01081858.1	MEHO01081858.1:1-1317	2.47317	-3.47811	-11.1433	0.00174248	0.0102985	6.86829	6.10514	1.86561	0	0	0		6	GO:0005634|GO:0003677|GO:0003700|GO:0006952|GO:0009873|GO:0006351	C:nucleus|F:DNA binding|F:transcription factor activity, sequence-specific DNA binding|P:defense response|P:ethylene-activated signaling pathway|P:transcription, DNA-templated	0				1	PF00847	AP2	0
MEHO01092761.1	MEHO01092761.1	MEHO01092761.1:1-1217	16.3696	-3.47785	-11.1413	5.77365e-09	1.47346e-07	28.9994	31.2889	30.7825	2.19858	1.16839	3.77976		0			0				0			0
MEHO01511633.1	MEHO01511633.1	MEHO01511633.1:1-305	11.5119	-3.47736	-11.1376	5.4692e-07	9.38269e-06	19.8417	25.9469	18.6561	2.19858	1.16839	1.25992		0			0				0			0
MEHO01015911.1	MEHO01015911.1	MEHO01015911.1:1-2886	23.5155	-3.47719	-11.1362	1.20546e-11	4.67534e-10	38.9203	40.4466	51.3042	4.39715	3.50516	2.51984		0			0				0			0
MEHO01070445.1	MEHO01070445.1	MEHO01070445.1:1-1437	4.44974	-3.47575	-11.1251	0.000523819	0.00380955	12.2103	7.63143	5.59682	0	0	1.25992		2	GO:0046872|GO:0004722	F:metal ion binding|F:protein serine/threonine phosphatase activity	0				1	PF00481	PP2C	1	COG0631	T	Serine/threonine protein phosphatase PrpC
MEHO01012446.1	MEHO01012446.1	MEHO01012446.1:1-3169	2.45909	-3.47574	-11.125	0.0016189	0.00972856	4.57886	4.57886	5.59682	0	0	0		0			0				0			0
MEHO01030938.1	MEHO01030938.1	MEHO01030938.1:1-2183	2.45909	-3.47574	-11.125	0.0016189	0.00972856	4.57886	4.57886	5.59682	0	0	0		0			0				0			0
MEHO01069438.1	MEHO01069438.1	MEHO01069438.1:1-1449	2.45909	-3.47574	-11.125	0.0016189	0.00972856	4.57886	4.57886	5.59682	0	0	0		0			0				0			0
MEHO01170643.1	MEHO01170643.1	MEHO01170643.1:1-785	2.47317	-3.47566	-11.1244	0.00177073	0.0104451	5.342	7.63143	1.86561	0	0	0		0			0				0			0
MEHO01033559.1	MEHO01033559.1	MEHO01033559.1:1-2103	18.5741	-3.47549	-11.1231	7.66787e-10	2.29733e-08	36.6309	35.1046	31.7153	4.39715	2.33677	1.25992		0			0				0			0
MEHO01028297.1	MEHO01028297.1	MEHO01028297.1:1-2274	4.44868	-3.47541	-11.1225	0.000518037	0.0037782	6.10514	9.15771	10.2608	0	1.16839	0		6	GO:0016021|GO:0020037|GO:0005506|GO:0004497|GO:0050604|GO:0042617	C:integral component of membrane|F:heme binding|F:iron ion binding|F:monooxygenase activity|F:taxadiene 5-alpha-hydroxylase activity|P:paclitaxel biosynthetic process	1	K14039	taxadiene 5alpha-hydroxylase [EC:1.14.99.37]	ko00904; Diterpenoid biosynthesis | ko01100; Metabolic pathways | ko01110; Biosynthesis of secondary metabolites	1	PF00067	p450	0
MEHO01084964.1	MEHO01084964.1	MEHO01084964.1:1-1287	2.45909	-3.47384	-11.1104	0.00164052	0.00982305	5.342	3.81571	5.59682	0	0	0		0			0				0			0
MEHO01140301.1	MEHO01140301.1	MEHO01140301.1:1-908	2.45909	-3.47384	-11.1104	0.00164052	0.00982305	5.342	3.81571	5.59682	0	0	0		0			0				0			0
MEHO01143055.1	MEHO01143055.1	MEHO01143055.1:1-895	2.45909	-3.47384	-11.1104	0.00164052	0.00982305	5.342	3.81571	5.59682	0	0	0		0			0				0			0
MEHO01181880.1	MEHO01181880.1	MEHO01181880.1:1-749	2.45909	-3.47384	-11.1104	0.00164052	0.00982305	5.342	3.81571	5.59682	0	0	0		2	GO:0047214|GO:0009718	F:cyanidin-3-rhamnosylglucoside 5-O-glucosyltransferase activity|P:anthocyanin-containing compound biosynthetic process	0				1	PF00201	UDPGT	0
MEHO01241696.1	MEHO01241696.1	MEHO01241696.1:1-606	2.45909	-3.47384	-11.1104	0.00164052	0.00982305	3.81571	5.342	5.59682	0	0	0		0			0				0			0
MEHO01241968.1	MEHO01241968.1	MEHO01241968.1:1-606	2.45909	-3.47384	-11.1104	0.00164052	0.00982305	3.81571	5.342	5.59682	0	0	0		0			0				0			0
MEHO01317968.1	MEHO01317968.1	MEHO01317968.1:1-490	2.45909	-3.47384	-11.1104	0.00164052	0.00982305	3.81571	5.342	5.59682	0	0	0		0			0				0			0
MEHO01332332.1	MEHO01332332.1	MEHO01332332.1:1-473	2.45909	-3.47384	-11.1104	0.00164052	0.00982305	5.342	3.81571	5.59682	0	0	0		0			0				0			0
MEHO01340164.1	MEHO01340164.1	MEHO01340164.1:1-464	2.45909	-3.47384	-11.1104	0.00164052	0.00982305	5.342	3.81571	5.59682	0	0	0		0			0				0			0
MEHO01002460.1	MEHO01002460.1	MEHO01002460.1:1-5164	6.75177	-3.47341	-11.1071	5.11024e-05	0.000522889	10.684	14.4997	13.0593	1.09929	1.16839	0		0			0				0			0
MEHO01005640.1	MEHO01005640.1	MEHO01005640.1:1-4130	6.80939	-3.47252	-11.1002	5.92997e-05	0.00059489	19.8417	8.39457	10.2608	1.09929	0	1.25992		0			0				0			0
MEHO01176654.1	MEHO01176654.1	MEHO01176654.1:1-765	6.76703	-3.47144	-11.0919	4.99531e-05	0.00051302	12.2103	12.9734	13.0593	1.09929	0	1.25992		0			0				0			0
MEHO01121561.1	MEHO01121561.1	MEHO01121561.1:1-1011	6.79157	-3.47136	-11.0913	5.29524e-05	0.00053884	9.92086	14.4997	13.9921	0	2.33677	0		0			0				0			0
MEHO01079163.1	MEHO01079163.1	MEHO01079163.1:1-1343	2.48737	-3.47018	-11.0822	0.00173833	0.0102922	6.10514	2.28943	6.52963	0	0	0		0			0				0			0
MEHO01042466.1	MEHO01042466.1	MEHO01042466.1:1-1879	87.6599	-3.46931	-11.0756	3.95014e-31	9.60605e-29	136.603	193.838	152.98	9.89359	17.5258	15.1191		0			0				0			0
MEHO01215440.1	MEHO01215440.1	MEHO01215440.1:1-661	2.45909	-3.46794	-11.0651	0.00170899	0.010144	6.10514	3.05257	5.59682	0	0	0		0			0				0			0
MEHO01251208.1	MEHO01251208.1	MEHO01251208.1:1-589	2.45909	-3.46794	-11.0651	0.00170899	0.010144	3.05257	6.10514	5.59682	0	0	0		0			0				0			0
MEHO01325108.1	MEHO01325108.1	MEHO01325108.1:1-481	2.45909	-3.46794	-11.0651	0.00170899	0.010144	3.05257	6.10514	5.59682	0	0	0		0			0				0			0
MEHO01105147.1	MEHO01105147.1	MEHO01105147.1:1-1120	18.5956	-3.46701	-11.058	9.28123e-10	2.7364e-08	32.052	40.4466	30.7825	1.09929	4.67354	2.51984		0			0				0			0
MEHO01577577.1	MEHO01577577.1	MEHO01577577.1:1-255	4.35233	-3.4655	-11.0463	0.000544486	0.00393751	9.15771	8.39457	7.46243	1.09929	0	0		0			0				0			0
MEHO01273287.1	MEHO01273287.1	MEHO01273287.1:1-552	23.4314	-3.46521	-11.0441	1.50935e-11	5.79099e-10	36.6309	46.5517	46.6402	3.29786	1.16839	6.29961		0			0				0			0
MEHO01023170.1	MEHO01023170.1	MEHO01023170.1:1-2483	2.43081	-3.46391	-11.0342	0.00170131	0.0101089	4.57886	5.342	4.66402	0	0	0		0			0				0			0
MEHO01044826.1	MEHO01044826.1	MEHO01044826.1:1-1829	2.43081	-3.46391	-11.0342	0.00170131	0.0101089	5.342	4.57886	4.66402	0	0	0		0			0				0			0
MEHO01056275.1	MEHO01056275.1	MEHO01056275.1:1-1627	2.43081	-3.46391	-11.0342	0.00170131	0.0101089	5.342	4.57886	4.66402	0	0	0		0			0				0			0
MEHO01059614.1	MEHO01059614.1	MEHO01059614.1:1-1576	2.43081	-3.46391	-11.0342	0.00170131	0.0101089	4.57886	5.342	4.66402	0	0	0		0			0				0			0
MEHO01176737.1	MEHO01176737.1	MEHO01176737.1:1-765	2.43081	-3.46391	-11.0342	0.00170131	0.0101089	5.342	4.57886	4.66402	0	0	0		0			0				0			0
MEHO01225941.1	MEHO01225941.1	MEHO01225941.1:1-638	2.43081	-3.46391	-11.0342	0.00170131	0.0101089	5.342	4.57886	4.66402	0	0	0		0			0				0			0
MEHO01402101.1	MEHO01402101.1	MEHO01402101.1:1-400	2.43081	-3.46391	-11.0342	0.00170131	0.0101089	4.57886	5.342	4.66402	0	0	0		0			0				0			0
MEHO01515342.1	MEHO01515342.1	MEHO01515342.1:1-302	2.43081	-3.46391	-11.0342	0.00170131	0.0101089	5.342	4.57886	4.66402	0	0	0		10	GO:0005887|GO:0043231|GO:0016020|GO:0005886|GO:0005524|GO:0008553|GO:0046872|GO:0006754|GO:1902600|GO:0051453	C:integral component of plasma membrane|C:intracellular membrane-bounded organelle|C:membrane|C:plasma membrane|F:ATP binding|F:hydrogen-exporting ATPase activity, phosphorylative mechanism|F:metal ion binding|P:ATP biosynthetic process|P:hydrogen ion transmembrane transport|P:regulation of intracellular pH	1	K01535	H+-transporting ATPase [EC:3.6.3.6]	ko00190; Oxidative phosphorylation	2	PF00690|PF00122	Cation_ATPase_N|E1-E2_ATPase	1	COG0474	P	Magnesium-transporting ATPase (P-type)
MEHO01123913.1	MEHO01123913.1	MEHO01123913.1:1-997	4.36385	-3.46141	-11.0151	0.000546338	0.00394782	9.15771	8.39457	7.46243	0	1.16839	0		0			0				0			0
MEHO01020726.1	MEHO01020726.1	MEHO01020726.1:1-2602	2.43081	-3.46044	-11.0077	0.00174231	0.0102985	6.10514	3.81571	4.66402	0	0	0		0			0				0			0
MEHO01028187.1	MEHO01028187.1	MEHO01028187.1:1-2278	2.43081	-3.46044	-11.0077	0.00174231	0.0102985	3.81571	6.10514	4.66402	0	0	0		0			0				1	PF07207	Lir1	0
MEHO01364859.1	MEHO01364859.1	MEHO01364859.1:1-437	2.43081	-3.46044	-11.0077	0.00174231	0.0102985	6.10514	3.81571	4.66402	0	0	0		0			0				0			0
MEHO01519202.1	MEHO01519202.1	MEHO01519202.1:1-299	2.43081	-3.46044	-11.0077	0.00174231	0.0102985	6.10514	3.81571	4.66402	0	0	0		0			0				0			0
MEHO01534690.1	MEHO01534690.1	MEHO01534690.1:1-286	2.43081	-3.46044	-11.0077	0.00174231	0.0102985	6.10514	3.81571	4.66402	0	0	0		0			0				0			0
MEHO01004202.1	MEHO01004202.1	MEHO01004202.1:1-4507	4.36385	-3.46037	-11.0072	0.000551727	0.00398037	7.63143	9.92086	7.46243	0	1.16839	0		0			0				0			0
MEHO01073100.1	MEHO01073100.1	MEHO01073100.1:1-1407	2.45909	-3.4574	-10.9845	0.00183637	0.0107883	6.86829	2.28943	5.59682	0	0	0		0			0				0			0
MEHO01127009.1	MEHO01127009.1	MEHO01127009.1:1-978	2.45909	-3.4574	-10.9845	0.00183637	0.0107883	2.28943	6.86829	5.59682	0	0	0		0			0				0			0
MEHO01006496.1	MEHO01006496.1	MEHO01006496.1:1-3966	4.37911	-3.45668	-10.979	0.000548276	0.00395804	8.39457	9.15771	7.46243	0	0	1.25992		0			0				0			0
MEHO01467551.1	MEHO01467551.1	MEHO01467551.1:1-341	4.37911	-3.4556	-10.9708	0.000553725	0.00399046	9.92086	7.63143	7.46243	0	0	1.25992		0			0				0			0
MEHO01008896.1	MEHO01008896.1	MEHO01008896.1:1-3570	4.37911	-3.4556	-10.9708	0.000553725	0.00399046	7.63143	9.92086	7.46243	0	0	1.25992		0			0				0			0
MEHO01511162.1	MEHO01511162.1	MEHO01511162.1:1-305	56.3344	-3.45421	-10.9602	1.36487e-19	1.33349e-17	71.7354	152.629	86.7508	9.89359	8.1787	8.81945		0			0				0			0
MEHO01115487.1	MEHO01115487.1	MEHO01115487.1:1-1050	2.43081	-3.45319	-10.9525	0.00183038	0.0107569	6.86829	3.05257	4.66402	0	0	0		0			0				0			0
MEHO01074634.1	MEHO01074634.1	MEHO01074634.1:1-1391	4.47696	-3.44955	-10.925	0.000679581	0.00477125	2.28943	12.2103	11.1936	0	1.16839	0		0			0				0			0
MEHO01092105.1	MEHO01092105.1	MEHO01092105.1:1-1223	4.29578	-3.4491	-10.9215	0.000602974	0.00430995	9.92086	9.15771	5.59682	1.09929	0	0		0			0				0			0
MEHO01020431.1	MEHO01020431.1	MEHO01020431.1:1-2618	2.40254	-3.44773	-10.9111	0.0018401	0.0107931	4.57886	6.10514	3.73122	0	0	0		0			0				0			0
MEHO01043712.1	MEHO01043712.1	MEHO01043712.1:1-1852	2.40254	-3.44773	-10.9111	0.0018401	0.0107931	4.57886	6.10514	3.73122	0	0	0		0			0				0			0
MEHO01106982.1	MEHO01106982.1	MEHO01106982.1:1-1107	2.40254	-3.44773	-10.9111	0.0018401	0.0107931	6.10514	4.57886	3.73122	0	0	0		0			0				0			0
MEHO01134474.1	MEHO01134474.1	MEHO01134474.1:1-937	2.40254	-3.44773	-10.9111	0.0018401	0.0107931	6.10514	4.57886	3.73122	0	0	0		5	GO:0005737|GO:0005829|GO:0005634|GO:0010039|GO:0006979	C:cytoplasm|C:cytosol|C:nucleus|P:response to iron ion|P:response to oxidative stress	0				1	PF01722	BolA	1	COG0271	T	Stress-induced morphogen (activity unknown)
MEHO01166014.1	MEHO01166014.1	MEHO01166014.1:1-801	2.40254	-3.44773	-10.9111	0.0018401	0.0107931	4.57886	6.10514	3.73122	0	0	0		4	GO:0005618|GO:0005576|GO:0009505|GO:0004252	C:cell wall|C:extracellular region|C:plant-type cell wall|F:serine-type endopeptidase activity	0				2	PF05922|PF00082	Inhibitor_I9|Peptidase_S8	1	COG1404	O	Serine protease, subtilisin family
MEHO01213593.1	MEHO01213593.1	MEHO01213593.1:1-665	2.40254	-3.44773	-10.9111	0.0018401	0.0107931	4.57886	6.10514	3.73122	0	0	0		0			0				0			0
MEHO01341473.1	MEHO01341473.1	MEHO01341473.1:1-462	2.40254	-3.44773	-10.9111	0.0018401	0.0107931	4.57886	6.10514	3.73122	0	0	0		0			0				0			0
MEHO01459403.1	MEHO01459403.1	MEHO01459403.1:1-348	2.40254	-3.44773	-10.9111	0.0018401	0.0107931	6.10514	4.57886	3.73122	0	0	0		0			0				0			0
MEHO01041975.1	MEHO01041975.1	MEHO01041975.1:1-1890	25.3763	-3.44638	-10.901	2.91022e-12	1.22266e-10	38.9203	54.9463	46.6402	3.29786	4.67354	3.77976		5	GO:0031225|GO:0005886|GO:0046872|GO:0009734|GO:0055114	C:anchored component of membrane|C:plasma membrane|F:metal ion binding|P:auxin-activated signaling pathway|P:oxidation-reduction process	0				1	PF04526	DUF568	0
MEHO01316495.1	MEHO01316495.1	MEHO01316495.1:1-492	4.29578	-3.44627	-10.9001	0.000619113	0.00440734	11.4471	7.63143	5.59682	1.09929	0	0		0			0				0			0
MEHO01259197.1	MEHO01259197.1	MEHO01259197.1:1-575	9.06605	-3.44512	-10.8914	6.34669e-06	8.38407e-05	18.3154	13.7366	18.6561	0	1.16839	2.51984		0			0				0			0
MEHO01034131.1	MEHO01034131.1	MEHO01034131.1:1-2086	4.3073	-3.44385	-10.8819	0.000610566	0.00435581	10.684	8.39457	5.59682	0	1.16839	0		0			0				0			0
MEHO01005625.1	MEHO01005625.1	MEHO01005625.1:1-4137	2.40254	-3.44293	-10.8749	0.00190023	0.0110969	6.86829	3.81571	3.73122	0	0	0		0			0				0			0
MEHO01194692.1	MEHO01194692.1	MEHO01194692.1:1-712	2.40254	-3.44293	-10.8749	0.00190023	0.0110969	3.81571	6.86829	3.73122	0	0	0		0			0				0			0
MEHO01570162.1	MEHO01570162.1	MEHO01570162.1:1-260	2.43081	-3.44143	-10.8636	0.00197987	0.0114996	7.63143	2.28943	4.66402	0	0	0		0			0				0			0
MEHO01015974.1	MEHO01015974.1	MEHO01015974.1:1-2882	6.72317	-3.44139	-10.8633	6.08737e-05	0.000608117	12.2103	10.684	14.9249	0	0	2.51984		2	GO:0009507|GO:0009658	C:chloroplast|P:chloroplast organization	0				2	PF01535|PF13812	PPR|PPR_3	0
MEHO01034971.1	MEHO01034971.1	MEHO01034971.1:1-2062	2.45909	-3.44054	-10.8569	0.0020543	0.011852	1.52629	7.63143	5.59682	0	0	0		0			0				0			0
MEHO01040587.1	MEHO01040587.1	MEHO01040587.1:1-1921	2.4449	-3.43999	-10.8528	0.00216104	0.0123792	6.10514	7.63143	0.932804	0	0	0		1	GO:0005739	C:mitochondrion	0				0			0
MEHO01403943.1	MEHO01403943.1	MEHO01403943.1:1-398	11.3551	-3.43804	-10.8381	7.91338e-07	1.31129e-05	16.026	22.1311	25.1857	1.09929	1.16839	2.51984		0			0				0			0
MEHO01128096.1	MEHO01128096.1	MEHO01128096.1:1-972	2.4449	-3.43667	-10.8278	0.00220615	0.0125986	8.39457	5.342	0.932804	0	0	0		0			0				0			0
MEHO01235879.1	MEHO01235879.1	MEHO01235879.1:1-617	2.4449	-3.43667	-10.8278	0.00220615	0.0125986	8.39457	5.342	0.932804	0	0	0		0			0				0			0
MEHO01028035.1	MEHO01028035.1	MEHO01028035.1:1-2284	2.40254	-3.4345	-10.8116	0.00200924	0.0116397	3.05257	7.63143	3.73122	0	0	0		0			0				2	PF03372|PF00078	Exo_endo_phos|RVT_1	0
MEHO01055516.1	MEHO01055516.1	MEHO01055516.1:1-1638	2.40254	-3.4345	-10.8116	0.00200924	0.0116397	7.63143	3.05257	3.73122	0	0	0		0			0				1	PF00244	14-3-3	0
MEHO01008789.1	MEHO01008789.1	MEHO01008789.1:1-3583	4.27902	-3.43372	-10.8057	0.000652365	0.00460568	10.684	9.15771	4.66402	0	1.16839	0		1	GO:0005739	C:mitochondrion	0				1	PF07727	RVT_2	1	COG2801	X	Transposase InsO and inactivated derivatives
MEHO01012188.1	MEHO01012188.1	MEHO01012188.1:1-3195	4.2817	-3.43345	-10.8037	0.000639617	0.0045378	9.15771	6.10514	9.32804	1.09929	0	0		0			0				0			0
MEHO01092642.1	MEHO01092642.1	MEHO01092642.1:1-1218	4.25342	-3.4304	-10.7808	0.000640145	0.00454057	7.63143	8.39457	8.39524	1.09929	0	0		7	GO:0005737|GO:0005634|GO:0051537|GO:0009055|GO:0046872|GO:0015035|GO:0045454	C:cytoplasm|C:nucleus|F:2 iron, 2 sulfur cluster binding|F:electron carrier activity|F:metal ion binding|F:protein disulfide oxidoreductase activity|P:cell redox homeostasis	0				1	PF00462	Glutaredoxin	1	COG0695	O	Glutaredoxin
MEHO01151783.1	MEHO01151783.1	MEHO01151783.1:1-856	6.72317	-3.43028	-10.7799	7.39299e-05	0.000721244	16.026	6.86829	14.9249	0	0	2.51984		0			0				0			0
MEHO01195982.1	MEHO01195982.1	MEHO01195982.1:1-708	6.55501	-3.42999	-10.7778	6.64354e-05	0.000656589	12.2103	14.4997	10.2608	1.09929	0	1.25992		0			0				0			0
MEHO01016083.1	MEHO01016083.1	MEHO01016083.1:1-2874	4.3073	-3.42954	-10.7744	0.000694484	0.00484756	13.7366	5.342	5.59682	0	1.16839	0		0			0				0			0
MEHO01055649.1	MEHO01055649.1	MEHO01055649.1:1-1636	4.25342	-3.42928	-10.7725	0.000647094	0.00457817	6.86829	9.15771	8.39524	1.09929	0	0		0			0				0			0
MEHO01072598.1	MEHO01072598.1	MEHO01072598.1:1-1412	2.37426	-3.4291	-10.7711	0.00201889	0.0116814	6.10514	5.342	2.79841	0	0	0		0			0				0			0
MEHO01115315.1	MEHO01115315.1	MEHO01115315.1:1-1051	2.37426	-3.4291	-10.7711	0.00201889	0.0116814	5.342	6.10514	2.79841	0	0	0		0			0				0			0
MEHO01210912.1	MEHO01210912.1	MEHO01210912.1:1-671	2.37426	-3.4291	-10.7711	0.00201889	0.0116814	6.10514	5.342	2.79841	0	0	0		0			0				0			0
MEHO01294092.1	MEHO01294092.1	MEHO01294092.1:1-522	2.37426	-3.4291	-10.7711	0.00201889	0.0116814	6.10514	5.342	2.79841	0	0	0		0			0				0			0
MEHO01389164.1	MEHO01389164.1	MEHO01389164.1:1-412	2.37426	-3.4291	-10.7711	0.00201889	0.0116814	5.342	6.10514	2.79841	0	0	0		0			0				0			0
MEHO01020489.1	MEHO01020489.1	MEHO01020489.1:1-2614	2.48737	-3.42856	-10.7671	0.00228792	0.0129722	7.63143	0.763143	6.52963	0	0	0		0			0				0			0
MEHO01166749.1	MEHO01166749.1	MEHO01166749.1:1-798	34.3984	-3.42776	-10.7611	2.20662e-15	1.35139e-13	51.1306	67.9197	70.8931	4.39715	7.01032	5.03968		0			0				0			0
MEHO01114138.1	MEHO01114138.1	MEHO01114138.1:1-1059	11.1304	-3.42633	-10.7505	8.80333e-07	1.44053e-05	25.1837	18.3154	18.6561	2.19858	1.16839	1.25992		0			0				0			0
MEHO01339957.1	MEHO01339957.1	MEHO01339957.1:1-464	2.37426	-3.42622	-10.7497	0.00205718	0.0118638	6.86829	4.57886	2.79841	0	0	0		0			0				0			0
MEHO01068752.1	MEHO01068752.1	MEHO01068752.1:1-1457	4.30847	-3.42619	-10.7495	0.000633342	0.00449569	8.39457	6.86829	9.32804	0	0	1.25992		0			0				0			0
MEHO01015187.1	MEHO01015187.1	MEHO01015187.1:1-2942	6.58061	-3.4245	-10.7369	7.92972e-05	0.000766386	12.2103	18.3154	6.52963	0	1.16839	1.25992		0			0				0			0
MEHO01015303.1	MEHO01015303.1	MEHO01015303.1:1-2934	4.22514	-3.42373	-10.7311	0.000663413	0.00467294	9.15771	7.63143	7.46243	1.09929	0	0		0			0				0			0
MEHO01017645.1	MEHO01017645.1	MEHO01017645.1:1-2773	2.43081	-3.42333	-10.7281	0.00222708	0.0126855	1.52629	8.39457	4.66402	0	0	0		7	GO:0005783|GO:0005789|GO:0016021|GO:0005506|GO:0016491|GO:0006633|GO:0006631	C:endoplasmic reticulum|C:endoplasmic reticulum membrane|C:integral component of membrane|F:iron ion binding|F:oxidoreductase activity|P:fatty acid biosynthetic process|P:fatty acid metabolic process	1	K19706	dihydroceramide fatty acyl 2-hydroxylase [EC:1.14.18.7]		1	PF04116	FA_hydroxylase	1	COG3000	I	Sterol desaturase/sphingolipid hydroxylase, fatty acid hydroxylase superfamily
MEHO01024309.1	MEHO01024309.1	MEHO01024309.1:1-2431	11.1974	-3.42231	-10.7205	1.07574e-06	1.71808e-05	14.4997	22.8943	25.1857	1.09929	3.50516	0		0			0				0			0
MEHO01030315.1	MEHO01030315.1	MEHO01030315.1:1-2202	4.22514	-3.42211	-10.7191	0.000673676	0.00473606	6.86829	9.92086	7.46243	1.09929	0	0		9	GO:0004190|GO:0003677|GO:0003887|GO:0004519|GO:0046872|GO:0003723|GO:0003964|GO:0015074|GO:0006310	F:aspartic-type endopeptidase activity|F:DNA binding|F:DNA-directed DNA polymerase activity|F:endonuclease activity|F:metal ion binding|F:RNA binding|F:RNA-directed DNA polymerase activity|P:DNA integration|P:DNA recombination	0				3	PF12382|PF00665|PF00078	Peptidase_A2E|rve|RVT_1	0
MEHO01104869.1	MEHO01104869.1	MEHO01104869.1:1-1122	2.40254	-3.42171	-10.7161	0.00218337	0.0124813	8.39457	2.28943	3.73122	0	0	0		0			0				0			0
MEHO01139085.1	MEHO01139085.1	MEHO01139085.1:1-914	8.82726	-3.4206	-10.7079	7.80655e-06	0.000100807	19.8417	13.7366	15.8577	1.09929	1.16839	1.25992		0			0				0			0
MEHO01022143.1	MEHO01022143.1	MEHO01022143.1:1-2530	2.37426	-3.42029	-10.7056	0.00213791	0.0122593	3.81571	7.63143	2.79841	0	0	0		0			0				0			0
MEHO01070822.1	MEHO01070822.1	MEHO01070822.1:1-1432	2.37426	-3.42029	-10.7056	0.00213791	0.0122593	7.63143	3.81571	2.79841	0	0	0		0			0				0			0
MEHO01009603.1	MEHO01009603.1	MEHO01009603.1:1-3480	6.50891	-3.41357	-10.6558	7.37364e-05	0.000719652	12.2103	11.4471	13.0593	0	2.33677	0		10	GO:0030665|GO:0005768|GO:0005794|GO:0000139|GO:0016021|GO:0031902|GO:0016020|GO:0005802|GO:0005509|GO:0006623	C:clathrin-coated vesicle membrane|C:endosome|C:Golgi apparatus|C:Golgi membrane|C:integral component of membrane|C:late endosome membrane|C:membrane|C:trans-Golgi network|F:calcium ion binding|P:protein targeting to vacuole	0				2	PF12662|PF02225	cEGF|PA	0
MEHO01018504.1	MEHO01018504.1	MEHO01018504.1:1-2720	2.45909	-3.41319	-10.653	0.00244611	0.0136712	8.39457	0.763143	5.59682	0	0	0		0			0				2	PF03372|PF00078	Exo_endo_phos|RVT_1	0
MEHO01033914.1	MEHO01033914.1	MEHO01033914.1:1-2092	13.346	-3.41302	-10.6518	1.43067e-07	2.81038e-06	19.0786	32.8151	22.3873	2.19858	2.33677	1.25992		0			0				0			0
MEHO01050190.1	MEHO01050190.1	MEHO01050190.1:1-1728	4.25192	-3.41291	-10.651	0.000678881	0.00476762	6.86829	9.92086	7.46243	0	0	1.25992		0			0				0			0
MEHO01131347.1	MEHO01131347.1	MEHO01131347.1:1-954	4.20838	-3.41244	-10.6475	0.000692143	0.00483224	8.39457	9.15771	6.52963	0	1.16839	0		0			0				0			0
MEHO01030161.1	MEHO01030161.1	MEHO01030161.1:1-2208	15.5936	-3.41233	-10.6466	2.36172e-08	5.40406e-07	29.7626	38.1571	18.6561	3.29786	1.16839	2.51984		0			0				0			0
MEHO01077355.1	MEHO01077355.1	MEHO01077355.1:1-1362	6.44084	-3.40992	-10.6289	7.54443e-05	0.000733869	11.4471	13.7366	11.1936	1.09929	1.16839	0		0			0				0			0
MEHO01014000.1	MEHO01014000.1	MEHO01014000.1:1-3035	17.8916	-3.40983	-10.6282	2.32323e-09	6.35996e-08	41.9729	28.2363	28.9169	2.19858	3.50516	2.51984		0			0				0			0
MEHO01050764.1	MEHO01050764.1	MEHO01050764.1:1-1717	2.38845	-3.40871	-10.62	0.00217723	0.0124569	3.05257	3.81571	7.46243	0	0	0		0			0				0			0
MEHO01076112.1	MEHO01076112.1	MEHO01076112.1:1-1375	6.5677	-3.40498	-10.5926	7.97776e-05	0.000770174	14.4997	8.39457	13.9921	0	0	2.51984		0			0				0			0
MEHO01030094.1	MEHO01030094.1	MEHO01030094.1:1-2210	2.50156	-3.40419	-10.5868	0.00255353	0.0141718	2.28943	1.52629	11.1936	0	0	0		0			0				0			0
MEHO01159019.1	MEHO01159019.1	MEHO01159019.1:1-827	2.36018	-3.40391	-10.5847	0.00217551	0.0124492	3.81571	3.81571	6.52963	0	0	0		0			0				0			0
MEHO01368305.1	MEHO01368305.1	MEHO01368305.1:1-433	2.36018	-3.40391	-10.5847	0.00217551	0.0124492	3.81571	3.81571	6.52963	0	0	0		0			0				0			0
MEHO01157493.1	MEHO01157493.1	MEHO01157493.1:1-833	4.18011	-3.40364	-10.5827	0.000730316	0.00505216	9.15771	9.15771	5.59682	0	1.16839	0		0			0				0			0
MEHO01133801.1	MEHO01133801.1	MEHO01133801.1:1-940	2.38845	-3.40291	-10.5774	0.00226317	0.012855	2.28943	4.57886	7.46243	0	0	0		0			0				0			0
MEHO01256639.1	MEHO01256639.1	MEHO01256639.1:1-579	8.81167	-3.40246	-10.5741	8.73154e-06	0.000111385	16.7891	13.7366	18.6561	0	1.16839	2.51984		0			0				0			0
MEHO01003804.1	MEHO01003804.1	MEHO01003804.1:1-4626	212.677	-3.40213	-10.5717	1.12528e-62	1.56208e-59	370.887	415.15	381.517	37.3758	40.8935	30.2381		0			0				0			0
MEHO01008324.1	MEHO01008324.1	MEHO01008324.1:1-3649	2.36018	-3.40142	-10.5664	0.00221208	0.0126151	4.57886	3.05257	6.52963	0	0	0		0			0				0			0
MEHO01026477.1	MEHO01026477.1	MEHO01026477.1:1-2344	2.36018	-3.40142	-10.5664	0.00221208	0.0126151	4.57886	3.05257	6.52963	0	0	0		0			0				0			0
MEHO01085227.1	MEHO01085227.1	MEHO01085227.1:1-1284	2.36018	-3.40142	-10.5664	0.00221208	0.0126151	4.57886	3.05257	6.52963	0	0	0		0			0				0			0
MEHO01150904.1	MEHO01150904.1	MEHO01150904.1:1-860	2.36018	-3.40142	-10.5664	0.00221208	0.0126151	3.05257	4.57886	6.52963	0	0	0		0			0				0			0
MEHO01164005.1	MEHO01164005.1	MEHO01164005.1:1-808	2.36018	-3.40142	-10.5664	0.00221208	0.0126151	4.57886	3.05257	6.52963	0	0	0		0			0				0			0
MEHO01296965.1	MEHO01296965.1	MEHO01296965.1:1-518	2.36018	-3.40142	-10.5664	0.00221208	0.0126151	3.05257	4.57886	6.52963	0	0	0		0			0				0			0
MEHO01406311.1	MEHO01406311.1	MEHO01406311.1:1-396	2.36018	-3.40142	-10.5664	0.00221208	0.0126151	4.57886	3.05257	6.52963	0	0	0		0			0				0			0
MEHO01565798.1	MEHO01565798.1	MEHO01565798.1:1-263	2.36018	-3.40142	-10.5664	0.00221208	0.0126151	3.05257	4.57886	6.52963	0	0	0		0			0				0			0
MEHO01026021.1	MEHO01026021.1	MEHO01026021.1:1-2361	4.33568	-3.39985	-10.555	0.000821328	0.00558208	3.81571	6.10514	14.9249	0	1.16839	0		0			0				0			0
MEHO01269474.1	MEHO01269474.1	MEHO01269474.1:1-558	6.65147	-3.39897	-10.5485	9.95955e-05	0.000933105	9.15771	6.86829	21.4545	0	1.16839	1.25992		0			0				0			0
MEHO01367370.1	MEHO01367370.1	MEHO01367370.1:1-434	2.41673	-3.39816	-10.5426	0.00241208	0.0135141	1.52629	4.57886	8.39524	0	0	0		0			0				0			0
MEHO01368485.1	MEHO01368485.1	MEHO01368485.1:1-433	2.41673	-3.39816	-10.5426	0.00241208	0.0135141	4.57886	1.52629	8.39524	0	0	0		0			0				0			0
MEHO01244973.1	MEHO01244973.1	MEHO01244973.1:1-600	13.3767	-3.39685	-10.533	1.78762e-07	3.41885e-06	26.71	16.7891	30.7825	2.19858	0	3.77976		0			0				0			0
MEHO01037155.1	MEHO01037155.1	MEHO01037155.1:1-2004	4.18278	-3.39644	-10.53	0.000760981	0.00523819	6.10514	7.63143	10.2608	1.09929	0	0		0			0				0			0
MEHO01009606.1	MEHO01009606.1	MEHO01009606.1:1-3479	2.3319	-3.3951	-10.5203	0.00223308	0.0127001	3.81571	4.57886	5.59682	0	0	0		0			0				0			0
MEHO01041523.1	MEHO01041523.1	MEHO01041523.1:1-1900	2.3319	-3.3951	-10.5203	0.00223308	0.0127001	4.57886	3.81571	5.59682	0	0	0		2	GO:0008374|GO:0006629	F:O-acyltransferase activity|P:lipid metabolic process	0				1	PF02450	LCAT	0
MEHO01054079.1	MEHO01054079.1	MEHO01054079.1:1-1662	2.3319	-3.3951	-10.5203	0.00223308	0.0127001	3.81571	4.57886	5.59682	0	0	0		0			0				0			0
MEHO01059248.1	MEHO01059248.1	MEHO01059248.1:1-1581	2.3319	-3.3951	-10.5203	0.00223308	0.0127001	4.57886	3.81571	5.59682	0	0	0		9	GO:0005622|GO:0000155|GO:0009881|GO:0009584|GO:0018298|GO:0017006|GO:0009585|GO:0006355|GO:0006351	C:intracellular|F:phosphorelay sensor kinase activity|F:photoreceptor activity|P:detection of visible light|P:protein-chromophore linkage|P:protein-tetrapyrrole linkage|P:red, far-red light phototransduction|P:regulation of transcription, DNA-templated|P:transcription, DNA-templated	0				5	PF01590|PF02518|PF00989|PF08446|PF00360	GAF|HATPase_c|PAS|PAS_2|PHY	0
MEHO01120910.1	MEHO01120910.1	MEHO01120910.1:1-1015	2.3319	-3.3951	-10.5203	0.00223308	0.0127001	3.81571	4.57886	5.59682	0	0	0		5	GO:0005829|GO:0005886|GO:0005524|GO:0004674|GO:0006887	C:cytosol|C:plasma membrane|F:ATP binding|F:protein serine/threonine kinase activity|P:exocytosis	0				1	PF00069	Pkinase	0
MEHO01150866.1	MEHO01150866.1	MEHO01150866.1:1-860	2.3319	-3.3951	-10.5203	0.00223308	0.0127001	3.81571	4.57886	5.59682	0	0	0		0			0				1	PF00646	F-box	0
MEHO01294206.1	MEHO01294206.1	MEHO01294206.1:1-522	2.3319	-3.3951	-10.5203	0.00223308	0.0127001	3.81571	4.57886	5.59682	0	0	0		0			0				0			0
MEHO01485581.1	MEHO01485581.1	MEHO01485581.1:1-326	2.3319	-3.3951	-10.5203	0.00223308	0.0127001	4.57886	3.81571	5.59682	0	0	0		0			0				0			0
MEHO01035242.1	MEHO01035242.1	MEHO01035242.1:1-2054	2.36018	-3.39355	-10.509	0.00233032	0.0131276	5.342	2.28943	6.52963	0	0	0		0			0				0			0
MEHO01209384.1	MEHO01209384.1	MEHO01209384.1:1-675	2.36018	-3.39355	-10.509	0.00233032	0.0131276	5.342	2.28943	6.52963	0	0	0		0			0				0			0
MEHO01213353.1	MEHO01213353.1	MEHO01213353.1:1-665	2.36018	-3.39355	-10.509	0.00233032	0.0131276	2.28943	5.342	6.52963	0	0	0		0			0				0			0
MEHO01467037.1	MEHO01467037.1	MEHO01467037.1:1-342	2.36018	-3.39355	-10.509	0.00233032	0.0131276	5.342	2.28943	6.52963	0	0	0		43	GO:0005737|GO:0005829|GO:0005654|GO:0005634|GO:0016605|GO:0033768|GO:0050681|GO:0003677|GO:0030331|GO:0016874|GO:0031491|GO:0033142|GO:0042803|GO:0032184|GO:0017025|GO:0031624|GO:0061630|GO:0004842|GO:0008270|GO:0071243|GO:0071345|GO:0071480|GO:0072711|GO:0071394|GO:0008584|GO:0060548|GO:0033234|GO:0045944|GO:0045893|GO:0043161|GO:0051865|GO:0070979|GO:0070936|GO:0085020|GO:0070534|GO:0016567|GO:…	C:cytoplasm|C:cytosol|C:nucleoplasm|C:nucleus|C:PML body|C:SUMO-targeted ubiquitin ligase complex|F:androgen receptor binding|F:DNA binding|F:estrogen receptor binding|F:ligase activity|F:nucleosome binding|F:progesterone receptor binding|F:protein homodimerization activity|F:SUMO polymer binding|F:TBP-class protein binding|F:ubiquitin conjugating enzyme binding|F:ubiquitin protein ligase activit…	0				1	PF13639	zf-RING_2	0
MEHO01200671.1	MEHO01200671.1	MEHO01200671.1:1-696	19.9083	-3.39344	-10.5082	4.16294e-10	1.31089e-08	35.1046	44.2623	30.7825	2.19858	5.84193	1.25992		0			0				0			0
MEHO01385013.1	MEHO01385013.1	MEHO01385013.1:1-416	8.84262	-3.39334	-10.5074	1.14214e-05	0.000140309	11.4471	13.7366	24.2529	1.09929	0	2.51984		0			0				0			0
MEHO01025679.1	MEHO01025679.1	MEHO01025679.1:1-2373	26.7315	-3.39314	-10.506	1.07561e-12	4.71513e-11	54.1831	41.2097	52.237	4.39715	5.84193	2.51984		0			0				0			0
MEHO01245730.1	MEHO01245730.1	MEHO01245730.1:1-599	4.1943	-3.39276	-10.5032	0.000759109	0.00522638	6.86829	6.86829	10.2608	0	1.16839	0		0			0				0			0
MEHO01169968.1	MEHO01169968.1	MEHO01169968.1:1-788	6.41524	-3.39236	-10.5003	9.41995e-05	0.000888296	7.63143	13.7366	14.9249	2.19858	0	0		0			0				0			0
MEHO01069247.1	MEHO01069247.1	MEHO01069247.1:1-1451	4.15183	-3.39184	-10.4965	0.000790417	0.00540508	10.684	8.39457	4.66402	0	1.16839	0		0			0				0			0
MEHO01226293.1	MEHO01226293.1	MEHO01226293.1:1-637	6.34449	-3.39151	-10.4941	9.62566e-05	0.000904622	16.7891	10.684	8.39524	2.19858	0	0		0			0				0			0
MEHO01108448.1	MEHO01108448.1	MEHO01108448.1:1-1097	6.42676	-3.39111	-10.4912	9.10206e-05	0.000863697	7.63143	13.7366	14.9249	1.09929	1.16839	0		0			0				0			0
MEHO01053590.1	MEHO01053590.1	MEHO01053590.1:1-1670	4.18278	-3.39088	-10.4895	0.000802499	0.00547534	9.15771	4.57886	10.2608	1.09929	0	0		0			0				0			0
MEHO01009207.1	MEHO01009207.1	MEHO01009207.1:1-3532	2.3319	-3.39063	-10.4877	0.0023001	0.0130036	5.342	3.05257	5.59682	0	0	0		0			0				0			0
MEHO01015122.1	MEHO01015122.1	MEHO01015122.1:1-2948	2.3319	-3.39063	-10.4877	0.0023001	0.0130036	5.342	3.05257	5.59682	0	0	0		0			0				0			0
MEHO01047437.1	MEHO01047437.1	MEHO01047437.1:1-1780	2.3319	-3.39063	-10.4877	0.0023001	0.0130036	3.05257	5.342	5.59682	0	0	0		0			0				0			0
MEHO01052898.1	MEHO01052898.1	MEHO01052898.1:1-1681	2.3319	-3.39063	-10.4877	0.0023001	0.0130036	5.342	3.05257	5.59682	0	0	0		0			0				0			0
MEHO01154398.1	MEHO01154398.1	MEHO01154398.1:1-845	2.3319	-3.39063	-10.4877	0.0023001	0.0130036	5.342	3.05257	5.59682	0	0	0		0			0				0			0
MEHO01234245.1	MEHO01234245.1	MEHO01234245.1:1-621	2.3319	-3.39063	-10.4877	0.0023001	0.0130036	5.342	3.05257	5.59682	0	0	0		0			0				0			0
MEHO01326855.1	MEHO01326855.1	MEHO01326855.1:1-479	2.3319	-3.39063	-10.4877	0.0023001	0.0130036	3.05257	5.342	5.59682	0	0	0		0			0				0			0
MEHO01421571.1	MEHO01421571.1	MEHO01421571.1:1-382	2.3319	-3.39063	-10.4877	0.0023001	0.0130036	3.05257	5.342	5.59682	0	0	0		0			0				0			0
MEHO01625651.1	MEHO01625651.1	MEHO01625651.1:1-224	2.3319	-3.39063	-10.4877	0.0023001	0.0130036	5.342	3.05257	5.59682	0	0	0		0			0				0			0
MEHO01288684.1	MEHO01288684.1	MEHO01288684.1:1-529	2.34598	-3.3905	-10.4868	0.00250516	0.0139428	3.81571	8.39457	1.86561	0	0	0		0			0				0			0
MEHO01012605.1	MEHO01012605.1	MEHO01012605.1:1-3155	6.55361	-3.38946	-10.4792	9.04918e-05	0.000859659	9.92086	9.15771	17.7233	0	0	2.51984		0			0				0			0
MEHO01019140.1	MEHO01019140.1	MEHO01019140.1:1-2685	2.47328	-3.38848	-10.4721	0.00273264	0.0149812	3.81571	0.763143	10.2608	0	0	0		0			0				0			0
MEHO01449371.1	MEHO01449371.1	MEHO01449371.1:1-357	6.37126	-3.38839	-10.4714	9.06568e-05	0.000860736	11.4471	16.026	8.39524	1.09929	0	1.25992		11	GO:0005789|GO:0070062|GO:0016021|GO:0005886|GO:0015194|GO:0015825|GO:0006658|GO:0008654|GO:1904219|GO:1904222|GO:0006665	C:endoplasmic reticulum membrane|C:extracellular exosome|C:integral component of membrane|C:plasma membrane|F:L-serine transmembrane transporter activity|P:L-serine transport|P:phosphatidylserine metabolic process|P:phospholipid biosynthetic process|P:positive regulation of CDP-diacylglycerol-serine O-phosphatidyltransferase activity|P:positive regulation of serine C-palmitoyltransferase activity…	0				1	PF03348	Serinc	0
MEHO01090223.1	MEHO01090223.1	MEHO01090223.1:1-1239	6.47029	-3.38834	-10.4711	9.44154e-05	0.000889577	6.86829	13.7366	15.8577	1.09929	0	1.25992		0			0				0			0
MEHO01097894.1	MEHO01097894.1	MEHO01097894.1:1-1175	4.16709	-3.38757	-10.4655	0.000787075	0.00538443	9.92086	9.15771	4.66402	0	0	1.25992		0			0				0			0
MEHO01187332.1	MEHO01187332.1	MEHO01187332.1:1-733	4.11204	-3.38479	-10.4454	0.000850021	0.00574544	9.92086	9.92086	3.73122	1.09929	0	0		0			0				0			0
MEHO01006379.1	MEHO01006379.1	MEHO01006379.1:1-3987	13.1777	-3.38441	-10.4426	1.63004e-07	3.15552e-06	19.0786	25.1837	28.9169	2.19858	1.16839	2.51984		0			0				0			0
MEHO01037904.1	MEHO01037904.1	MEHO01037904.1:1-1985	2.30362	-3.38423	-10.4413	0.00232325	0.0131056	4.57886	4.57886	4.66402	0	0	0		6	GO:0004190|GO:0004519|GO:0003676|GO:0003964|GO:0008270|GO:0015074	F:aspartic-type endopeptidase activity|F:endonuclease activity|F:nucleic acid binding|F:RNA-directed DNA polymerase activity|F:zinc ion binding|P:DNA integration	0				4	PF13976|PF00665|PF07727|PF00098	gag_pre-integrs|rve|RVT_2|zf-CCHC	0
MEHO01038993.1	MEHO01038993.1	MEHO01038993.1:1-1960	2.30362	-3.38423	-10.4413	0.00232325	0.0131056	4.57886	4.57886	4.66402	0	0	0		0			0				0			0
MEHO01071935.1	MEHO01071935.1	MEHO01071935.1:1-1420	2.30362	-3.38423	-10.4413	0.00232325	0.0131056	4.57886	4.57886	4.66402	0	0	0		0			0				0			0
MEHO01072892.1	MEHO01072892.1	MEHO01072892.1:1-1409	2.30362	-3.38423	-10.4413	0.00232325	0.0131056	4.57886	4.57886	4.66402	0	0	0		0			0				0			0
MEHO01290520.1	MEHO01290520.1	MEHO01290520.1:1-527	2.30362	-3.38423	-10.4413	0.00232325	0.0131056	4.57886	4.57886	4.66402	0	0	0		0			0				0			0
MEHO01036526.1	MEHO01036526.1	MEHO01036526.1:1-2020	13.1059	-3.38399	-10.4396	1.50916e-07	2.95066e-06	24.4206	21.368	27.0513	2.19858	2.33677	1.25992		0			0				0			0
MEHO01083890.1	MEHO01083890.1	MEHO01083890.1:1-1297	4.18128	-3.38339	-10.4352	0.000772199	0.00530445	6.86829	7.63143	9.32804	0	0	1.25992		0			0				0			0
MEHO01051856.1	MEHO01051856.1	MEHO01051856.1:1-1699	4.13775	-3.38339	-10.4352	0.000783465	0.00536635	7.63143	7.63143	8.39524	0	1.16839	0		0			0				0			0
MEHO01000909.1	MEHO01000909.1	MEHO01000909.1:1-6513	2.30362	-3.38226	-10.4271	0.00235334	0.0132238	5.342	3.81571	4.66402	0	0	0		0			0				0			0
MEHO01007806.1	MEHO01007806.1	MEHO01007806.1:1-3731	2.30362	-3.38226	-10.4271	0.00235334	0.0132238	3.81571	5.342	4.66402	0	0	0		0			0				0			0
MEHO01062273.1	MEHO01062273.1	MEHO01062273.1:1-1538	2.30362	-3.38226	-10.4271	0.00235334	0.0132238	5.342	3.81571	4.66402	0	0	0		0			0				0			0
MEHO01161996.1	MEHO01161996.1	MEHO01161996.1:1-816	2.30362	-3.38226	-10.4271	0.00235334	0.0132238	5.342	3.81571	4.66402	0	0	0		0			0				0			0
MEHO01265704.1	MEHO01265704.1	MEHO01265704.1:1-564	2.30362	-3.38226	-10.4271	0.00235334	0.0132238	3.81571	5.342	4.66402	0	0	0		0			0				0			0
MEHO01266129.1	MEHO01266129.1	MEHO01266129.1:1-563	2.30362	-3.38226	-10.4271	0.00235334	0.0132238	5.342	3.81571	4.66402	0	0	0		0			0				0			0
MEHO01321780.1	MEHO01321780.1	MEHO01321780.1:1-485	2.30362	-3.38226	-10.4271	0.00235334	0.0132238	3.81571	5.342	4.66402	0	0	0		0			0				0			0
MEHO01508275.1	MEHO01508275.1	MEHO01508275.1:1-308	2.30362	-3.38226	-10.4271	0.00235334	0.0132238	3.81571	5.342	4.66402	0	0	0		0			0				0			0
MEHO01037949.1	MEHO01037949.1	MEHO01037949.1:1-1984	10.8707	-3.38209	-10.4258	1.39428e-06	2.16659e-05	17.5523	25.1837	17.7233	0	3.50516	1.25992		0			0				0			0
MEHO01032558.1	MEHO01032558.1	MEHO01032558.1:1-2131	2.3319	-3.3811	-10.4186	0.00244783	0.0136712	6.10514	2.28943	5.59682	0	0	0		0			0				0			0
MEHO01050146.1	MEHO01050146.1	MEHO01050146.1:1-1729	2.3319	-3.3811	-10.4186	0.00244783	0.0136712	2.28943	6.10514	5.59682	0	0	0		0			0				0			0
MEHO01078629.1	MEHO01078629.1	MEHO01078629.1:1-1349	2.3319	-3.3811	-10.4186	0.00244783	0.0136712	2.28943	6.10514	5.59682	0	0	0		0			0				0			0
MEHO01004828.1	MEHO01004828.1	MEHO01004828.1:1-4330	4.09795	-3.3802	-10.4122	0.000813585	0.00554076	6.86829	9.15771	7.46243	1.09929	0	0		8	GO:0005737|GO:0005634|GO:0016874|GO:0061630|GO:0008270|GO:0007275|GO:0043161|GO:0042787	C:cytoplasm|C:nucleus|F:ligase activity|F:ubiquitin protein ligase activity|F:zinc ion binding|P:multicellular organism development|P:proteasome-mediated ubiquitin-dependent protein catabolic process|P:protein ubiquitination involved in ubiquitin-dependent protein catabolic process	1	K04506	E3 ubiquitin-protein ligase SIAH1 [EC:2.3.2.27]	ko04013; MAPK signaling pathway - fly | ko04115; p53 signaling pathway | ko04120; Ubiquitin mediated proteolysis | ko04310; Wnt signaling pathway	1	PF03145	Sina	0
MEHO01157933.1	MEHO01157933.1	MEHO01157933.1:1-831	4.16602	-3.38018	-10.412	0.000829137	0.00562349	9.92086	4.57886	9.32804	0	1.16839	0		0			0				0			0
MEHO01089723.1	MEHO01089723.1	MEHO01089723.1:1-1244	6.3687	-3.37899	-10.4035	8.74643e-05	0.000834946	12.2103	11.4471	12.1265	0	1.16839	1.25992		0			0				0			0
MEHO01044593.1	MEHO01044593.1	MEHO01044593.1:1-1834	2.36018	-3.37883	-10.4023	0.00256346	0.0142175	1.52629	6.10514	6.52963	0	0	0		0			0				0			0
MEHO01106721.1	MEHO01106721.1	MEHO01106721.1:1-1109	17.4665	-3.37841	-10.3993	3.03821e-09	8.1564e-08	36.6309	32.052	27.9841	2.19858	4.67354	1.25992		0			0				0			0
MEHO01085129.1	MEHO01085129.1	MEHO01085129.1:1-1285	15.4201	-3.37786	-10.3953	2.31045e-08	5.29765e-07	22.1311	30.5257	32.6481	1.09929	2.33677	3.77976		0			0				0			0
MEHO01025315.1	MEHO01025315.1	MEHO01025315.1:1-2388	4.153	-3.37779	-10.3948	0.000791159	0.00540904	6.86829	8.39457	8.39524	0	0	1.25992		0			0				0			0
MEHO01001228.1	MEHO01001228.1	MEHO01001228.1:1-6080	186.718	-3.37683	-10.3879	1.07162e-21	1.33716e-19	345.704	328.151	351.667	32.9786	15.189	46.6171		7	GO:0005737|GO:0005829|GO:0005634|GO:0009927|GO:0043424|GO:0009736|GO:0000160	C:cytoplasm|C:cytosol|C:nucleus|F:histidine phosphotransfer kinase activity|F:protein histidine kinase binding|P:cytokinin-activated signaling pathway|P:phosphorelay signal transduction system	1	K14490	histidine-containing phosphotransfer peotein	ko04075; Plant hormone signal transduction	1	PF01627	Hpt	1	COG2198	T	HPt (histidine-containing phosphotransfer) domain
MEHO01000371.1	MEHO01000371.1	MEHO01000371.1:1-7787	15.2634	-3.37653	-10.3857	2.83172e-08	6.37442e-07	31.2889	33.5783	19.5889	1.09929	3.50516	2.51984		0			0				0			0
MEHO01027118.1	MEHO01027118.1	MEHO01027118.1:1-2319	13.0363	-3.37639	-10.3847	1.55633e-07	3.03043e-06	25.1837	22.8943	24.2529	2.19858	1.16839	2.51984		0			0				0			0
MEHO01010205.1	MEHO01010205.1	MEHO01010205.1:1-3409	2.30362	-3.37616	-10.383	0.00244855	0.0136712	6.10514	3.05257	4.66402	0	0	0		5	GO:0005615|GO:0019139|GO:0050660|GO:0016614|GO:0009690	C:extracellular space|F:cytokinin dehydrogenase activity|F:flavin adenine dinucleotide binding|F:oxidoreductase activity, acting on CH-OH group of donors|P:cytokinin metabolic process	1	K00279	cytokinin dehydrogenase [EC:1.5.99.12]	ko00908; Zeatin biosynthesis	2	PF09265|PF01565	Cytokin-bind|FAD_binding_4	1	COG0277	C	FAD/FMN-containing dehydrogenase
MEHO01082222.1	MEHO01082222.1	MEHO01082222.1:1-1313	2.30362	-3.37616	-10.383	0.00244855	0.0136712	6.10514	3.05257	4.66402	0	0	0		0			0				0			0
MEHO01088380.1	MEHO01088380.1	MEHO01088380.1:1-1255	2.30362	-3.37616	-10.383	0.00244855	0.0136712	3.05257	6.10514	4.66402	0	0	0		2	GO:0046872|GO:0003964	F:metal ion binding|F:RNA-directed DNA polymerase activity	0				3	PF08333|PF03372|PF00078	DUF1725|Exo_endo_phos|RVT_1	0
MEHO01177741.1	MEHO01177741.1	MEHO01177741.1:1-761	2.30362	-3.37616	-10.383	0.00244855	0.0136712	6.10514	3.05257	4.66402	0	0	0		0			0				0			0
MEHO01382109.1	MEHO01382109.1	MEHO01382109.1:1-419	2.30362	-3.37616	-10.383	0.00244855	0.0136712	6.10514	3.05257	4.66402	0	0	0		0			0				0			0
MEHO01057619.1	MEHO01057619.1	MEHO01057619.1:1-1605	8.53308	-3.37515	-10.3758	1.14129e-05	0.000140255	19.0786	13.7366	14.9249	2.19858	0	1.25992		0			0				2	PF03372|PF00078	Exo_endo_phos|RVT_1	0
MEHO01356795.1	MEHO01356795.1	MEHO01356795.1:1-445	19.7078	-3.37397	-10.3673	7.83779e-10	2.34402e-08	45.7886	35.1046	27.9841	1.09929	7.01032	1.25992		0			0				0			0
MEHO01120210.1	MEHO01120210.1	MEHO01120210.1:1-1019	4.06968	-3.37359	-10.3646	0.000841	0.00569025	7.63143	9.15771	6.52963	1.09929	0	0		0			0				0			0
MEHO01345701.1	MEHO01345701.1	MEHO01345701.1:1-458	13.0635	-3.37332	-10.3626	1.89325e-07	3.59815e-06	19.0786	23.6574	29.8497	2.19858	2.33677	1.25992		0			0				0			0
MEHO01185483.1	MEHO01185483.1	MEHO01185483.1:1-738	15.3941	-3.36993	-10.3383	2.53309e-08	5.76845e-07	28.2363	25.9469	30.7825	1.09929	0	6.29961		6	GO:0005618|GO:0005576|GO:0005794|GO:0009505|GO:0009506|GO:0004252	C:cell wall|C:extracellular region|C:Golgi apparatus|C:plant-type cell wall|C:plasmodesma|F:serine-type endopeptidase activity	0				3	PF05922|PF02225|PF00082	Inhibitor_I9|PA|Peptidase_S8	0
MEHO01031450.1	MEHO01031450.1	MEHO01031450.1:1-2168	2.27535	-3.36853	-10.3283	0.00249243	0.0138883	5.342	4.57886	3.73122	0	0	0		4	GO:0005840|GO:0046872|GO:0003735|GO:0006412	C:ribosome|F:metal ion binding|F:structural constituent of ribosome|P:translation	0				1	PF00253	Ribosomal_S14	0
MEHO01053865.1	MEHO01053865.1	MEHO01053865.1:1-1665	2.27535	-3.36853	-10.3283	0.00249243	0.0138883	5.342	4.57886	3.73122	0	0	0		0			0				0			0
MEHO01152276.1	MEHO01152276.1	MEHO01152276.1:1-854	2.27535	-3.36853	-10.3283	0.00249243	0.0138883	4.57886	5.342	3.73122	0	0	0		0			0				0			0
MEHO01254611.1	MEHO01254611.1	MEHO01254611.1:1-583	2.27535	-3.36853	-10.3283	0.00249243	0.0138883	5.342	4.57886	3.73122	0	0	0		0			0				0			0
MEHO01039470.1	MEHO01039470.1	MEHO01039470.1:1-1949	4.08119	-3.3675	-10.3209	0.0008573	0.00578525	6.86829	9.92086	6.52963	0	1.16839	0		0			0				0			0
MEHO01044369.1	MEHO01044369.1	MEHO01044369.1:1-1839	4.08119	-3.3675	-10.3209	0.0008573	0.00578525	6.86829	9.92086	6.52963	0	1.16839	0		0			0				0			0
MEHO01089646.1	MEHO01089646.1	MEHO01089646.1:1-1244	6.32517	-3.36616	-10.3113	0.000110814	0.00101901	7.63143	16.7891	11.1936	0	2.33677	0		0			0				0			0
MEHO01016208.1	MEHO01016208.1	MEHO01016208.1:1-2866	24.3041	-3.3657	-10.3081	1.45824e-11	5.60355e-10	49.6043	37.394	46.6402	2.19858	1.16839	8.81945		9	GO:0009507|GO:0009941|GO:0009570|GO:0043234|GO:0005507|GO:0016151|GO:0080153|GO:0019253|GO:0009744	C:chloroplast|C:chloroplast envelope|C:chloroplast stroma|C:protein complex|F:copper ion binding|F:nickel cation binding|P:negative regulation of reductive pentose-phosphate cycle|P:reductive pentose-phosphate cycle|P:response to sucrose	0				1	PF02672	CP12	0
MEHO01021334.1	MEHO01021334.1	MEHO01021334.1:1-2572	2.30362	-3.3652	-10.3045	0.00262636	0.0145035	2.28943	6.86829	4.66402	0	0	0		0			0				0			0
MEHO01268227.1	MEHO01268227.1	MEHO01268227.1:1-560	2.30362	-3.3652	-10.3045	0.00262636	0.0145035	6.86829	2.28943	4.66402	0	0	0		0			0				0			0
MEHO01329801.1	MEHO01329801.1	MEHO01329801.1:1-476	2.30362	-3.3652	-10.3045	0.00262636	0.0145035	6.86829	2.28943	4.66402	0	0	0		0			0				0			0
MEHO01094877.1	MEHO01094877.1	MEHO01094877.1:1-1201	10.8143	-3.36505	-10.3034	1.56536e-06	2.40207e-05	16.7891	19.0786	24.2529	0	3.50516	1.25992		0			0				0			0
MEHO01003056.1	MEHO01003056.1	MEHO01003056.1:1-4897	2.27535	-3.36495	-10.3027	0.00255015	0.0141578	6.10514	3.81571	3.73122	0	0	0		0			0				0			0
MEHO01040431.1	MEHO01040431.1	MEHO01040431.1:1-1925	2.27535	-3.36495	-10.3027	0.00255015	0.0141578	3.81571	6.10514	3.73122	0	0	0		0			0				0			0
MEHO01104440.1	MEHO01104440.1	MEHO01104440.1:1-1125	2.27535	-3.36495	-10.3027	0.00255015	0.0141578	6.10514	3.81571	3.73122	0	0	0		6	GO:0005737|GO:0005874|GO:0005524|GO:0004709|GO:0004702|GO:0043622	C:cytoplasm|C:microtubule|F:ATP binding|F:MAP kinase kinase kinase activity|F:receptor signaling protein serine/threonine kinase activity|P:cortical microtubule organization	0				1	PF00069	Pkinase	0
MEHO01430559.1	MEHO01430559.1	MEHO01430559.1:1-374	2.27535	-3.36495	-10.3027	0.00255015	0.0141578	6.10514	3.81571	3.73122	0	0	0		0			0				0			0
MEHO01466373.1	MEHO01466373.1	MEHO01466373.1:1-342	2.27535	-3.36495	-10.3027	0.00255015	0.0141578	3.81571	6.10514	3.73122	0	0	0		0			0				0			0
MEHO01524483.1	MEHO01524483.1	MEHO01524483.1:1-295	2.31771	-3.36409	-10.2965	0.00285839	0.015563	6.10514	6.86829	0.932804	0	0	0		0			0				0			0
MEHO01005347.1	MEHO01005347.1	MEHO01005347.1:1-4198	12.8949	-3.36364	-10.2933	1.98025e-07	3.74852e-06	23.6574	28.2363	19.5889	2.19858	1.16839	2.51984		0			0				0			0
MEHO01206394.1	MEHO01206394.1	MEHO01206394.1:1-682	63.8538	-3.36315	-10.2899	3.6129e-25	5.73177e-23	131.261	114.471	104.474	9.89359	11.6839	11.3393		0			0				0			0
MEHO01263585.1	MEHO01263585.1	MEHO01263585.1:1-567	10.75	-3.3626	-10.2859	1.56689e-06	2.40232e-05	21.368	16.026	22.3873	2.19858	0	2.51984		0			0				0			0
MEHO01101004.1	MEHO01101004.1	MEHO01101004.1:1-1151	6.27129	-3.36254	-10.2855	0.000101372	0.000945499	9.92086	11.4471	13.9921	1.09929	1.16839	0		0			0				0			0
MEHO01010874.1	MEHO01010874.1	MEHO01010874.1:1-3330	4.09645	-3.36236	-10.2842	0.000861006	0.00580556	6.86829	9.92086	6.52963	0	0	1.25992		17	GO:0005737|GO:0005634|GO:0000943|GO:0004190|GO:0005524|GO:0003677|GO:0003887|GO:0008233|GO:0004540|GO:0003723|GO:0003964|GO:0004523|GO:0008270|GO:0015074|GO:0006310|GO:0032197|GO:0019076	C:cytoplasm|C:nucleus|C:retrotransposon nucleocapsid|F:aspartic-type endopeptidase activity|F:ATP binding|F:DNA binding|F:DNA-directed DNA polymerase activity|F:peptidase activity|F:ribonuclease activity|F:RNA binding|F:RNA-directed DNA polymerase activity|F:RNA-DNA hybrid ribonuclease activity|F:zinc ion binding|P:DNA integration|P:DNA recombination|P:transposition, RNA-mediated|P:viral release …	1	K07497	putative transposase		3	PF12384|PF00665|PF00078	Peptidase_A2B|rve|RVT_1	0
MEHO01203829.1	MEHO01203829.1	MEHO01203829.1:1-688	6.24407	-3.3615	-10.2781	0.000103707	0.000964034	13.7366	12.9734	8.39524	1.09929	0	1.25992		0			0				0			0
MEHO01018673.1	MEHO01018673.1	MEHO01018673.1:1-2710	4.09528	-3.3613	-10.2767	0.000975819	0.00644153	12.2103	8.39457	2.79841	0	1.16839	0		0			0				0			0
MEHO01000691.1	MEHO01000691.1	MEHO01000691.1:1-6877	6.28654	-3.35923	-10.2619	0.000101298	0.000945334	10.684	10.684	13.9921	1.09929	0	1.25992		0			0				0			0
MEHO01006004.1	MEHO01006004.1	MEHO01006004.1:1-4053	6.36764	-3.35799	-10.2531	0.000121836	0.00110331	12.9734	6.10514	16.7905	0	2.33677	0		0			0				0			0
MEHO01020946.1	MEHO01020946.1	MEHO01020946.1:1-2591	2.27535	-3.35747	-10.2494	0.00267393	0.0147247	3.05257	6.86829	3.73122	0	0	0		0			0				0			0
MEHO01035155.1	MEHO01035155.1	MEHO01035155.1:1-2057	2.27535	-3.35747	-10.2494	0.00267393	0.0147247	3.05257	6.86829	3.73122	0	0	0		0			0				0			0
MEHO01228878.1	MEHO01228878.1	MEHO01228878.1:1-632	2.27535	-3.35747	-10.2494	0.00267393	0.0147247	6.86829	3.05257	3.73122	0	0	0		0			0				0			0
MEHO01035749.1	MEHO01035749.1	MEHO01035749.1:1-2040	2.31771	-3.35674	-10.2442	0.00298566	0.016119	8.39457	4.57886	0.932804	0	0	0		0			0				0			0
MEHO01222389.1	MEHO01222389.1	MEHO01222389.1:1-645	8.57031	-3.35541	-10.2348	1.52549e-05	0.000182032	9.15771	19.0786	19.5889	0	2.33677	1.25992		0			0				0			0
[truncated: 664,181+ more rows]

## Sheet: diff_expr
ID	name	locus	baseMean	log2FoldChange	FoldChange	pvalue	padj	Lolium_CR_0	Lolium_CR_1	Lolium_CR_2	Lolium_Madrid_0	Lolium_Madrid_1	Lolium_Madrid_2	description	#GO	GO	GO_Description	#KO	KO	KO_Definition	KO_Pathways	#Pfam	Pfam	Pfam_Description	#COG	COG	COG_Group	COG_Description
MEHO01001415.1	MEHO01001415.1	MEHO01001415.1:1-5879	255.331	-8.81335	-449.866	8.03013e-30	1.74857e-27	511.306	520.463	499.05	0	1.16839	0		0			0				0			0
MEHO01074864.1	MEHO01074864.1	MEHO01074864.1:1-1388	193.871	-8.45315	-350.471	5.79608e-27	1.07279e-24	413.623	380.045	368.458	1.09929	0	0		0			0				0			0
MEHO01020422.1	MEHO01020422.1	MEHO01020422.1:1-2618	373.908	-8.12984	-280.109	2.15999e-50	1.89374e-47	753.985	690.644	792.883	0	4.67354	1.25992		0			0				0			0
MEHO01307433.1	MEHO01307433.1	MEHO01307433.1:1-504	70.6066	-7.74703	-214.827	6.02272e-16	4.00505e-14	120.577	172.47	130.593	0	0	0		0			0				0			0
MEHO01349024.1	MEHO01349024.1	MEHO01349024.1:1-454	67.7943	-7.70308	-208.381	9.40542e-16	6.10821e-14	134.313	138.129	134.324	0	0	0		0			0				0			0
MEHO01002972.1	MEHO01002972.1	MEHO01002972.1:1-4932	65.0102	-7.64532	-200.203	1.92004e-15	1.19567e-13	106.84	152.629	130.593	0	0	0		0			0				0			0
MEHO01560768.1	MEHO01560768.1	MEHO01560768.1:1-267	623.487	-7.64442	-200.078	1.4254e-88	4.74885e-85	1064.58	1479.73	1180	3.29786	7.01032	6.29961		0			0				0			0
MEHO01028753.1	MEHO01028753.1	MEHO01028753.1:1-2257	60.8269	-7.56966	-189.975	4.30023e-15	2.54018e-13	117.524	128.971	118.466	0	0	0		0			0				0			0
MEHO01473929.1	MEHO01473929.1	MEHO01473929.1:1-336	374.698	-7.45775	-175.796	1.86087e-57	2.21417e-54	1027.19	667.75	542.892	5.49644	2.33677	2.51984		0			0				0			0
MEHO01144406.1	MEHO01144406.1	MEHO01144406.1:1-888	52.2906	-7.38242	-166.851	3.02733e-14	1.62152e-12	122.103	103.024	88.6164	0	0	0		0			0				0			0
MEHO01276276.1	MEHO01276276.1	MEHO01276276.1:1-548	187.87	-7.37619	-166.133	1.80455e-33	5.09496e-31	556.331	318.231	248.126	2.19858	2.33677	0		0			0				0			0
MEHO01082441.1	MEHO01082441.1	MEHO01082441.1:1-1311	51.2871	-7.35862	-164.122	3.84958e-14	2.01655e-12	103.787	119.05	84.8852	0	0	0		0			0				0			0
MEHO01097572.1	MEHO01097572.1	MEHO01097572.1:1-1178	79.2244	-7.28604	-156.069	5.24979e-19	4.73989e-17	155.681	170.181	148.316	0	1.16839	0		0			0				0			0
MEHO01035894.1	MEHO01035894.1	MEHO01035894.1:1-2036	79.3951	-7.28287	-155.726	6.13321e-19	5.50765e-17	136.603	189.259	149.249	0	0	1.25992		0			0				0			0
MEHO01099479.1	MEHO01099479.1	MEHO01099479.1:1-1162	42.4686	-7.12641	-139.721	3.52846e-13	1.64642e-11	92.3403	74.788	87.6836	0	0	0		0			0				0			0
MEHO01042345.1	MEHO01042345.1	MEHO01042345.1:1-1882	192.659	-7.01353	-129.206	4.84598e-41	2.18174e-38	392.255	402.176	354.466	2.19858	2.33677	2.51984		0			0				0			0
MEHO01153148.1	MEHO01153148.1	MEHO01153148.1:1-850	61.4456	-6.9517	-123.785	4.9795e-17	3.73642e-15	106.84	136.603	124.063	0	1.16839	0		0			0				0			0
MEHO01108885.1	MEHO01108885.1	MEHO01108885.1:1-1094	84.6214	-6.92569	-121.574	1.40448e-21	1.72664e-19	148.05	167.891	189.359	0	1.16839	1.25992		0			0				0			0
MEHO01317660.1	MEHO01317660.1	MEHO01317660.1:1-490	60.0474	-6.92199	-121.263	7.45499e-17	5.48279e-15	139.655	116.761	102.608	0	0	1.25992		0			0				0			0
MEHO01061843.1	MEHO01061843.1	MEHO01061843.1:1-1544	35.5578	-6.91035	-120.288	2.42041e-12	1.02855e-10	67.1566	72.4986	73.6915	0	0	0		0			0				0			0
MEHO01015471.1	MEHO01015471.1	MEHO01015471.1:1-2921	645.707	-6.90603	-119.928	1.0811e-44	6.31894e-42	1720.89	1135.56	991.571	13.1915	10.5155	2.51984		0			0				0			0
MEHO01332422.1	MEHO01332422.1	MEHO01332422.1:1-473	34.6957	-6.87393	-117.289	3.48809e-12	1.45626e-10	54.1831	79.3669	74.6243	0	0	0		0			0				0			0
MEHO01015366.1	MEHO01015366.1	MEHO01015366.1:1-2929	79.6736	-6.85081	-115.425	4.15658e-21	4.79172e-19	159.497	159.497	156.711	0	2.33677	0		3	GO:0016021|GO:0008270|GO:0006952	C:integral component of membrane|F:zinc ion binding|P:defense response	0				2	PF13441|PF13639	Gly-zipper_YMGG|zf-RING_2	0
MEHO01133365.1	MEHO01133365.1	MEHO01133365.1:1-943	98.7404	-6.78857	-110.551	1.06971e-24	1.66535e-22	155.681	253.363	180.031	2.19858	1.16839	0		0			0				0			0
MEHO01028890.1	MEHO01028890.1	MEHO01028890.1:1-2252	119.388	-6.78243	-110.081	1.73757e-29	3.66384e-27	249.548	228.18	234.134	3.29786	1.16839	0		0			0				0			0
MEHO01121356.1	MEHO01121356.1	MEHO01121356.1:1-1012	53.7317	-6.7793	-109.843	4.55035e-16	3.05644e-14	97.6823	122.866	100.743	1.09929	0	0		0			0				0			0
MEHO01035430.1	MEHO01035430.1	MEHO01035430.1:1-2049	180.513	-6.74369	-107.165	1.3785e-41	6.65594e-39	405.992	344.177	324.616	1.09929	4.67354	2.51984		0			0				0			0
MEHO01002562.1	MEHO01002562.1	MEHO01002562.1:1-5108	177.918	-6.72619	-105.873	1.42446e-41	6.7796e-39	378.519	357.151	323.683	3.29786	2.33677	2.51984		0			0				0			0
MEHO01137086.1	MEHO01137086.1	MEHO01137086.1:1-924	239.671	-6.70742	-104.505	1.26998e-51	1.20887e-48	380.045	576.936	469.2	3.29786	3.50516	5.03968		3	GO:0005634|GO:0006355|GO:0006351	C:nucleus|P:regulation of transcription, DNA-templated|P:transcription, DNA-templated	0				2	PF09425|PF06200	CCT_2|tify	0
MEHO01084241.1	MEHO01084241.1	MEHO01084241.1:1-1293	71.6915	-6.7047	-104.308	4.72403e-20	4.89276e-18	131.261	134.313	162.308	1.09929	1.16839	0		0			0				0			0
MEHO01503656.1	MEHO01503656.1	MEHO01503656.1:1-312	93.2965	-6.70385	-104.246	5.6486e-24	8.40128e-22	136.603	240.39	179.098	0	1.16839	2.51984		0			0				0			0
MEHO01231122.1	MEHO01231122.1	MEHO01231122.1:1-627	30.0317	-6.70307	-104.19	1.40028e-11	5.39952e-10	62.5777	70.9723	46.6402	0	0	0		0			0				0			0
MEHO01065101.1	MEHO01065101.1	MEHO01065101.1:1-1501	29.1274	-6.66667	-101.594	1.75436e-11	6.67981e-10	56.4726	59.5251	58.7667	0	0	0		0			0				0			0
MEHO01085039.1	MEHO01085039.1	MEHO01085039.1:1-1286	335.294	-6.64112	-99.8105	3.00885e-29	6.26517e-27	1007.35	589.146	400.173	4.39715	8.1787	2.51984		0			0				0			0
MEHO01349100.1	MEHO01349100.1	MEHO01349100.1:1-454	68.2456	-6.63989	-99.7257	1.43253e-19	1.39551e-17	114.471	155.681	137.122	2.19858	0	0		0			0				0			0
MEHO01300946.1	MEHO01300946.1	MEHO01300946.1:1-512	35.6566	-6.63539	-99.4147	2.0665e-10	6.7665e-09	38.9203	110.656	64.3635	0	0	0		0			0				0			0
MEHO01005917.1	MEHO01005917.1	MEHO01005917.1:1-4072	27.8697	-6.60444	-97.3047	3.03448e-11	1.11833e-09	43.4991	60.2883	63.4307	0	0	0		0			0				0			0
MEHO01020832.1	MEHO01020832.1	MEHO01020832.1:1-2596	26.3715	-6.54038	-93.0788	5.07739e-11	1.79265e-09	44.2623	66.3934	47.573	0	0	0		0			0				0			0
MEHO01074688.1	MEHO01074688.1	MEHO01074688.1:1-1390	25.7921	-6.51349	-91.3601	6.15068e-11	2.14123e-09	42.736	62.5777	49.4386	0	0	0		0			0				0			0
MEHO01035043.1	MEHO01035043.1	MEHO01035043.1:1-2060	25.4106	-6.49416	-90.1441	6.80263e-11	2.36079e-09	45.0254	49.6043	57.8338	0	0	0		0			0				0			0
MEHO01000915.1	MEHO01000915.1	MEHO01000915.1:1-6497	150.33	-6.48945	-89.85	2.37805e-38	9.00309e-36	322.046	306.02	265.849	3.29786	3.50516	1.25992		0			0				0			0
MEHO01023623.1	MEHO01023623.1	MEHO01023623.1:1-2463	24.9724	-6.47883	-89.1909	7.43836e-11	2.56805e-09	49.6043	52.6569	47.573	0	0	0		0			0				0			0
MEHO01094344.1	MEHO01094344.1	MEHO01094344.1:1-1205	24.1245	-6.42991	-86.2174	1.08815e-10	3.69548e-09	39.6834	51.8937	53.1698	0	0	0		0			0				0			0
MEHO01008030.1	MEHO01008030.1	MEHO01008030.1:1-3695	24.0397	-6.42943	-86.1889	1.05802e-10	3.60051e-09	44.2623	49.6043	50.3714	0	0	0		0			0				0			0
MEHO01070581.1	MEHO01070581.1	MEHO01070581.1:1-1435	1412.61	-6.42914	-86.1715	1.60894e-16	1.14293e-14	4093.5	2510.74	1812.44	30.7801	25.7045	2.51984		0			0				0			0
MEHO01264022.1	MEHO01264022.1	MEHO01264022.1:1-567	23.8134	-6.41911	-85.5745	1.1684e-10	3.94793e-09	44.2623	55.7094	42.909	0	0	0		0			0				0			0
MEHO01017446.1	MEHO01017446.1	MEHO01017446.1:1-2784	143.095	-6.41404	-85.2744	6.24463e-37	2.1448e-34	235.811	331.967	282.64	3.29786	2.33677	2.51984		0			0				0			0
MEHO01068408.1	MEHO01068408.1	MEHO01068408.1:1-1461	40.6141	-6.41357	-85.2465	3.49705e-14	1.84348e-12	73.2617	86.2351	83.0196	0	1.16839	0		0			0				0			0
MEHO01154724.1	MEHO01154724.1	MEHO01154724.1:1-844	678.67	-6.38251	-83.4307	1.11344e-13	5.5366e-12	1784.99	1267.58	994.369	9.89359	15.189	0		0			0				0			0
MEHO01017101.1	MEHO01017101.1	MEHO01017101.1:1-2805	22.6264	-6.3563	-81.9289	1.75584e-10	5.80909e-09	45.7886	44.2623	45.7074	0	0	0		0			0				0			0
MEHO01123731.1	MEHO01123731.1	MEHO01123731.1:1-998	71.3462	-6.35381	-81.7875	1.08532e-21	1.3492e-19	150.339	142.708	131.525	0	3.50516	0		0			0				0			0
MEHO01090428.1	MEHO01090428.1	MEHO01090428.1:1-1237	53.7988	-6.31935	-79.8574	1.43324e-17	1.15338e-15	102.261	122.866	95.146	0	0	2.51984		0			0				0			0
MEHO01014013.1	MEHO01014013.1	MEHO01014013.1:1-3033	21.6089	-6.29309	-78.4167	2.90114e-10	9.37481e-09	33.5783	50.3674	45.7074	0	0	0		0			0				0			0
MEHO01100304.1	MEHO01100304.1	MEHO01100304.1:1-1156	21.3262	-6.2809	-77.757	3.0153e-10	9.70606e-09	45.7886	37.394	44.7746	0	0	0		0			0				0			0
MEHO01167578.1	MEHO01167578.1	MEHO01167578.1:1-796	21.3545	-6.27963	-77.6886	3.12955e-10	1.00447e-08	34.3414	48.078	45.7074	0	0	0		1	GO:0005509	F:calcium ion binding	0				2	PF13499|PF13833	EF-hand_7|EF-hand_8	1	COG5126	T	Ca2+-binding protein, EF-hand superfamily
MEHO01014646.1	MEHO01014646.1	MEHO01014646.1:1-2982	21.4251	-6.27709	-77.5521	3.48302e-10	1.10514e-08	29.7626	54.9463	43.8418	0	0	0		0			0				0			0
MEHO01107621.1	MEHO01107621.1	MEHO01107621.1:1-1102	35.7383	-6.24612	-75.9047	2.41147e-13	1.15432e-11	61.8146	82.4194	69.0275	0	1.16839	0		0			0				0			0
MEHO01108137.1	MEHO01108137.1	MEHO01108137.1:1-1099	35.1872	-6.22748	-74.9302	2.80222e-13	1.32424e-11	66.3934	71.7354	71.8259	0	1.16839	0		0			0				0			0
MEHO01049250.1	MEHO01049250.1	MEHO01049250.1:1-1746	50.2352	-6.2241	-74.7551	7.15843e-17	5.28803e-15	126.682	84.7089	87.6836	0	2.33677	0		0			0				0			0
MEHO01029015.1	MEHO01029015.1	MEHO01029015.1:1-2247	20.1249	-6.20833	-73.9426	4.99905e-10	1.55217e-08	43.4991	34.3414	42.909	0	0	0		0			0				0			0
MEHO01010692.1	MEHO01010692.1	MEHO01010692.1:1-3353	19.9412	-6.19792	-73.4109	5.36805e-10	1.65748e-08	34.3414	44.2623	41.0434	0	0	0		0			0				0			0
MEHO01041505.1	MEHO01041505.1	MEHO01041505.1:1-1901	19.9835	-6.19704	-73.3661	5.73057e-10	1.75156e-08	31.2889	50.3674	38.245	0	0	0		0			0				0			0
MEHO01039291.1	MEHO01039291.1	MEHO01039291.1:1-1953	19.9977	-6.19556	-73.2906	5.76526e-10	1.76054e-08	47.3149	29.7626	42.909	0	0	0		3	GO:0005634|GO:0008270|GO:0006355	C:nucleus|F:zinc ion binding|P:regulation of transcription, DNA-templated	0				3	PF03101|PF10551|PF04434	FAR1|MULE|SWIM	0
MEHO01019171.1	MEHO01019171.1	MEHO01019171.1:1-2683	19.3899	-6.16451	-71.7301	6.86483e-10	2.06789e-08	34.3414	46.5517	35.4466	0	0	0		0			0				0			0
MEHO01025804.1	MEHO01025804.1	MEHO01025804.1:1-2369	19.0649	-6.14113	-70.5773	8.12338e-10	2.41857e-08	45.7886	31.2889	37.3122	0	0	0		0			0				0			0
MEHO01100151.1	MEHO01100151.1	MEHO01100151.1:1-1157	19.0507	-6.14063	-70.5529	8.37651e-10	2.48285e-08	32.8151	48.8411	32.6481	0	0	0		0			0				0			0
MEHO01514792.1	MEHO01514792.1	MEHO01514792.1:1-302	19.0508	-6.13757	-70.4032	8.34332e-10	2.47521e-08	29.7626	43.4991	41.0434	0	0	0		14	GO:0030430|GO:0042025|GO:0019012|GO:0004190|GO:0003887|GO:0046872|GO:0003723|GO:0003964|GO:0004523|GO:0015074|GO:0006310|GO:0075713|GO:0046718|GO:0075732	C:host cell cytoplasm|C:host cell nucleus|C:virion|F:aspartic-type endopeptidase activity|F:DNA-directed DNA polymerase activity|F:metal ion binding|F:RNA binding|F:RNA-directed DNA polymerase activity|F:RNA-DNA hybrid ribonuclease activity|P:DNA integration|P:DNA recombination|P:establishment of integrated proviral latency|P:viral entry into host cell|P:viral penetration into host nucleus	0				4	PF00075|PF00665|PF00078|PF03539	RNase_H|rve|RVT_1|Spuma_A9PTase	0
MEHO01018382.1	MEHO01018382.1	MEHO01018382.1:1-2727	32.6177	-6.12967	-70.0186	8.25882e-13	3.65892e-11	66.3934	61.0514	67.1619	1.09929	0	0		0			0				0			0
MEHO01184483.1	MEHO01184483.1	MEHO01184483.1:1-741	61.1348	-6.1294	-70.0056	1.16204e-19	1.13866e-17	86.9983	154.155	122.197	2.19858	0	1.25992		0			0				0			0
MEHO01029708.1	MEHO01029708.1	MEHO01029708.1:1-2224	18.5703	-6.11399	-69.262	9.3914e-10	2.76643e-08	37.394	40.4466	33.5809	0	0	0		0			0				0			0
MEHO01007600.1	MEHO01007600.1	MEHO01007600.1:1-3764	18.5844	-6.11085	-69.1114	9.68724e-10	2.84339e-08	41.2097	32.052	38.245	0	0	0		0			0				0			0
MEHO01008004.1	MEHO01008004.1	MEHO01008004.1:1-3699	73.3574	-6.10562	-68.8614	2.49842e-23	3.45384e-21	138.892	164.076	132.458	2.19858	0	2.51984		11	GO:0005737|GO:0005634|GO:0005886|GO:0010427|GO:0042803|GO:0004864|GO:0004872|GO:0009738|GO:0009789|GO:0080163|GO:0009737	C:cytoplasm|C:nucleus|C:plasma membrane|F:abscisic acid binding|F:protein homodimerization activity|F:protein phosphatase inhibitor activity|F:receptor activity|P:abscisic acid-activated signaling pathway|P:positive regulation of abscisic acid-activated signaling pathway|P:regulation of protein serine/threonine phosphatase activity|P:response to abscisic acid	1	K14496	abscisic acid receptor PYR/PYL family	ko04016; MAPK signaling pathway - plant | ko04075; Plant hormone signal transduction	1	PF10604	Polyketide_cyc2	0
MEHO01130607.1	MEHO01130607.1	MEHO01130607.1:1-958	18.5703	-6.10262	-68.7184	1.14551e-09	3.30995e-08	27.4731	50.3674	33.5809	0	0	0		0			0				0			0
MEHO01058335.1	MEHO01058335.1	MEHO01058335.1:1-1594	18.2876	-6.08716	-67.9858	1.22751e-09	3.53159e-08	48.078	28.9994	32.6481	0	0	0		0			0				0			0
MEHO01092590.1	MEHO01092590.1	MEHO01092590.1:1-1219	31.2442	-6.07289	-67.3168	1.48685e-12	6.45666e-11	61.0514	61.8146	63.4307	0	1.16839	0		0			0				0			0
MEHO01020215.1	MEHO01020215.1	MEHO01020215.1:1-2629	44.6298	-6.06899	-67.1347	5.46351e-16	3.64774e-14	74.788	106.84	83.9524	2.19858	0	0		10	GO:0005783|GO:0005789|GO:0016021|GO:0020037|GO:0005506|GO:0004497|GO:0016705|GO:0071555|GO:0010345|GO:0042761	C:endoplasmic reticulum|C:endoplasmic reticulum membrane|C:integral component of membrane|F:heme binding|F:iron ion binding|F:monooxygenase activity|F:oxidoreductase activity, acting on paired donors, with incorporation or reduction of molecular oxygen|P:cell wall organization|P:suberin biosynthetic process|P:very long-chain fatty acid biosynthetic process	1	K15402	fatty acid omega-hydroxylase [EC:1.14.-.-]	ko00073; Cutin, suberine and wax biosynthesis	1	PF00067	p450	1	COG2124	QV	Cytochrome P450
MEHO01270621.1	MEHO01270621.1	MEHO01270621.1:1-556	17.8777	-6.06564	-66.9791	1.32492e-09	3.7987e-08	33.5783	41.9729	31.7153	0	0	0		0			0				0			0
MEHO01246182.1	MEHO01246182.1	MEHO01246182.1:1-598	17.8213	-6.05933	-66.6867	1.34628e-09	3.85664e-08	34.3414	34.3414	38.245	0	0	0		0			0				0			0
MEHO01272163.1	MEHO01272163.1	MEHO01272163.1:1-554	30.5798	-6.04682	-66.1113	2.00399e-12	8.59267e-11	63.3409	64.8671	54.1026	0	1.16839	0		0			0				0			0
MEHO01312591.1	MEHO01312591.1	MEHO01312591.1:1-497	17.6235	-6.0418	-65.8816	1.54857e-09	4.35377e-08	29.7626	35.8677	40.1106	0	0	0		0			0				0			0
MEHO01086901.1	MEHO01086901.1	MEHO01086901.1:1-1268	225.698	-6.02564	-65.1474	3.83395e-61	4.73081e-58	435.755	456.359	443.082	5.49644	4.67354	8.81945		0			0				0			0
MEHO01146697.1	MEHO01146697.1	MEHO01146697.1:1-878	17.3125	-6.01996	-64.8914	1.80435e-09	5.03888e-08	28.2363	37.394	38.245	0	0	0		0			0				0			0
MEHO01044516.1	MEHO01044516.1	MEHO01044516.1:1-1835	17.1571	-6.00944	-64.4204	1.92992e-09	5.36258e-08	37.394	28.2363	37.3122	0	0	0		0			0				0			0
MEHO01102685.1	MEHO01102685.1	MEHO01102685.1:1-1138	17.1429	-6.0086	-64.3827	2.0098e-09	5.56596e-08	27.4731	42.736	32.6481	0	0	0		6	GO:0005524|GO:0016301|GO:0000287|GO:0004749|GO:0009165|GO:0009156	F:ATP binding|F:kinase activity|F:magnesium ion binding|F:ribose phosphate diphosphokinase activity|P:nucleotide biosynthetic process|P:ribonucleoside monophosphate biosynthetic process	0				2	PF14572|PF13793	Pribosyl_synth|Pribosyltran_N	0
MEHO01019966.1	MEHO01019966.1	MEHO01019966.1:1-2642	41.4501	-5.96457	-62.4475	2.51333e-15	1.528e-13	100.735	61.8146	83.9524	2.19858	0	0		0			0				0			0
MEHO01273568.1	MEHO01273568.1	MEHO01273568.1:1-552	16.4928	-5.95657	-62.1019	2.84604e-09	7.67762e-08	24.4206	38.1571	36.3794	0	0	0		0			0				0			0
MEHO01097737.1	MEHO01097737.1	MEHO01097737.1:1-1177	16.1113	-5.92783	-60.8773	3.40064e-09	9.05641e-08	35.8677	24.4206	36.3794	0	0	0		0			0				0			0
MEHO01164012.1	MEHO01164012.1	MEHO01164012.1:1-808	15.9415	-5.92213	-60.6371	3.64545e-09	9.6681e-08	38.1571	35.1046	22.3873	0	0	0		0			0				0			0
MEHO01162053.1	MEHO01162053.1	MEHO01162053.1:1-815	27.8524	-5.92029	-60.5597	7.41007e-12	2.94599e-10	54.1831	51.1306	60.6323	0	1.16839	0		3	GO:0005737|GO:0005634|GO:0006511	C:cytoplasm|C:nucleus|P:ubiquitin-dependent protein catabolic process	1	K08770	ubiquitin C	ko03320; PPAR signaling pathway	1	PF00240	ubiquitin	1	COG5272	O	Ubiquitin
MEHO01323835.1	MEHO01323835.1	MEHO01323835.1:1-483	51.9758	-5.91536	-60.3531	2.02344e-18	1.7787e-16	84.7089	113.708	110.071	2.19858	1.16839	0		0			0				0			0
MEHO01002933.1	MEHO01002933.1	MEHO01002933.1:1-4952	15.8145	-5.90281	-59.8304	3.96735e-09	1.04405e-07	26.71	28.9994	39.1778	0	0	0		0			0				0			0
MEHO01127031.1	MEHO01127031.1	MEHO01127031.1:1-978	15.6449	-5.89671	-59.5781	3.99511e-09	1.05052e-07	27.4731	32.8151	33.5809	0	0	0		0			0				0			0
MEHO01080162.1	MEHO01080162.1	MEHO01080162.1:1-1333	39.0858	-5.88717	-59.1855	5.09338e-15	2.97703e-13	85.472	66.3934	80.2211	0	1.16839	1.25992		0			0				0			0
MEHO01032937.1	MEHO01032937.1	MEHO01032937.1:1-2121	38.3525	-5.86345	-58.2201	7.13801e-15	4.09312e-13	80.8931	64.8671	82.0868	1.09929	1.16839	0		0			0				0			0
MEHO01140642.1	MEHO01140642.1	MEHO01140642.1:1-906	15.2067	-5.86061	-58.1059	5.14207e-09	1.32801e-07	34.3414	25.1837	31.7153	0	0	0		0			0				0			0
MEHO01120068.1	MEHO01120068.1	MEHO01120068.1:1-1020	15.0231	-5.83387	-57.0387	6.50677e-09	1.64726e-07	30.5257	21.368	38.245	0	0	0		4	GO:0048046|GO:0005618|GO:0004575|GO:0005975	C:apoplast|C:cell wall|F:sucrose alpha-glucosidase activity|P:carbohydrate metabolic process	1	K01193	beta-fructofuranosidase [EC:3.2.1.26]	ko00052; Galactose metabolism | ko00500; Starch and sucrose metabolism | ko01100; Metabolic pathways	2	PF08244|PF00251	Glyco_hydro_32C|Glyco_hydro_32N	1	COG1621	G	Sucrose-6-phosphate hydrolase SacC, GH32 family
MEHO01010976.1	MEHO01010976.1	MEHO01010976.1:1-3320	14.8817	-5.83289	-57	6.06324e-09	1.54319e-07	26.71	28.9994	33.5809	0	0	0		4	GO:0005634|GO:0003677|GO:0006355|GO:0006351	C:nucleus|F:DNA binding|P:regulation of transcription, DNA-templated|P:transcription, DNA-templated	0				1	PF02362	B3	0
MEHO01054734.1	MEHO01054734.1	MEHO01054734.1:1-1651	14.8535	-5.82803	-56.8082	6.47927e-09	1.64198e-07	22.8943	33.5783	32.6481	0	0	0		8	GO:0048046|GO:0005783|GO:0009506|GO:0005504|GO:0043621|GO:0008270|GO:0006869|GO:0009862	C:apoplast|C:endoplasmic reticulum|C:plasmodesma|F:fatty acid binding|F:protein self-association|F:zinc ion binding|P:lipid transport|P:systemic acquired resistance, salicylic acid mediated signaling pathway	0				1	PF14368	LTP_2	0
MEHO01166505.1	MEHO01166505.1	MEHO01166505.1:1-799	37.2757	-5.82697	-56.7665	1.04288e-14	5.85914e-13	74.788	70.9723	75.5571	0	2.33677	0		0			0				0			0
MEHO01102287.1	MEHO01102287.1	MEHO01102287.1:1-1141	14.7969	-5.82551	-56.7093	6.53673e-09	1.65233e-07	23.6574	34.3414	30.7825	0	0	0		11	GO:0031225|GO:0046658|GO:0005783|GO:0005576|GO:0005794|GO:0009505|GO:0005886|GO:0008289|GO:0042335|GO:0050832|GO:0006869	C:anchored component of membrane|C:anchored component of plasma membrane|C:endoplasmic reticulum|C:extracellular region|C:Golgi apparatus|C:plant-type cell wall|C:plasma membrane|F:lipid binding|P:cuticle development|P:defense response to fungus|P:lipid transport	0				1	PF14368	LTP_2	0
MEHO01043245.1	MEHO01043245.1	MEHO01043245.1:1-1862	14.7545	-5.82161	-56.5559	6.54651e-09	1.65355e-07	25.9469	28.9994	33.5809	0	0	0		0			0				0			0
MEHO01379281.1	MEHO01379281.1	MEHO01379281.1:1-422	36.8244	-5.803	-55.831	1.90466e-14	1.04712e-12	59.5251	94.6297	64.3635	0	1.16839	1.25992		0			0				0			0
MEHO01032780.1	MEHO01032780.1	MEHO01032780.1:1-2125	14.3588	-5.79236	-55.4211	7.8176e-09	1.93788e-07	26.71	30.5257	28.9169	0	0	0		0			0				0			0
MEHO01019237.1	MEHO01019237.1	MEHO01019237.1:1-2680	14.1185	-5.771	-54.6065	9.28155e-09	2.26704e-07	34.3414	25.1837	25.1857	0	0	0		0			0				0			0
MEHO01035824.1	MEHO01035824.1	MEHO01035824.1:1-2038	101.196	-5.77	-54.5688	1.43514e-32	3.76482e-30	186.207	219.785	192.158	6.59573	1.16839	1.25992		0			0				0			0
MEHO01235738.1	MEHO01235738.1	MEHO01235738.1:1-618	14.175	-5.7639	-54.3384	1.07753e-08	2.60326e-07	19.0786	38.9203	27.0513	0	0	0		0			0				0			0
MEHO01043840.1	MEHO01043840.1	MEHO01043840.1:1-1849	14.0903	-5.76271	-54.2935	9.664e-09	2.357e-07	28.2363	23.6574	32.6481	0	0	0		3	GO:0046872|GO:0003676|GO:0004523	F:metal ion binding|F:nucleic acid binding|F:RNA-DNA hybrid ribonuclease activity	0				1	PF13966	zf-RVT	0
MEHO01006685.1	MEHO01006685.1	MEHO01006685.1:1-3926	24.5463	-5.75522	-54.0123	4.12335e-11	1.47872e-09	60.2883	46.5517	39.1778	0	0	1.25992		0			0				0			0
MEHO01023715.1	MEHO01023715.1	MEHO01023715.1:1-2458	13.9772	-5.75423	-53.9753	1.03874e-08	2.51867e-07	22.1311	32.8151	28.9169	0	0	0		0			0				0			0
MEHO01257812.1	MEHO01257812.1	MEHO01257812.1:1-577	13.8641	-5.75069	-53.8432	1.02861e-08	2.49776e-07	30.5257	27.4731	25.1857	0	0	0		0			0				0			0
MEHO01019880.1	MEHO01019880.1	MEHO01019880.1:1-2647	13.8358	-5.74871	-53.7692	1.04484e-08	2.53164e-07	28.9994	29.7626	24.2529	0	0	0		3	GO:0005739|GO:0080156|GO:0010182	C:mitochondrion|P:mitochondrial mRNA modification|P:sugar mediated signaling pathway	0				2	PF01535|PF13041	PPR|PPR_2	0
MEHO01100095.1	MEHO01100095.1	MEHO01100095.1:1-1158	13.8217	-5.74514	-53.6362	1.05421e-08	2.55248e-07	27.4731	27.4731	27.9841	0	0	0		0			0				0			0
MEHO01072487.1	MEHO01072487.1	MEHO01072487.1:1-1414	13.7793	-5.74336	-53.5704	1.10176e-08	2.65602e-07	28.9994	31.2889	22.3873	0	0	0		0			0				0			0
MEHO01384754.1	MEHO01384754.1	MEHO01384754.1:1-417	13.7793	-5.74192	-53.5169	1.12742e-08	2.71395e-07	26.71	33.5783	22.3873	0	0	0		0			0				0			0
MEHO01095508.1	MEHO01095508.1	MEHO01095508.1:1-1195	13.7369	-5.73889	-53.4046	1.11019e-08	2.6744e-07	26.71	30.5257	25.1857	0	0	0		0			0				0			0
MEHO01208596.1	MEHO01208596.1	MEHO01208596.1:1-677	24.1636	-5.73619	-53.3046	4.90903e-11	1.73619e-09	41.9729	57.9989	43.8418	0	1.16839	0		0			0				0			0
MEHO01003020.1	MEHO01003020.1	MEHO01003020.1:1-4910	23.8245	-5.71793	-52.6343	5.54521e-11	1.94672e-09	43.4991	48.8411	49.4386	0	1.16839	0		10	GO:0048046|GO:0005618|GO:0009507|GO:0009505|GO:0009506|GO:0005578|GO:0046556|GO:0009044|GO:0031222|GO:0045493	C:apoplast|C:cell wall|C:chloroplast|C:plant-type cell wall|C:plasmodesma|C:proteinaceous extracellular matrix|F:alpha-L-arabinofuranosidase activity|F:xylan 1,4-beta-xylosidase activity|P:arabinan catabolic process|P:xylan catabolic process	0				3	PF14310|PF00933|PF01915	Fn3-like|Glyco_hydro_3|Glyco_hydro_3_C	1	COG1472	G	Periplasmic beta-glucosidase and related glycosidases
MEHO01045052.1	MEHO01045052.1	MEHO01045052.1:1-1824	13.5249	-5.71433	-52.5031	1.39589e-08	3.30294e-07	22.8943	35.8677	22.3873	0	0	0		6	GO:0016021|GO:0016020|GO:0020037|GO:0005506|GO:0016709|GO:0044550	C:integral component of membrane|C:membrane|F:heme binding|F:iron ion binding|F:oxidoreductase activity, acting on paired donors, with incorporation or reduction of molecular oxygen, NAD(P)H as one donor, and incorporation of one atom of oxygen|P:secondary metabolite biosynthetic process	0				1	PF00067	p450	1	COG2124	QV	Cytochrome P450
MEHO01280690.1	MEHO01280690.1	MEHO01280690.1:1-541	13.3412	-5.69661	-51.8623	1.47237e-08	3.4765e-07	22.1311	28.9994	28.9169	0	0	0		1	GO:0016747	F:transferase activity, transferring acyl groups other than amino-acyl groups	0				1	PF02458	Transferase	0
[truncated: 7,811 more rows]

## Sheet: Commonly expressed
ID	name	locus	baseMean	log2FoldChange	FoldChange	pvalue	padj	Lolium_CR_0	Lolium_CR_1	Lolium_CR_2	Lolium_Madrid_0	Lolium_Madrid_1	Lolium_Madrid_2	description	#GO	GO	GO_Description	#KO	KO	KO_Definition	KO_Pathways	#Pfam	Pfam	Pfam_Description	#COG	COG	COG_Group	COG_Description
[truncated: 366 more rows]

[truncated: 6 more sheets: Overexpressed in Madrid, Overexpressed in Ciudad Real, GO, KO, Pfam, COG]
