# Supplementary material for: Search for New Allergens in Lolium perenne Pollen Growing under Different Air Pollution Conditions by Comparative Transcriptome Study
Source: Plants (Basel). 2020 Nov 6;9(11):1507. doi: 10.3390/plants9111507 (PMC7694982; doi:10.3390/plants9111507)
Supplement: Supplementary file 1 [file plants-09-01507-s001.zip › RNAseq data 2018.xlsx]

## Sheet: all
ID	name	locus	baseMean	log2FoldChange	FoldChange	pvalue	padj	POLENCIUDAD_REAL2	POLEN_CIUDAD_REAL_3	POLEN_CIUDAD_REAL_4	POLEN_MADRID1	POLEN_MADRID2	POLEN_MADRID3	description	#GO	GO	GO_Description	#KO	KO	KO_Definition	KO_Pathways	#Pfam	Pfam	Pfam_Description	#COG	COG	COG_Group	COG_Description
MEHO01134117.1		MEHO01134117.1:1-939	41.7295	-9.61365	-783.423	8.0398e-16	1.83518e-14	86.8755	88.2172	75.2844	0	0	0		0			0				0			0
MEHO01007595.1		MEHO01007595.1:1-3765	26.6492	-8.97441	-502.999	8.15365e-14	1.62629e-12	49.6431	45.9465	64.3054	0	0	0		0			0				0			0
MEHO01157804.1		MEHO01157804.1:1-832	23.1044	-8.74964	-430.432	4.02228e-13	7.58706e-12	40.3351	60.6494	37.6422	0	0	0		0			0				0			0
MEHO01067659.1		MEHO01067659.1:1-1470	22.5286	-8.73331	-425.585	4.65751e-13	8.75554e-12	60.5026	38.595	36.0738	0	0	0		3	GO:0016021|GO:0005215|GO:0042128	C:integral component of membrane|F:transporter activity|P:nitrate assimilation	0				1	PF00854	PTR2	1	COG3104	E	Dipeptide/tripeptide permease
MEHO01002041.1		MEHO01002041.1:1-5405	22.3316	-8.69856	-415.457	5.8788e-13	1.09221e-11	34.1297	60.6494	39.2106	0	0	0		0			0				0			0
MEHO01064813.1		MEHO01064813.1:1-1505	185.717	-8.59291	-386.122	3.61609e-39	2.13439e-37	383.183	389.626	338.78	0	0	2.71442		0			0				0			0
MEHO01002034.1		MEHO01002034.1:1-5408	19.5975	-8.53037	-369.74	1.68673e-12	3.00165e-11	41.8864	34.9193	40.779	0	0	0		0			0				0			0
MEHO01033475.1		MEHO01033475.1:1-2105	19.1197	-8.48067	-357.22	2.80764e-12	4.88685e-11	21.7189	45.9465	47.0527	0	0	0		0			0				0			0
MEHO01007821.1		MEHO01007821.1:1-3729	17.4926	-8.36294	-329.228	5.80177e-12	9.84146e-11	24.8216	33.0815	47.0527	0	0	0		0			0				0			0
MEHO01155400.1		MEHO01155400.1:1-841	211.218	-8.35165	-326.66	2.12755e-09	2.78242e-08	426.621	509.087	327.801	0	0	3.80018		0			0				0			0
MEHO01122408.1		MEHO01122408.1:1-1006	33.5876	-8.32304	-320.247	4.11532e-12	7.03083e-11	63.6053	91.893	45.4843	0	0	0.542884		0			0				0			0
MEHO01000853.1		MEHO01000853.1:1-6588	16.7929	-8.323	-320.239	8.56802e-12	1.43082e-10	43.4377	16.5407	40.779	0	0	0		3	GO:0046872|GO:0003676|GO:0004523	F:metal ion binding|F:nucleic acid binding|F:RNA-DNA hybrid ribonuclease activity	0				1	PF13966	zf-RVT	0
MEHO01015099.1		MEHO01015099.1:1-2951	17.1017	-8.32275	-320.182	7.02895e-12	1.18508e-10	26.3729	38.595	37.6422	0	0	0		0			0				2	PF03372|PF00078	Exo_endo_phos|RVT_1	0
MEHO01355145.1		MEHO01355145.1:1-447	58.815	-8.25219	-304.9	1.56603e-15	3.51686e-14	127.211	130.488	94.1055	0	0	1.08577		0			0				0			0
MEHO01311743.1		MEHO01311743.1:1-498	16.0083	-8.22679	-299.579	1.29905e-11	2.14041e-10	27.9243	36.7572	31.3685	0	0	0		0			0				0			0
MEHO01060323.1		MEHO01060323.1:1-1565	14.7268	-8.11648	-277.526	2.71347e-11	4.32147e-10	34.1297	27.5679	26.6632	0	0	0		0			0				0			0
MEHO01422551.1		MEHO01422551.1:1-381	27.5096	-8.05511	-265.969	1.96684e-11	3.18873e-10	57.3999	45.9465	61.1685	0	0	0.542884		0			0				0			0
MEHO01024781.1		MEHO01024781.1:1-2411	12.9169	-7.92082	-242.329	9.64228e-11	1.4524e-09	23.2702	27.5679	26.6632	0	0	0		0			0				0			0
MEHO01121030.1		MEHO01121030.1:1-1014	25.0031	-7.91833	-241.911	4.66958e-11	7.21955e-10	54.2972	38.595	56.4633	0	0.663284	0		4	GO:0005576|GO:0016020|GO:0003993|GO:0046872	C:extracellular region|C:membrane|F:acid phosphatase activity|F:metal ion binding	0				1	PF00149	Metallophos	1	COG1409	T	3',5'-cyclic AMP phosphodiesterase CpdA
MEHO01296775.1		MEHO01296775.1:1-518	12.5373	-7.86663	-233.395	1.45525e-10	2.16174e-09	18.6162	33.0815	23.5264	0	0	0		0			0				0			0
MEHO01357234.1		MEHO01357234.1:1-445	12.5288	-7.86616	-233.319	1.45733e-10	2.16388e-09	23.2702	33.0815	18.8211	0	0	0		6	GO:0004190|GO:0004519|GO:0003676|GO:0003964|GO:0008270|GO:0015074	F:aspartic-type endopeptidase activity|F:endonuclease activity|F:nucleic acid binding|F:RNA-directed DNA polymerase activity|F:zinc ion binding|P:DNA integration	0				4	PF13976|PF00665|PF07727|PF00098	gag_pre-integrs|rve|RVT_2|zf-CCHC	0
MEHO01530363.1		MEHO01530363.1:1-290	12.1076	-7.84486	-229.9	1.74748e-10	2.56952e-09	32.5783	16.5407	23.5264	0	0	0		0			0				0			0
MEHO01096319.1		MEHO01096319.1:1-1188	12.2702	-7.83478	-228.299	1.79506e-10	2.63484e-09	21.7189	33.0815	18.8211	0	0	0		0			0				0			0
MEHO01106283.1		MEHO01106283.1:1-1112	42.8209	-7.80309	-223.339	5.93348e-14	1.19925e-12	82.2214	71.6765	101.948	0.537017	0	0.542884		0			0				0			0
MEHO01016692.1		MEHO01016692.1:1-2833	11.8798	-7.79573	-222.202	2.22297e-10	3.23305e-09	18.6162	27.5679	25.0948	0	0	0		0			0				0			0
MEHO01097494.1		MEHO01097494.1:1-1179	11.7366	-7.7884	-221.076	2.27824e-10	3.31054e-09	23.2702	22.0543	25.0948	0	0	0		0			0				0			0
MEHO01046258.1		MEHO01046258.1:1-1801	11.4217	-7.75216	-215.593	2.96548e-10	4.26459e-09	27.9243	20.2165	20.3895	0	0	0		0			0				0			0
MEHO01357059.1		MEHO01357059.1:1-445	10.958	-7.68627	-205.966	4.39657e-10	6.21277e-09	20.1675	22.0543	23.5264	0	0	0		0			0				0			0
MEHO01008671.1		MEHO01008671.1:1-3601	20.7505	-7.65569	-201.647	2.48636e-10	3.60354e-09	52.7458	25.73	45.4843	0	0	0.542884		6	GO:0016021|GO:0005886|GO:0042936|GO:0042938|GO:0009860|GO:0015031	C:integral component of membrane|C:plasma membrane|F:dipeptide transporter activity|P:dipeptide transport|P:pollen tube growth|P:protein transport	0				1	PF00854	PTR2	1	COG3104	E	Dipeptide/tripeptide permease
MEHO01016452.1		MEHO01016452.1:1-2848	10.7864	-7.65546	-201.616	5.41295e-10	7.57836e-09	20.1675	25.73	18.8211	0	0	0		0			0				0			0
MEHO01071687.1		MEHO01071687.1:1-1423	20.9269	-7.64013	-199.484	2.55995e-10	3.70538e-09	38.7837	53.2979	32.9369	0	0	0.542884		0			0				0			0
MEHO01050547.1		MEHO01050547.1:1-1721	20.5849	-7.62926	-197.987	2.6121e-10	3.77758e-09	40.3351	38.595	43.9159	0	0.663284	0		0			0				0			0
MEHO01100072.1		MEHO01100072.1:1-1158	10.5222	-7.61877	-196.553	7.01809e-10	9.69939e-09	21.7189	25.73	15.6842	0	0	0		0			0				0			0
MEHO01103379.1		MEHO01103379.1:1-1133	10.4352	-7.61369	-195.861	6.9627e-10	9.63482e-09	20.1675	22.0543	20.3895	0	0	0		0			0				0			0
MEHO01063138.1		MEHO01063138.1:1-1527	10.3454	-7.60852	-195.161	7.31264e-10	1.00731e-08	20.1675	18.3786	23.5264	0	0	0		0			0				0			0
MEHO01010445.1		MEHO01010445.1:1-3383	10.2079	-7.59998	-194.01	8.45924e-10	1.16046e-08	21.7189	12.865	26.6632	0	0	0		0			0				0			0
MEHO01224287.1		MEHO01224287.1:1-641	10.1681	-7.57565	-190.765	9.16049e-10	1.251e-08	23.2702	22.0543	15.6842	0	0	0		0			0				0			0
MEHO01043974.1		MEHO01043974.1:1-1847	10.0505	-7.56843	-189.812	1.08275e-09	1.46723e-08	13.9621	16.5407	29.8001	0	0	0		0			0				0			0
MEHO01149593.1		MEHO01149593.1:1-865	9.893	-7.55826	-188.479	1.14903e-09	1.55264e-08	26.3729	11.0272	21.9579	0	0	0		0			0				0			0
MEHO01033157.1		MEHO01033157.1:1-2114	9.56689	-7.49229	-180.055	1.52689e-09	2.02789e-08	17.0648	18.3786	21.9579	0	0	0		0			0				0			0
MEHO01158708.1		MEHO01158708.1:1-828	18.2996	-7.46386	-176.541	7.07333e-10	9.76763e-09	37.2324	31.2436	40.779	0	0	0.542884		0			0				0			0
MEHO01002200.1		MEHO01002200.1:1-5311	9.29411	-7.45041	-174.902	2.05969e-09	2.69579e-08	23.2702	18.3786	14.1158	0	0	0		0			0				0			0
MEHO01044386.1		MEHO01044386.1:1-1838	18.1617	-7.43443	-172.977	9.06101e-10	1.23842e-08	23.2702	45.9465	39.2106	0	0	0.542884		0			0				0			0
MEHO01111302.1		MEHO01111302.1:1-1077	18.1054	-7.43199	-172.685	8.64636e-10	1.18515e-08	29.4756	44.1086	34.5053	0	0	0.542884		1	GO:0005739	C:mitochondrion	0				1	PF07727	RVT_2	1	COG2801	X	Transposase InsO and inactivated derivatives
MEHO01012083.1		MEHO01012083.1:1-3206	17.4117	-7.38124	-166.715	1.13596e-09	1.53622e-08	35.681	36.7572	31.3685	0	0.663284	0		4	GO:0016021|GO:0005886|GO:0022857|GO:0006810	C:integral component of membrane|C:plasma membrane|F:transmembrane transporter activity|P:transport	0				1	PF00892	EamA	0
MEHO01015829.1		MEHO01015829.1:1-2893	8.69287	-7.35924	-164.192	3.55049e-09	4.49697e-08	17.0648	14.7029	20.3895	0	0	0		0			0				0			0
MEHO01084499.1		MEHO01084499.1:1-1291	31.3581	-7.35287	-163.469	2.14999e-12	3.78563e-11	52.7458	49.6222	84.6949	0	0	1.08577		0			0				0			0
MEHO01104311.1		MEHO01104311.1:1-1126	8.48491	-7.31804	-159.57	4.76761e-09	5.93486e-08	12.4108	16.5407	21.9579	0	0	0		0			0				0			0
MEHO01651121.1		MEHO01651121.1:1-208	8.22351	-7.27165	-154.52	6.24514e-09	7.66541e-08	12.4108	16.5407	20.3895	0	0	0		0			0				0			0
MEHO01172106.1		MEHO01172106.1:1-780	15.9802	-7.26071	-153.353	2.68386e-09	3.45575e-08	18.6162	31.2436	45.4843	0.537017	0	0		0			0				0			0
MEHO01042085.1		MEHO01042085.1:1-1888	7.93984	-7.24795	-152.003	9.2804e-09	1.11168e-07	20.1675	5.51358	21.9579	0	0	0		3	GO:0005524|GO:0016887|GO:0009651	F:ATP binding|F:ATPase activity|P:response to salt stress	0				2	PF00004|PF14363	AAA|AAA_assoc	1	COG0465	O	ATP-dependent Zn proteases
MEHO01003607.1		MEHO01003607.1:1-4688	29.0437	-7.23867	-151.028	4.40857e-12	7.52028e-11	55.8485	51.4601	65.8738	0.537017	0	0.542884		7	GO:0000943|GO:0003887|GO:0008233|GO:0004540|GO:0003723|GO:0003964|GO:0032197	C:retrotransposon nucleocapsid|F:DNA-directed DNA polymerase activity|F:peptidase activity|F:ribonuclease activity|F:RNA binding|F:RNA-directed DNA polymerase activity|P:transposition, RNA-mediated	0				1	PF07727	RVT_2	0
MEHO01010084.1		MEHO01010084.1:1-3422	8.09397	-7.23387	-150.526	7.95161e-09	9.63583e-08	13.9621	22.0543	12.5474	0	0	0		0			0				0			0
MEHO01007334.1		MEHO01007334.1:1-3810	8.00985	-7.22744	-149.857	8.29806e-09	1.00156e-07	10.8594	18.3786	18.8211	0	0	0		4	GO:0016021|GO:0005886|GO:0015171|GO:0003333	C:integral component of membrane|C:plasma membrane|F:amino acid transmembrane transporter activity|P:amino acid transmembrane transport	0				1	PF01490	Aa_trans	1	COG0814	E	Amino acid permease
MEHO01083249.1		MEHO01083249.1:1-1303	7.94503	-7.22228	-149.322	9.15625e-09	1.09918e-07	21.7189	16.5407	9.41055	0	0	0		0			0				0			0
MEHO01016842.1		MEHO01016842.1:1-2822	7.85521	-7.21519	-148.589	9.22065e-09	1.10572e-07	21.7189	12.865	12.5474	0	0	0		0			0				0			0
MEHO01336179.1		MEHO01336179.1:1-468	7.81315	-7.21194	-148.256	9.2725e-09	1.11113e-07	20.1675	11.0272	15.6842	0	0	0		0			0				0			0
MEHO01044915.1		MEHO01044915.1:1-1827	28.7695	-7.21172	-148.232	5.15602e-12	8.75499e-11	65.1566	60.6494	45.4843	0	1.32657	0		0			0				0			0
MEHO01133064.1		MEHO01133064.1:1-945	7.7456	-7.17764	-144.772	1.08611e-08	1.29129e-07	12.4108	18.3786	15.6842	0	0	0		0			0				0			0
MEHO01159340.1		MEHO01159340.1:1-826	7.6501	-7.17006	-144.014	1.1203e-08	1.3291e-07	15.5135	14.7029	15.6842	0	0	0		1	GO:0009506	C:plasmodesma	0				2	PF00646|PF08268	F-box|FBA_3	0
MEHO01085248.1		MEHO01085248.1:1-1284	7.56883	-7.16314	-143.324	1.383e-08	1.62229e-07	10.8594	11.0272	23.5264	0	0	0		0			0				0			0
MEHO01028389.1		MEHO01028389.1:1-2271	7.48989	-7.12715	-139.793	1.56703e-08	1.8215e-07	9.30809	18.3786	17.2527	0	0	0		0			0				0			0
MEHO01312325.1		MEHO01312325.1:1-497	7.37731	-7.11743	-138.855	1.83906e-08	2.11851e-07	21.7189	14.7029	7.84212	0	0	0		0			0				0			0
MEHO01103709.1		MEHO01103709.1:1-1131	7.34664	-7.1151	-138.631	1.59835e-08	1.85585e-07	13.9621	12.865	17.2527	0	0	0		1	GO:0005739	C:mitochondrion	0				1	PF07727	RVT_2	1	COG2801	X	Transposase InsO and inactivated derivatives
MEHO01163235.1		MEHO01163235.1:1-811	171.064	-7.08603	-135.865	1.49352e-64	1.64925e-62	319.578	338.166	360.738	0	4.64299	3.2573		0			0				0			0
MEHO01445407.1		MEHO01445407.1:1-360	7.17789	-7.06948	-134.316	2.08433e-08	2.3813e-07	12.4108	16.5407	14.1158	0	0	0		0			0				0			0
MEHO01117502.1		MEHO01117502.1:1-1037	7.09092	-7.06205	-133.626	2.30403e-08	2.61707e-07	10.8594	12.865	18.8211	0	0	0		10	GO:0005634|GO:0004190|GO:0003677|GO:0003887|GO:0004519|GO:0046872|GO:0003723|GO:0003964|GO:0015074|GO:0006310	C:nucleus|F:aspartic-type endopeptidase activity|F:DNA binding|F:DNA-directed DNA polymerase activity|F:endonuclease activity|F:metal ion binding|F:RNA binding|F:RNA-directed DNA polymerase activity|P:DNA integration|P:DNA recombination	0				3	PF12382|PF00665|PF00078	Peptidase_A2E|rve|RVT_1	0
MEHO01342791.1		MEHO01342791.1:1-461	7.08808	-7.06182	-133.604	2.22843e-08	2.53503e-07	12.4108	12.865	17.2527	0	0	0		0			0				0			0
MEHO01080566.1		MEHO01080566.1:1-1329	6.95336	-7.04904	-132.426	2.89386e-08	3.23742e-07	12.4108	7.35144	21.9579	0	0	0		0			0				0			0
MEHO01001054.1		MEHO01001054.1:1-6289	6.94198	-7.0483	-132.358	2.71885e-08	3.05495e-07	18.6162	7.35144	15.6842	0	0	0		0			0				0			0
MEHO01054167.1		MEHO01054167.1:1-1661	7.00345	-7.02252	-130.014	3.10143e-08	3.44536e-07	13.9621	20.2165	7.84212	0	0	0		0			0				0			0
MEHO01026840.1		MEHO01026840.1:1-2330	6.95855	-7.01811	-129.617	2.99493e-08	3.33371e-07	13.9621	18.3786	9.41055	0	0	0		0			0				0			0
MEHO01047500.1		MEHO01047500.1:1-1779	6.91933	-7.01451	-129.294	2.94986e-08	3.28903e-07	10.8594	16.5407	14.1158	0	0	0		0			0				0			0
MEHO01190894.1		MEHO01190894.1:1-722	6.87443	-7.01052	-128.937	3.02725e-08	3.36743e-07	10.8594	14.7029	15.6842	0	0	0		0			0				0			0
MEHO01096483.1		MEHO01096483.1:1-1187	6.73402	-6.99767	-127.793	3.44452e-08	3.80368e-07	13.9621	9.1893	17.2527	0	0	0		0			0				0			0
MEHO01040094.1		MEHO01040094.1:1-1934	6.66077	-6.95743	-124.278	4.26371e-08	4.6422e-07	9.30809	16.5407	14.1158	0	0	0		0			0				0			0
MEHO01179133.1		MEHO01179133.1:1-757	6.61871	-6.95362	-123.951	4.61968e-08	5.002e-07	7.75674	14.7029	17.2527	0	0	0		5	GO:0005794|GO:0016021|GO:0016413|GO:0071554|GO:0030244	C:Golgi apparatus|C:integral component of membrane|F:O-acetyltransferase activity|P:cell wall organization or biogenesis|P:cellulose biosynthetic process	0				2	PF13839|PF14416	PC-Esterase|PMR5N	0
MEHO01113209.1		MEHO01113209.1:1-1064	6.52036	-6.9442	-123.144	4.55827e-08	4.94032e-07	12.4108	11.0272	15.6842	0	0	0		6	GO:0004190|GO:0004519|GO:0003676|GO:0003964|GO:0008270|GO:0015074	F:aspartic-type endopeptidase activity|F:endonuclease activity|F:nucleic acid binding|F:RNA-directed DNA polymerase activity|F:zinc ion binding|P:DNA integration	0				4	PF13976|PF00665|PF07727|PF00098	gag_pre-integrs|rve|RVT_2|zf-CCHC	0
MEHO01023682.1		MEHO01023682.1:1-2460	6.46692	-6.9389	-122.692	4.92329e-08	5.30363e-07	17.0648	9.1893	12.5474	0	0	0		0			0				0			0
MEHO01123881.1		MEHO01123881.1:1-997	12.7573	-6.92935	-121.883	1.61133e-08	1.86779e-07	17.0648	27.5679	31.3685	0	0	0.542884		4	GO:0005634|GO:0009506|GO:0008270|GO:0006355	C:nucleus|C:plasmodesma|F:zinc ion binding|P:regulation of transcription, DNA-templated	0				3	PF03101|PF10551|PF04434	FAR1|MULE|SWIM	0
MEHO01024048.1		MEHO01024048.1:1-2442	70.1142	-6.9188	-120.995	8.21073e-30	3.62195e-28	128.762	139.677	149	1.07403	0	2.17153		0			0				0			0
MEHO01284087.1		MEHO01284087.1:1-536	6.39368	-6.89699	-119.18	6.11565e-08	6.49525e-07	12.4108	16.5407	9.41055	0	0	0		3	GO:0005634|GO:0008270|GO:0006355	C:nucleus|F:zinc ion binding|P:regulation of transcription, DNA-templated	0				3	PF03101|PF10551|PF04434	FAR1|MULE|SWIM	0
MEHO01021530.1		MEHO01021530.1:1-2562	6.30387	-6.88819	-118.454	6.22259e-08	6.60252e-07	12.4108	12.865	12.5474	0	0	0		0			0				0			0
MEHO01182682.1		MEHO01182682.1:1-746	6.21975	-6.87964	-117.755	7.49761e-08	7.86036e-07	9.30809	9.1893	18.8211	0	0	0		0			0				0			0
MEHO01650791.1		MEHO01650791.1:1-208	22.4035	-6.85217	-115.534	7.24949e-11	1.10698e-09	51.1945	45.9465	36.0738	0	0.663284	0.542884		0			0				0			0
MEHO01084854.1		MEHO01084854.1:1-1288	5.95265	-6.81606	-112.678	9.98665e-08	1.02665e-06	12.4108	9.1893	14.1158	0	0	0		6	GO:0005794|GO:0000139|GO:0016021|GO:0008375|GO:0015020|GO:0016049	C:Golgi apparatus|C:Golgi membrane|C:integral component of membrane|F:acetylglucosaminyltransferase activity|F:glucuronosyltransferase activity|P:cell growth	0				1	PF02485	Branch	0
MEHO01017006.1		MEHO01017006.1:1-2811	5.94411	-6.81488	-112.586	1.06997e-07	1.09422e-06	17.0648	9.1893	9.41055	0	0	0		6	GO:0004190|GO:0004519|GO:0003676|GO:0003964|GO:0008270|GO:0015074	F:aspartic-type endopeptidase activity|F:endonuclease activity|F:nucleic acid binding|F:RNA-directed DNA polymerase activity|F:zinc ion binding|P:DNA integration	0				4	PF13976|PF00665|PF07727|PF00098	gag_pre-integrs|rve|RVT_2|zf-CCHC	0
MEHO01365644.1		MEHO01365644.1:1-436	53.6286	-6.79369	-110.944	4.66319e-24	1.63525e-22	125.659	110.272	83.1265	0	0	2.71442		0			0				0			0
MEHO01024010.1		MEHO01024010.1:1-2443	5.91862	-6.7753	-109.539	1.41595e-07	1.42531e-06	10.8594	18.3786	6.2737	0	0	0		0			0				0			0
MEHO01034790.1		MEHO01034790.1:1-2067	5.87372	-6.76988	-109.128	1.3551e-07	1.36653e-06	10.8594	16.5407	7.84212	0	0	0		0			0				0			0
MEHO01025429.1		MEHO01025429.1:1-2383	5.72477	-6.75321	-107.874	1.83668e-07	1.81325e-06	18.6162	11.0272	4.70527	0	0	0		0			0				0			0
MEHO01154423.1		MEHO01154423.1:1-845	5.71908	-6.74922	-107.576	0.00051985	0.00243319	21.7189	11.0272	1.56842	0	0	0		0			0				0			0
MEHO01013847.1		MEHO01013847.1:1-3046	5.68271	-6.74861	-107.531	1.64265e-07	1.6372e-06	17.0648	9.1893	7.84212	0	0	0		1	GO:0004721	F:phosphoprotein phosphatase activity	0				2	PF02181|PF10409	FH2|PTEN_C2	0
MEHO01042332.1		MEHO01042332.1:1-1883	5.67986	-6.74801	-107.486	1.80123e-07	1.78141e-06	18.6162	9.1893	6.2737	0	0	0		0			0				0			0
MEHO01098762.1		MEHO01098762.1:1-1168	5.65772	-6.7453	-107.284	2.02233e-07	1.98071e-06	6.20539	7.35144	20.3895	0	0	0		0			0				0			0
MEHO01439944.1		MEHO01439944.1:1-365	20.6233	-6.72617	-105.871	1.92298e-10	2.81146e-09	48.0918	47.7843	26.6632	0.537017	0.663284	0		0			0				0			0
MEHO01065931.1		MEHO01065931.1:1-1491	5.66006	-6.70784	-104.535	2.14458e-07	2.08816e-06	9.30809	18.3786	6.2737	0	0	0		0			0				0			0
MEHO01073117.1		MEHO01073117.1:1-1407	5.5225	-6.69119	-103.336	2.05158e-07	2.0064e-06	10.8594	12.865	9.41055	0	0	0		0			0				0			0
MEHO01180381.1		MEHO01180381.1:1-753	5.38209	-6.67486	-102.172	2.41855e-07	2.33515e-06	13.9621	7.35144	10.979	0	0	0		0			0				0			0
MEHO01035554.1		MEHO01035554.1:1-2046	5.34003	-6.66954	-101.796	2.66626e-07	2.55876e-06	12.4108	5.51358	14.1158	0	0	0		0			0				0			0
MEHO01455835.1		MEHO01455835.1:1-351	29.4139	-6.66804	-101.69	1.19707e-14	2.53468e-13	69.8107	53.2979	51.758	1.07403	0	0.542884		0			0				0			0
MEHO01007793.1		MEHO01007793.1:1-3733	10.5793	-6.65392	-100.7	7.5708e-08	7.92712e-07	26.3729	23.8922	12.5474	0	0.663284	0		0			0				0			0
MEHO01041756.1		MEHO01041756.1:1-1895	48.7922	-6.65039	-100.454	4.59828e-23	1.55211e-21	79.1188	112.109	98.8107	0	0	2.71442		0			0				0			0
MEHO01059535.1		MEHO01059535.1:1-1577	19.0505	-6.6223	-98.5171	3.72263e-10	5.30766e-09	35.681	36.7572	40.779	0	0	1.08577		0			0				0			0
MEHO01010973.1		MEHO01010973.1:1-3320	5.17413	-6.60853	-97.5813	3.43347e-07	3.24003e-06	9.30809	9.1893	12.5474	0	0	0		0			0				0			0
MEHO01183744.1		MEHO01183744.1:1-743	19.0356	-6.60615	-97.4201	4.08754e-10	5.79819e-09	34.1297	45.9465	32.9369	0.537017	0.663284	0		0			0				0			0
MEHO01043767.1		MEHO01043767.1:1-1851	5.12353	-6.60218	-97.1527	3.66754e-07	3.44435e-06	12.4108	7.35144	10.979	0	0	0		5	GO:0005887|GO:0008519|GO:0072488|GO:0019740|GO:0015695	C:integral component of plasma membrane|F:ammonium transmembrane transporter activity|P:ammonium transmembrane transport|P:nitrogen utilization|P:organic cation transport	1	K03320	ammonium transporter, Amt family		1	PF00909	Ammonium_transp	1	COG0004	P	Ammonia channel protein AmtB
MEHO01602326.1		MEHO01602326.1:1-239	18.8104	-6.59054	-96.3716	4.94771e-10	6.95035e-09	27.9243	47.7843	36.0738	0.537017	0	0.542884		0			0				0			0
MEHO01055807.1		MEHO01055807.1:1-1634	10.023	-6.57545	-95.3691	1.07148e-07	1.09543e-06	20.1675	22.0543	17.2527	0	0.663284	0		0			0				0			0
MEHO01081587.1		MEHO01081587.1:1-1319	5.18785	-6.57063	-95.0512	5.88596e-07	5.32097e-06	6.20539	20.2165	4.70527	0	0	0		0			0				0			0
MEHO01026725.1		MEHO01026725.1:1-2334	9.96887	-6.55179	-93.818	1.45979e-07	1.46766e-06	18.6162	31.2436	9.41055	0	0	0.542884		0			0				0			0
MEHO01509433.1		MEHO01509433.1:1-307	5.00538	-6.54386	-93.3038	5.03358e-07	4.60377e-06	7.75674	12.865	9.41055	0	0	0		2	GO:0005615|GO:0004867	C:extracellular space|F:serine-type endopeptidase inhibitor activity	0				1	PF00079	Serpin	1	COG4826	O	Serine protease inhibitor
MEHO01012312.1		MEHO01012312.1:1-3182	9.83033	-6.54158	-93.1563	1.36423e-07	1.37491e-06	20.1675	25.73	12.5474	0.537017	0	0		0			0				0			0
MEHO01122147.1		MEHO01122147.1:1-1007	4.96332	-6.53858	-92.9627	5.43142e-07	4.93549e-06	6.20539	11.0272	12.5474	0	0	0		0			0				0			0
MEHO01001569.1		MEHO01001569.1:1-5736	4.90988	-6.53151	-92.5084	5.36186e-07	4.87626e-06	10.8594	9.1893	9.41055	0	0	0		0			0				0			0
MEHO01001074.1		MEHO01001074.1:1-6262	664.024	-6.53107	-92.4803	1.26314e-181	1.2765e-178	1493.95	1578.72	868.907	12.3514	13.929	16.2865		1	GO:0005739	C:mitochondrion	0				1	PF07727	RVT_2	1	COG2801	X	Transposase InsO and inactivated derivatives
MEHO01290993.1		MEHO01290993.1:1-526	4.85359	-6.52314	-91.9734	7.42303e-07	6.5803e-06	17.0648	7.35144	4.70527	0	0	0		0			0				0			0
MEHO01249898.1		MEHO01249898.1:1-591	4.81153	-6.51766	-91.6241	6.98344e-07	6.23202e-06	15.5135	5.51358	7.84212	0	0	0		0			0				0			0
MEHO01158493.1		MEHO01158493.1:1-829	4.80868	-6.51675	-91.5668	7.67283e-07	6.7837e-06	17.0648	5.51358	6.2737	0	0	0		0			0				0			0
MEHO01027570.1		MEHO01027570.1:1-2302	17.8113	-6.51438	-91.4163	7.48686e-10	1.03088e-08	34.1297	38.595	32.9369	0	0.663284	0.542884		0			0				3	PF01535|PF13041|PF13812	PPR|PPR_2|PPR_3	0
MEHO01290850.1		MEHO01290850.1:1-526	9.58129	-6.50157	-90.6079	1.66449e-07	1.65452e-06	13.9621	25.73	17.2527	0	0	0.542884		0			0				0			0
MEHO01107545.1		MEHO01107545.1:1-1103	4.78035	-6.48505	-89.5766	0.000318219	0.00158345	12.4108	14.7029	1.56842	0	0	0		0			0				0			0
MEHO01230057.1		MEHO01230057.1:1-629	4.83379	-6.47737	-89.1008	8.81664e-07	7.693e-06	7.75674	16.5407	4.70527	0	0	0		2	GO:0005737|GO:0005634	C:cytoplasm|C:nucleus	0				1	PF00240	ubiquitin	0
MEHO01299107.1		MEHO01299107.1:1-515	4.74967	-6.46505	-88.3437	8.833e-07	7.70525e-06	4.65404	12.865	10.979	0	0	0		6	GO:0048046|GO:0004190|GO:0042742|GO:0030163|GO:0010310|GO:0010337	C:apoplast|F:aspartic-type endopeptidase activity|P:defense response to bacterium|P:protein catabolic process|P:regulation of hydrogen peroxide metabolic process|P:regulation of salicylic acid metabolic process	0				2	PF14541|PF14543	TAXi_C|TAXi_N	0
MEHO01156392.1		MEHO01156392.1:1-837	4.69907	-6.4576	-87.8882	8.31746e-07	7.29369e-06	7.75674	11.0272	9.41055	0	0	0		0			0				0			0
MEHO01188064.1		MEHO01188064.1:1-730	4.69338	-6.45681	-87.8403	8.65924e-07	7.56753e-06	10.8594	11.0272	6.2737	0	0	0		0			0				0			0
MEHO01020460.1		MEHO01020460.1:1-2616	9.2234	-6.45309	-87.6139	2.08332e-07	2.03624e-06	17.0648	22.0543	15.6842	0.537017	0	0		0			0				0			0
MEHO01285799.1		MEHO01285799.1:1-534	9.21869	-6.4528	-87.5961	2.14745e-07	2.09035e-06	20.1675	22.0543	12.5474	0	0	0.542884		0			0				0			0
MEHO01017596.1		MEHO01017596.1:1-2776	4.65417	-6.45144	-87.5137	8.73499e-07	7.62624e-06	7.75674	9.1893	10.979	0	0	0		0			0				0			0
MEHO01020229.1		MEHO01020229.1:1-2628	4.60642	-6.44474	-87.1085	9.23292e-07	8.0331e-06	9.30809	7.35144	10.979	0	0	0		0			0				0			0
MEHO01197268.1		MEHO01197268.1:1-705	4.56151	-6.43811	-86.709	1.03341e-06	8.88681e-06	9.30809	5.51358	12.5474	0	0	0		0			0				0			0
MEHO01056819.1		MEHO01056819.1:1-1618	4.55582	-6.43721	-86.6552	1.03818e-06	8.91406e-06	12.4108	5.51358	9.41055	0	0	0		0			0				0			0
MEHO01218634.1		MEHO01218634.1:1-653	4.55582	-6.43721	-86.6552	1.03818e-06	8.91406e-06	12.4108	5.51358	9.41055	0	0	0		0			0				0			0
MEHO01024949.1		MEHO01024949.1:1-2403	8.90434	-6.43084	-86.273	2.61015e-07	2.50795e-06	20.1675	9.1893	23.5264	0	0	0.542884		3	GO:0005576|GO:0016788|GO:0016042	C:extracellular region|F:hydrolase activity, acting on ester bonds|P:lipid catabolic process	0				1	PF00657	Lipase_GDSL	0
MEHO01083244.1		MEHO01083244.1:1-1303	4.46316	-6.42126	-85.702	1.50726e-06	1.2579e-05	13.9621	1.83786	10.979	0	0	0		0			0				0			0
MEHO01008365.1		MEHO01008365.1:1-3643	32.9527	-6.41011	-85.0423	1.7227e-17	4.32282e-16	71.362	66.1629	58.0317	1.07403	0	1.08577		0			0				0			0
MEHO01050787.1		MEHO01050787.1:1-1717	4.53033	-6.38675	-83.6764	1.40852e-06	1.18052e-05	6.20539	14.7029	6.2737	0	0	0		0			0				0			0
MEHO01165497.1		MEHO01165497.1:1-803	48.5754	-6.37818	-83.181	2.43752e-24	8.62938e-23	65.1566	84.5415	138.021	0.537017	2.65314	0.542884		0			0				0			0
MEHO01110801.1		MEHO01110801.1:1-1081	4.43198	-6.37172	-82.8093	1.51481e-06	1.26325e-05	10.8594	11.0272	4.70527	0	0	0		0			0				0			0
MEHO01106009.1		MEHO01106009.1:1-1114	8.74363	-6.36861	-82.6308	3.55711e-07	3.35102e-06	18.6162	23.8922	9.41055	0	0	0.542884		0			0				0			0
MEHO01109443.1		MEHO01109443.1:1-1090	4.39276	-6.36579	-82.4697	1.43772e-06	1.20317e-05	7.75674	9.1893	9.41055	0	0	0		0			0				0			0
MEHO01278548.1		MEHO01278548.1:1-544	8.69775	-6.36506	-82.4281	3.47219e-07	3.27565e-06	18.6162	22.0543	10.979	0.537017	0	0		0			0				0			0
MEHO01014650.1		MEHO01014650.1:1-2982	4.34786	-6.35907	-82.0866	1.5484e-06	1.28998e-05	7.75674	7.35144	10.979	0	0	0		7	GO:0046872|GO:0003964|GO:0009036|GO:0006310|GO:0090305|GO:0032199|GO:0032197	F:metal ion binding|F:RNA-directed DNA polymerase activity|F:Type II site-specific deoxyribonuclease activity|P:DNA recombination|P:nucleic acid phosphodiester bond hydrolysis|P:reverse transcription involved in RNA-mediated transposition|P:transposition, RNA-mediated	0				3	PF08333|PF03372|PF00078	DUF1725|Exo_endo_phos|RVT_1	0
MEHO01405180.1		MEHO01405180.1:1-397	4.34217	-6.35814	-82.0333	1.55601e-06	1.29566e-05	10.8594	7.35144	7.84212	0	0	0		0			0				0			0
MEHO01094666.1		MEHO01094666.1:1-1202	4.33932	-6.35756	-82.0002	1.64659e-06	1.36529e-05	12.4108	7.35144	6.2737	0	0	0		0			0				0			0
MEHO01068819.1		MEHO01068819.1:1-1457	15.882	-6.35147	-81.6549	2.38685e-09	3.09484e-08	27.9243	34.9193	31.3685	0.537017	0	0.542884		0			0				0			0
MEHO01010461.1		MEHO01010461.1:1-3381	4.29157	-6.34975	-81.558	1.89135e-06	1.55203e-05	13.9621	5.51358	6.2737	0	0	0		0			0				0			0
MEHO01164685.1		MEHO01164685.1:1-806	15.8286	-6.34942	-81.5391	2.41292e-09	3.1262e-08	32.5783	33.0815	28.2316	0.537017	0	0.542884		0			0				0			0
MEHO01053863.1		MEHO01053863.1:1-1665	4.1399	-6.27665	-77.5283	3.01217e-06	2.38266e-05	3.1027	9.1893	12.5474	0	0	0		0			0				0			0
MEHO01136934.1		MEHO01136934.1:1-925	8.22936	-6.27568	-77.4761	5.64885e-07	5.11773e-06	13.9621	23.8922	10.979	0	0	0.542884		0			0				0			0
MEHO01140838.1		MEHO01140838.1:1-905	4.12851	-6.27432	-77.4033	2.52235e-06	2.02694e-05	9.30809	9.1893	6.2737	0	0	0		0			0				0			0
MEHO01574595.1		MEHO01574595.1:1-257	4.12851	-6.27432	-77.4033	2.52235e-06	2.02694e-05	9.30809	9.1893	6.2737	0	0	0		3	GO:0005576|GO:0005507|GO:0008447	C:extracellular region|F:copper ion binding|F:L-ascorbate oxidase activity	0				3	PF00394|PF07731|PF07732	Cu-oxidase|Cu-oxidase_2|Cu-oxidase_3	0
MEHO01099719.1		MEHO01099719.1:1-1161	4.09499	-6.26894	-77.1148	3.38453e-06	2.64955e-05	3.1027	7.35144	14.1158	0	0	0		0			0				0			0
MEHO01232621.1		MEHO01232621.1:1-624	4.08645	-6.26758	-77.0424	2.62133e-06	2.09939e-05	7.75674	7.35144	9.41055	0	0	0		0			0				0			0
MEHO01009923.1		MEHO01009923.1:1-3440	15.0156	-6.26241	-76.7668	4.2475e-09	5.30921e-08	21.7189	29.4057	37.6422	0	1.32657	0		0			0				0			0
MEHO01078160.1		MEHO01078160.1:1-1353	8.07549	-6.26216	-76.7533	5.90636e-07	5.33652e-06	10.8594	16.5407	20.3895	0	0.663284	0		6	GO:0004190|GO:0004519|GO:0003676|GO:0003964|GO:0008270|GO:0015074	F:aspartic-type endopeptidase activity|F:endonuclease activity|F:nucleic acid binding|F:RNA-directed DNA polymerase activity|F:zinc ion binding|P:DNA integration	0				4	PF13976|PF00665|PF07727|PF00098	gag_pre-integrs|rve|RVT_2|zf-CCHC	0
MEHO01042689.1		MEHO01042689.1:1-1875	4.04439	-6.2604	-76.6596	3.08958e-06	2.43292e-05	6.20539	5.51358	12.5474	0	0	0		4	GO:0009507|GO:0017057|GO:0005975|GO:0006098	C:chloroplast|F:6-phosphogluconolactonase activity|P:carbohydrate metabolic process|P:pentose-phosphate shunt	0				1	PF01182	Glucosamine_iso	1	COG0363	G	6-phosphogluconolactonase/Glucosamine-6-phosphate isomerase/deaminase
MEHO01018368.1		MEHO01018368.1:1-2728	4.04155	-6.26006	-76.642	2.92365e-06	2.31648e-05	7.75674	5.51358	10.979	0	0	0		0			0				0			0
MEHO01501734.1		MEHO01501734.1:1-313	4.10018	-6.25818	-76.5422	0.00163186	0.00660527	4.65404	18.3786	1.56842	0	0	0		0			0				0			0
MEHO01495697.1		MEHO01495697.1:1-318	4.03016	-6.25738	-76.4998	3.46882e-06	2.71171e-05	13.9621	5.51358	4.70527	0	0	0		0			0				0			0
MEHO01012723.1		MEHO01012723.1:1-3144	7.9237	-6.25028	-76.1242	6.29129e-07	5.65674e-06	20.1675	11.0272	15.6842	0	0.663284	0		0			0				3	PF00646|PF08387|PF07723	F-box|FBD|LRR_2	0
MEHO01093958.1		MEHO01093958.1:1-1208	3.94889	-6.24233	-75.7057	4.24865e-06	3.26245e-05	9.30809	1.83786	12.5474	0	0	0		0			0				0			0
MEHO01484011.1		MEHO01484011.1:1-328	7.64694	-6.20086	-73.5608	8.01355e-07	7.04757e-06	17.0648	11.0272	17.2527	0.537017	0	0		0			0				0			0
MEHO01419958.1		MEHO01419958.1:1-383	3.90683	-6.20083	-73.5591	0.0784099	0.170752	7.75674	0	15.6842	0	0	0		0			0				0			0
MEHO01225534.1		MEHO01225534.1:1-638	3.96831	-6.19611	-73.3186	4.69675e-06	3.57362e-05	3.1027	12.865	7.84212	0	0	0		0			0				0			0
MEHO01033102.1		MEHO01033102.1:1-2115	3.91486	-6.18581	-72.7971	4.45381e-06	3.40431e-05	7.75674	11.0272	4.70527	0	0	0		0			0				0			0
MEHO01167748.1		MEHO01167748.1:1-795	3.91486	-6.18581	-72.7971	4.45381e-06	3.40431e-05	7.75674	11.0272	4.70527	0	0	0		0			0				0			0
MEHO01445345.1		MEHO01445345.1:1-360	3.87565	-6.17898	-72.4534	4.63085e-06	3.5267e-05	4.65404	9.1893	9.41055	0	0	0		0			0				0			0
MEHO01122938.1		MEHO01122938.1:1-1003	3.8728	-6.17832	-72.4202	4.41742e-06	3.37959e-05	6.20539	9.1893	7.84212	0	0	0		0			0				0			0
MEHO01020632.1		MEHO01020632.1:1-2606	3.83643	-6.17218	-72.1127	7.05686e-06	5.18026e-05	1.55135	7.35144	14.1158	0	0	0		0			0				0			0
MEHO01149063.1		MEHO01149063.1:1-868	3.8279	-6.17046	-72.0267	4.72564e-06	3.5915e-05	6.20539	7.35144	9.41055	0	0	0		0			0				0			0
MEHO01077501.1		MEHO01077501.1:1-1360	3.82505	-6.16992	-71.9997	4.63716e-06	3.5299e-05	7.75674	7.35144	7.84212	0	0	0		3	GO:0046872|GO:0003676|GO:0004523	F:metal ion binding|F:nucleic acid binding|F:RNA-DNA hybrid ribonuclease activity	0				1	PF13966	zf-RVT	0
MEHO01045241.1		MEHO01045241.1:1-1820	3.7773	-6.16129	-71.5706	5.12523e-06	3.87489e-05	9.30809	5.51358	7.84212	0	0	0		0			0				0			0
MEHO01099913.1		MEHO01099913.1:1-1159	7.53164	-6.16119	-71.5656	9.75299e-07	8.43716e-06	10.8594	16.5407	17.2527	0.537017	0	0		0			0				0			0
MEHO01083320.1		MEHO01083320.1:1-1302	7.46572	-6.15396	-71.2077	1.09391e-06	9.35649e-06	9.30809	12.865	21.9579	0	0.663284	0		0			0				0			0
MEHO01077348.1		MEHO01077348.1:1-1362	3.74378	-6.15342	-71.1809	8.33892e-06	6.03635e-05	3.1027	3.67572	15.6842	0	0	0		0			0				0			0
MEHO01150026.1		MEHO01150026.1:1-863	3.74378	-6.15342	-71.1809	8.33892e-06	6.03635e-05	3.1027	3.67572	15.6842	0	0	0		0			0				0			0
MEHO01055688.1		MEHO01055688.1:1-1635	7.42289	-6.15181	-71.1018	1.10524e-06	9.43888e-06	21.7189	12.865	9.41055	0	0	0.542884		1	GO:0016567	P:protein ubiquitination	1	K10523	speckle-type POZ protein	ko04340; Hedgehog signaling pathway | ko04341; Hedgehog signaling pathway - fly	1	PF00651	BTB	0
MEHO01574763.1		MEHO01574763.1:1-257	20.5742	-6.14081	-70.5613	2.22125e-12	3.90287e-11	40.3351	42.2708	39.2106	0	0	1.62865		0			0				0			0
MEHO01350315.1		MEHO01350315.1:1-452	7.36103	-6.11567	-69.3426	1.25138e-06	1.05839e-05	10.8594	20.2165	12.5474	0	0	0.542884		0			0				0			0
MEHO01232876.1		MEHO01232876.1:1-623	3.6563	-6.08329	-67.8038	8.20615e-06	5.95446e-05	6.20539	11.0272	4.70527	0	0	0		0			0				0			0
MEHO01362524.1		MEHO01362524.1:1-439	3.65346	-6.08307	-67.7932	8.81802e-06	6.34323e-05	7.75674	11.0272	3.13685	0	0	0		0			0				0			0
MEHO01071365.1		MEHO01071365.1:1-1426	7.05425	-6.07667	-67.4931	6.3106e-05	0.00037301	6.20539	7.35144	28.2316	0.537017	0	0		9	GO:0005634|GO:0003700|GO:0008270|GO:0010018|GO:0042753|GO:0045893|GO:0010017|GO:0010218|GO:0009639	C:nucleus|F:transcription factor activity, sequence-specific DNA binding|F:zinc ion binding|P:far-red light signaling pathway|P:positive regulation of circadian rhythm|P:positive regulation of transcription, DNA-templated|P:red or far-red light signaling pathway|P:response to far red light|P:response to red or far red light	0				3	PF03101|PF10551|PF04434	FAR1|MULE|SWIM	0
MEHO01096668.1		MEHO01096668.1:1-1186	3.60855	-6.07395	-67.3658	8.45773e-06	6.11307e-05	7.75674	9.1893	4.70527	0	0	0		0			0				0			0
MEHO01016825.1		MEHO01016825.1:1-2824	52.1148	-6.07346	-67.3433	8.81393e-22	2.78085e-20	131.865	101.082	75.2844	0.537017	0.663284	3.2573		0			0				0			0
MEHO01216095.1		MEHO01216095.1:1-659	3.57788	-6.07169	-67.2605	0.0882139	0.186926	0	7.35144	14.1158	0	0	0		0			0				0			0
MEHO01032981.1		MEHO01032981.1:1-2119	3.56649	-6.06584	-66.9883	8.61563e-06	6.21373e-05	6.20539	7.35144	7.84212	0	0	0		0			0				0			0
MEHO01286169.1		MEHO01286169.1:1-533	3.56649	-6.06584	-66.9883	8.61563e-06	6.21373e-05	6.20539	7.35144	7.84212	0	0	0		7	GO:0005694|GO:0005737|GO:0005634|GO:0043140|GO:0003677|GO:0009378|GO:0000724	C:chromosome|C:cytoplasm|C:nucleus|F:ATP-dependent 3'-5' DNA helicase activity|F:DNA binding|F:four-way junction helicase activity|P:double-strand break repair via homologous recombination	0				1	PF03478	DUF295	0
MEHO01460010.1		MEHO01460010.1:1-348	3.56649	-6.06584	-66.9883	8.61563e-06	6.21373e-05	6.20539	7.35144	7.84212	0	0	0		0			0				0			0
MEHO01041122.1		MEHO01041122.1:1-1910	3.56365	-6.06524	-66.9605	8.64441e-06	6.23179e-05	7.75674	7.35144	6.2737	0	0	0		3	GO:0005576|GO:0016788|GO:0016042	C:extracellular region|F:hydrolase activity, acting on ester bonds|P:lipid catabolic process	0				1	PF00657	Lipase_GDSL	1	COG3240	IR	Phospholipase/lecithinase/hemolysin
MEHO01062373.1		MEHO01062373.1:1-1537	3.56365	-6.06524	-66.9605	8.64441e-06	6.23179e-05	7.75674	7.35144	6.2737	0	0	0		0			0				0			0
MEHO01399922.1		MEHO01399922.1:1-402	3.55795	-6.06403	-66.9043	1.02927e-05	7.28465e-05	10.8594	7.35144	3.13685	0	0	0		0			0				0			0
MEHO01272463.1		MEHO01272463.1:1-553	3.52159	-6.05702	-66.5803	9.56382e-06	6.82344e-05	6.20539	5.51358	9.41055	0	0	0		0			0				0			0
MEHO01078549.1		MEHO01078549.1:1-1349	3.51589	-6.0558	-66.5237	9.62987e-06	6.8621e-05	9.30809	5.51358	6.2737	0	0	0		0			0				0			0
MEHO01216162.1		MEHO01216162.1:1-659	3.50736	-6.05277	-66.3842	1.50412e-05	0.000103297	13.9621	5.51358	1.56842	0	0	0		4	GO:0045543|GO:0005506|GO:0009686|GO:0009416	F:gibberellin 2-beta-dioxygenase activity|F:iron ion binding|P:gibberellin biosynthetic process|P:response to light stimulus	1	K04125	gibberellin 2-oxidase [EC:1.14.11.13]	ko00904; Diterpenoid biosynthesis | ko01110; Biosynthesis of secondary metabolites	2	PF03171|PF14226	2OG-FeII_Oxy|DIOX_N	1	COG3491	Q	Isopenicillin N synthase and related dioxygenases
MEHO01205018.1		MEHO01205018.1:1-685	3.47099	-6.0465	-66.0966	1.09251e-05	7.69793e-05	9.30809	3.67572	7.84212	0	0	0		0			0				0			0
MEHO01027557.1		MEHO01027557.1:1-2302	99.699	-6.00069	-64.0304	2.82247e-54	2.50337e-52	189.264	204.002	196.053	4.83316	1.32657	2.71442		0			0				0			0
MEHO01138215.1		MEHO01138215.1:1-918	6.64623	-5.98574	-63.3705	2.42787e-06	1.95573e-05	17.0648	12.865	9.41055	0.537017	0	0		0			0				0			0
MEHO01227116.1		MEHO01227116.1:1-635	6.55455	-5.97681	-62.9794	2.62854e-06	2.10415e-05	18.6162	9.1893	10.979	0	0	0.542884		0			0				0			0
MEHO01185625.1		MEHO01185625.1:1-737	3.39775	-5.97327	-62.8253	1.60831e-05	0.000109617	4.65404	11.0272	4.70527	0	0	0		0			0				0			0
MEHO01188309.1		MEHO01188309.1:1-730	3.39205	-5.97307	-62.8166	1.93622e-05	0.000129168	7.75674	11.0272	1.56842	0	0	0		0			0				0			0
MEHO01325970.1		MEHO01325970.1:1-480	6.50396	-5.971	-62.7266	3.01463e-06	2.38404e-05	21.7189	7.35144	9.41055	0	0	0.542884		0			0				0			0
MEHO01005835.1		MEHO01005835.1:1-4091	6.47515	-5.96835	-62.6114	3.0453e-06	2.40544e-05	12.4108	5.51358	20.3895	0.537017	0	0		5	GO:0004190|GO:0005524|GO:0003676|GO:0008270|GO:0015074	F:aspartic-type endopeptidase activity|F:ATP binding|F:nucleic acid binding|F:zinc ion binding|P:DNA integration	0				3	PF13976|PF00665|PF07727	gag_pre-integrs|rve|RVT_2	0
MEHO01083939.1		MEHO01083939.1:1-1297	24.3514	-5.95999	-62.2497	5.40093e-15	1.17034e-13	40.3351	53.2979	50.1896	0.537017	0.663284	1.08577		5	GO:0005634|GO:0071472|GO:0042631|GO:0016567|GO:0006970	C:nucleus|P:cellular response to salt stress|P:cellular response to water deprivation|P:protein ubiquitination|P:response to osmotic stress	1	K10523	speckle-type POZ protein	ko04340; Hedgehog signaling pathway | ko04341; Hedgehog signaling pathway - fly	1	PF00651	BTB	0
MEHO01220809.1		MEHO01220809.1:1-648	3.31078	-5.95465	-62.0194	1.87176e-05	0.000125344	3.1027	7.35144	9.41055	0	0	0		6	GO:0004190|GO:0004519|GO:0003676|GO:0003964|GO:0008270|GO:0015074	F:aspartic-type endopeptidase activity|F:endonuclease activity|F:nucleic acid binding|F:RNA-directed DNA polymerase activity|F:zinc ion binding|P:DNA integration	0				4	PF13976|PF00665|PF07727|PF00098	gag_pre-integrs|rve|RVT_2|zf-CCHC	0
MEHO01153251.1		MEHO01153251.1:1-850	3.30793	-5.95383	-61.9845	1.70415e-05	0.000115277	4.65404	7.35144	7.84212	0	0	0		0			0				0			0
MEHO01516436.1		MEHO01516436.1:1-301	3.30509	-5.95313	-61.9544	1.65995e-05	0.000112699	6.20539	7.35144	6.2737	0	0	0		0			0				0			0
MEHO01053061.1		MEHO01053061.1:1-1679	3.30224	-5.9525	-61.9273	1.71696e-05	0.000116049	7.75674	7.35144	4.70527	0	0	0		0			0				0			0
MEHO01230965.1		MEHO01230965.1:1-627	3.30224	-5.9525	-61.9273	1.71696e-05	0.000116049	7.75674	7.35144	4.70527	0	0	0		0			0				0			0
MEHO01160446.1		MEHO01160446.1:1-821	72.046	-5.94844	-61.7532	3.78302e-40	2.32339e-38	116.351	141.515	167.821	4.29614	0.663284	1.62865		17	GO:0020023|GO:0005739|GO:0005634|GO:0005657|GO:0005524|GO:0043141|GO:0003677|GO:0010521|GO:0032508|GO:0006310|GO:0006281|GO:0006260|GO:0044806|GO:0000002|GO:0051974|GO:0032211|GO:0000723	C:kinetoplast|C:mitochondrion|C:nucleus|C:replication fork|F:ATP binding|F:ATP-dependent 5'-3' DNA helicase activity|F:DNA binding|F:telomerase inhibitor activity|P:DNA duplex unwinding|P:DNA recombination|P:DNA repair|P:DNA replication|P:G-quadruplex DNA unwinding|P:mitochondrial genome maintenance|P:negative regulation of telomerase activity|P:negative regulation of telomere maintenance via tel…	0				1	PF05970	PIF1	0
MEHO01503386.1		MEHO01503386.1:1-312	3.26018	-5.94348	-61.541	1.81243e-05	0.000121934	6.20539	5.51358	7.84212	0	0	0		0			0				0			0
MEHO01535844.1		MEHO01535844.1:1-285	3.25734	-5.9428	-61.5123	1.81937e-05	0.000122309	7.75674	5.51358	6.2737	0	0	0		0			0				0			0
MEHO01193720.1		MEHO01193720.1:1-714	3.25164	-5.94111	-61.44	2.18902e-05	0.000144529	10.8594	5.51358	3.13685	0	0	0		0			0				0			0
MEHO01215556.1		MEHO01215556.1:1-660	6.49569	-5.93481	-61.1725	3.54364e-06	2.76179e-05	17.0648	16.5407	4.70527	0	0.663284	0		0			0				0			0
MEHO01159041.1		MEHO01159041.1:1-827	3.21243	-5.93266	-61.0814	2.08161e-05	0.000138066	7.75674	3.67572	7.84212	0	0	0		0			0				0			0
MEHO01267592.1		MEHO01267592.1:1-561	3.21243	-5.93266	-61.0814	2.08161e-05	0.000138066	7.75674	3.67572	7.84212	0	0	0		4	GO:0005829|GO:0004029|GO:0050269|GO:0009699	C:cytosol|F:aldehyde dehydrogenase (NAD) activity|F:coniferyl-aldehyde dehydrogenase activity|P:phenylpropanoid biosynthetic process	1	K12355	coniferyl-aldehyde dehydrogenase [EC:1.2.1.68]	ko00940; Phenylpropanoid biosynthesis	1	PF00171	Aldedh	1	COG1012	C	Acyl-CoA reductase or other NAD-dependent aldehyde dehydrogenase
MEHO01321242.1		MEHO01321242.1:1-486	6.43543	-5.93041	-60.9862	3.1331e-06	2.46487e-05	13.9621	14.7029	9.41055	0.537017	0	0		0			0				0			0
MEHO01032352.1		MEHO01032352.1:1-2137	6.43641	-5.93041	-60.9862	3.1326e-06	2.46487e-05	13.9621	14.7029	9.41055	0	0	0.542884		0			0				0			0
MEHO01194948.1		MEHO01194948.1:1-711	6.38768	-5.92578	-60.7909	3.23571e-06	2.5414e-05	15.5135	12.865	9.41055	0.537017	0	0		0			0				0			0
MEHO01118912.1		MEHO01118912.1:1-1027	3.17037	-5.92179	-60.6229	2.75199e-05	0.000177895	6.20539	1.83786	10.979	0	0	0		0			0				0			0
MEHO01050686.1		MEHO01050686.1:1-1719	3.16468	-5.92063	-60.574	2.64792e-05	0.000171634	9.30809	1.83786	7.84212	0	0	0		0			0				0			0
MEHO01184209.1		MEHO01184209.1:1-742	94.3416	-5.9164	-60.3967	1.0114e-52	8.53903e-51	179.956	183.786	192.916	1.61105	3.97971	3.80018		0			0				0			0
MEHO01022367.1		MEHO01022367.1:1-2518	3.15614	-5.91631	-60.3932	3.67224e-05	0.00022878	13.9621	1.83786	3.13685	0	0	0		0			0				0			0
MEHO01160724.1		MEHO01160724.1:1-820	3.18979	-5.90353	-59.8604	0.0938891	0.196151	0	12.865	6.2737	0	0	0		6	GO:0004190|GO:0004519|GO:0003676|GO:0003964|GO:0008270|GO:0015074	F:aspartic-type endopeptidase activity|F:endonuclease activity|F:nucleic acid binding|F:RNA-directed DNA polymerase activity|F:zinc ion binding|P:DNA integration	0				4	PF13976|PF00665|PF07727|PF00098	gag_pre-integrs|rve|RVT_2|zf-CCHC	0
MEHO01343576.1		MEHO01343576.1:1-460	6.23129	-5.87371	-58.6358	4.27788e-06	3.28112e-05	7.75674	16.5407	12.5474	0	0	0.542884		0			0				0			0
MEHO01034906.1		MEHO01034906.1:1-2064	6.18256	-5.86868	-58.4316	4.24832e-06	3.26245e-05	9.30809	14.7029	12.5474	0.537017	0	0		0			0				0			0
MEHO01304190.1		MEHO01304190.1:1-508	3.18409	-5.86674	-58.3533	3.60316e-05	0.000225202	3.1027	12.865	3.13685	0	0	0		0			0				0			0
MEHO01646494.1		MEHO01646494.1:1-211	6.15301	-5.86351	-58.2226	4.28168e-06	3.28253e-05	12.4108	12.865	10.979	0	0.663284	0		7	GO:0005634|GO:0046872|GO:0000977|GO:0003700|GO:0009791|GO:0006357|GO:0006351	C:nucleus|F:metal ion binding|F:RNA polymerase II regulatory region sequence-specific DNA binding|F:transcription factor activity, sequence-specific DNA binding|P:post-embryonic development|P:regulation of transcription from RNA polymerase II promoter|P:transcription, DNA-templated	0				3	PF05699|PF14372|PF02892	Dimer_Tnp_hAT|DUF4413|zf-BED	0
MEHO01343682.1		MEHO01343682.1:1-460	3.14203	-5.85636	-57.9348	3.78771e-05	0.000235314	1.55135	11.0272	6.2737	0	0	0		0			0				0			0
MEHO01198956.1		MEHO01198956.1:1-701	16.809	-5.85585	-57.9146	3.78949e-11	5.93591e-10	43.4377	27.5679	28.2316	1.07403	0	0.542884		0			0				0			0
MEHO01099026.1		MEHO01099026.1:1-1166	3.13919	-5.85471	-57.8688	3.40391e-05	0.000214381	3.1027	11.0272	4.70527	0	0	0		0			0				0			0
MEHO01125738.1		MEHO01125738.1:1-985	3.13634	-5.85397	-57.839	3.41829e-05	0.000215071	4.65404	11.0272	3.13685	0	0	0		0			0				0			0
MEHO01023830.1		MEHO01023830.1:1-2453	6.01545	-5.84926	-57.6505	4.87736e-06	3.70007e-05	13.9621	7.35144	14.1158	0	0.663284	0		0			0				0			0
MEHO01143753.1		MEHO01143753.1:1-891	3.09713	-5.84507	-57.4832	3.94374e-05	0.000244098	1.55135	9.1893	7.84212	0	0	0		0			0				0			0
MEHO01004282.1		MEHO01004282.1:1-4478	3.09144	-5.84259	-57.3845	3.29706e-05	0.000208601	4.65404	9.1893	4.70527	0	0	0		0			0				0			0
MEHO01018945.1		MEHO01018945.1:1-2695	3.08574	-5.842	-57.3611	4.01222e-05	0.000248014	7.75674	9.1893	1.56842	0	0	0		0			0				0			0
MEHO01167460.1		MEHO01167460.1:1-796	3.04938	-5.83272	-56.9933	3.65616e-05	0.000227948	3.1027	7.35144	7.84212	0	0	0		0			0				0			0
MEHO01189547.1		MEHO01189547.1:1-726	3.04938	-5.83272	-56.9933	3.65616e-05	0.000227948	3.1027	7.35144	7.84212	0	0	0		0			0				0			0
MEHO01037769.1		MEHO01037769.1:1-1989	3.04653	-5.8318	-56.9569	3.40444e-05	0.000214381	4.65404	7.35144	6.2737	0	0	0		0			0				0			0
MEHO01054354.1		MEHO01054354.1:1-1658	3.04368	-5.83106	-56.9278	3.41867e-05	0.000215071	6.20539	7.35144	4.70527	0	0	0		0			0				0			0
MEHO01012325.1		MEHO01012325.1:1-3181	3.03799	-5.83	-56.8858	4.41996e-05	0.000270288	9.30809	7.35144	1.56842	0	0	0		1	GO:0005739	C:mitochondrion	0				1	PF07727	RVT_2	1	COG2801	X	Transposase InsO and inactivated derivatives
MEHO01219788.1		MEHO01219788.1:1-651	3.00447	-5.82172	-56.5603	4.1388e-05	0.000255082	3.1027	5.51358	9.41055	0	0	0		5	GO:0016021|GO:0005886|GO:0005509|GO:0005544|GO:0016757	C:integral component of membrane|C:plasma membrane|F:calcium ion binding|F:calcium-dependent phospholipid binding|F:transferase activity, transferring glycosyl groups	0				2	PF00168|PF08372	C2|PRT_C	0
MEHO01147588.1		MEHO01147588.1:1-874	2.99878	-5.82029	-56.5042	3.6489e-05	0.000227665	6.20539	5.51358	6.2737	0	0	0		8	GO:0005737|GO:0005634|GO:0019005|GO:0004842|GO:0031348|GO:0042177|GO:0009626|GO:0031146	C:cytoplasm|C:nucleus|C:SCF ubiquitin ligase complex|F:ubiquitin-protein transferase activity|P:negative regulation of defense response|P:negative regulation of protein catabolic process|P:plant-type hypersensitive response|P:SCF-dependent proteasomal ubiquitin-dependent protein catabolic process	0				2	PF00646|PF07734	F-box|FBA_1	0
MEHO01007336.1		MEHO01007336.1:1-3810	2.99593	-5.81951	-56.4737	3.78196e-05	0.000235	7.75674	5.51358	4.70527	0	0	0		0			0				2	PF03372|PF00078	Exo_endo_phos|RVT_1	0
MEHO01298788.1		MEHO01298788.1:1-515	2.99309	-5.81864	-56.4396	4.20924e-05	0.000258849	9.30809	5.51358	3.13685	0	0	0		0			0				0			0
MEHO01554414.1		MEHO01554414.1:1-271	2.99309	-5.81864	-56.4396	4.20924e-05	0.000258849	9.30809	5.51358	3.13685	0	0	0		0			0				0			0
MEHO01021464.1		MEHO01021464.1:1-2565	6.01479	-5.81363	-56.244	5.94419e-06	4.43772e-05	7.75674	18.3786	9.41055	0	0	0.542884		0			0				0			0
MEHO01029483.1		MEHO01029483.1:1-2232	6.03201	-5.81325	-56.2291	5.929e-06	4.42935e-05	9.30809	18.3786	7.84212	0	0.663284	0		0			0				0			0
MEHO01096817.1		MEHO01096817.1:1-1184	2.95956	-5.81003	-56.1041	5.02144e-05	0.000302766	3.1027	3.67572	10.979	0	0	0		0			0				0			0
MEHO01058009.1		MEHO01058009.1:1-1599	2.95387	-5.80908	-56.067	4.21216e-05	0.000258933	6.20539	3.67572	7.84212	0	0	0		0			0				0			0
MEHO01121258.1		MEHO01121258.1:1-1013	2.95387	-5.80908	-56.067	4.21216e-05	0.000258933	6.20539	3.67572	7.84212	0	0	0		0			0				0			0
MEHO01115430.1		MEHO01115430.1:1-1050	2.95103	-5.80831	-56.037	4.23087e-05	0.000259796	7.75674	3.67572	6.2737	0	0	0		0			0				0			0
MEHO01001283.1		MEHO01001283.1:1-6021	5.86093	-5.79472	-55.5119	7.31453e-06	5.35409e-05	4.65404	11.0272	18.8211	0	0.663284	0		2	GO:0003677|GO:0046872	F:DNA binding|F:metal ion binding	0				1	PF00642	zf-CCCH	0
MEHO01007576.1		MEHO01007576.1:1-3769	2.97044	-5.79055	-55.3516	0.00801461	0.0262167	1.55135	14.7029	1.56842	0	0	0		0			0				0			0
MEHO01009320.1		MEHO01009320.1:1-3518	5.77319	-5.78695	-55.2136	6.88683e-06	5.06772e-05	17.0648	9.1893	7.84212	0	0	0.542884		0			0				0			0
MEHO01162505.1		MEHO01162505.1:1-814	5.73869	-5.78346	-55.0802	6.85414e-06	5.04589e-05	10.8594	7.35144	15.6842	0.537017	0	0		0			0				0			0
MEHO01098260.1		MEHO01098260.1:1-1173	2.82434	-5.72888	-53.0352	0.0931525	0.194863	7.75674	9.1893	0	0	0	0		0			0				0			0
MEHO01125505.1		MEHO01125505.1:1-987	2.88063	-5.72652	-52.9486	8.05104e-05	0.000463271	1.55135	11.0272	4.70527	0	0	0		0			0				0			0
MEHO01612400.1		MEHO01612400.1:1-232	5.5165	-5.7185	-52.6552	9.09776e-06	6.52897e-05	13.9621	9.1893	9.41055	0.537017	0	0		0			0				0			0
MEHO01126680.1		MEHO01126680.1:1-980	5.42384	-5.70718	-52.2437	1.04288e-05	7.37e-05	15.5135	5.51358	10.979	0.537017	0	0		2	GO:0005829|GO:0016491	C:cytosol|F:oxidoreductase activity	1	K08081	tropinone reductase I [EC:1.1.1.206]	ko00960; Tropane, piperidine and pyridine alkaloid biosynthesis | ko01100; Metabolic pathways | ko01110; Biosynthesis of secondary metabolites	0			1	COG1028	IQR	NAD(P)-dependent dehydrogenase, short-chain alcohol dehydrogenase family
MEHO01069221.1		MEHO01069221.1:1-1452	5.40852	-5.70199	-52.0558	1.17136e-05	8.2084e-05	10.8594	3.67572	17.2527	0	0.663284	0		0			0				0			0
MEHO01171350.1		MEHO01171350.1:1-783	2.78797	-5.69971	-51.9736	7.5962e-05	0.000441494	3.1027	7.35144	6.2737	0	0	0		0			0				0			0
MEHO01138429.1		MEHO01138429.1:1-917	2.78513	-5.69872	-51.9381	7.29452e-05	0.000425065	4.65404	7.35144	4.70527	0	0	0		0			0				0			0
MEHO01263477.1		MEHO01263477.1:1-568	2.78513	-5.69872	-51.9381	7.29452e-05	0.000425065	4.65404	7.35144	4.70527	0	0	0		0			0				0			0
MEHO01142431.1		MEHO01142431.1:1-898	2.74591	-5.68839	-51.5675	0.000100615	0.000566029	1.55135	5.51358	9.41055	0	0	0		0			0				0			0
MEHO01539977.1		MEHO01539977.1:1-282	2.74307	-5.68744	-51.5335	8.4453e-05	0.000484171	3.1027	5.51358	7.84212	0	0	0		0			0				0			0
MEHO01046046.1		MEHO01046046.1:1-1806	2.74022	-5.68657	-51.5025	7.84321e-05	0.00045363	4.65404	5.51358	6.2737	0	0	0		0			0				0			0
MEHO01238340.1		MEHO01238340.1:1-612	2.74022	-5.68657	-51.5025	7.84321e-05	0.00045363	4.65404	5.51358	6.2737	0	0	0		0			0				0			0
MEHO01340957.1		MEHO01340957.1:1-463	2.73737	-5.68573	-51.4725	7.88082e-05	0.000455112	6.20539	5.51358	4.70527	0	0	0		0			0				0			0
MEHO01349119.1		MEHO01349119.1:1-454	2.73737	-5.68573	-51.4725	7.88082e-05	0.000455112	6.20539	5.51358	4.70527	0	0	0		0			0				0			0
MEHO01015059.1		MEHO01015059.1:1-2954	2.73453	-5.68487	-51.4419	8.56911e-05	0.000489824	7.75674	5.51358	3.13685	0	0	0		0			0				0			0
MEHO01029369.1		MEHO01029369.1:1-2236	2.73453	-5.68487	-51.4419	8.56911e-05	0.000489824	7.75674	5.51358	3.13685	0	0	0		0			0				0			0
MEHO01276103.1		MEHO01276103.1:1-548	2.73453	-5.68487	-51.4419	8.56911e-05	0.000489824	7.75674	5.51358	3.13685	0	0	0		0			0				0			0
MEHO01446829.1		MEHO01446829.1:1-359	2.73453	-5.68487	-51.4419	8.56911e-05	0.000489824	7.75674	5.51358	3.13685	0	0	0		0			0				0			0
MEHO01030697.1		MEHO01030697.1:1-2190	2.69816	-5.67459	-51.0765	0.000101225	0.000568881	3.1027	3.67572	9.41055	0	0	0		0			0				0			0
MEHO01310574.1		MEHO01310574.1:1-500	2.69816	-5.67459	-51.0765	0.000101225	0.000568881	3.1027	3.67572	9.41055	0	0	0		0			0				0			0
MEHO01033874.1		MEHO01033874.1:1-2093	2.69531	-5.674	-51.0555	9.1503e-05	0.000519587	4.65404	3.67572	7.84212	0	0	0		6	GO:0004190|GO:0004519|GO:0003676|GO:0003964|GO:0008270|GO:0015074	F:aspartic-type endopeptidase activity|F:endonuclease activity|F:nucleic acid binding|F:RNA-directed DNA polymerase activity|F:zinc ion binding|P:DNA integration	0				4	PF13976|PF00665|PF07727|PF00098	gag_pre-integrs|rve|RVT_2|zf-CCHC	0
MEHO01006570.1		MEHO01006570.1:1-3948	2.69247	-5.67323	-51.0284	8.89488e-05	0.000506723	6.20539	3.67572	6.2737	0	0	0		1	GO:0005739	C:mitochondrion	0				1	PF07727	RVT_2	1	COG2801	X	Transposase InsO and inactivated derivatives
MEHO01126321.1		MEHO01126321.1:1-982	2.69247	-5.67323	-51.0284	8.89488e-05	0.000506723	6.20539	3.67572	6.2737	0	0	0		0			0				0			0
MEHO01084300.1		MEHO01084300.1:1-1293	2.68962	-5.67226	-50.994	9.24156e-05	0.000524374	7.75674	3.67572	4.70527	0	0	0		0			0				0			0
MEHO01108278.1		MEHO01108278.1:1-1098	2.68678	-5.67103	-50.9507	0.000103286	0.000579001	9.30809	3.67572	3.13685	0	0	0		0			0				0			0
MEHO01010411.1		MEHO01010411.1:1-3386	102.638	-5.64137	-49.914	1.46168e-60	1.48615e-58	209.432	207.678	186.642	4.29614	3.97971	3.80018		4	GO:0051213|GO:0046872|GO:0002229|GO:0046244	F:dioxygenase activity|F:metal ion binding|P:defense response to oomycetes|P:salicylic acid catabolic process	0				2	PF03171|PF14226	2OG-FeII_Oxy|DIOX_N	1	COG3491	Q	Isopenicillin N synthase and related dioxygenases
MEHO01301504.1		MEHO01301504.1:1-512	9.64853	-5.63845	-49.813	2.44608e-07	2.35901e-06	21.7189	14.7029	20.3895	0.537017	0	0.542884		0			0				0			0
MEHO01011790.1		MEHO01011790.1:1-3235	19.4701	-5.63262	-49.6122	3.70403e-13	7.00259e-12	26.3729	45.9465	42.3475	1.61105	0	0.542884		7	GO:0005634|GO:0046872|GO:0000977|GO:0003700|GO:0009791|GO:0006357|GO:0006351	C:nucleus|F:metal ion binding|F:RNA polymerase II regulatory region sequence-specific DNA binding|F:transcription factor activity, sequence-specific DNA binding|P:post-embryonic development|P:regulation of transcription from RNA polymerase II promoter|P:transcription, DNA-templated	0				3	PF05699|PF14372|PF02892	Dimer_Tnp_hAT|DUF4413|zf-BED	0
MEHO01024915.1		MEHO01024915.1:1-2404	2.63333	-5.63153	-49.5747	0.145088	0.267915	13.9621	1.83786	0	0	0	0		0			0				0			0
MEHO01053310.1		MEHO01053310.1:1-1675	2.6055	-5.61764	-49.0997	0.0983398	0.20326	4.65404	0	10.979	0	0	0		0			0				0			0
MEHO01000392.1		MEHO01000392.1:1-7715	14.2225	-5.60372	-48.6283	3.42023e-10	4.89533e-09	27.9243	27.5679	28.2316	1.61105	0	0		0			0				0			0
MEHO01046736.1		MEHO01046736.1:1-1793	5.14548	-5.58894	-48.1325	1.83102e-05	0.000122936	4.65404	14.7029	10.979	0.537017	0	0		0			0				0			0
MEHO01065672.1		MEHO01065672.1:1-1494	5.04527	-5.57542	-47.6837	1.79239e-05	0.000120635	10.8594	11.0272	7.84212	0	0	0.542884		0			0				0			0
MEHO01084554.1		MEHO01084554.1:1-1291	5.02612	-5.57054	-47.5227	1.85869e-05	0.000124569	7.75674	9.1893	12.5474	0	0.663284	0		0			0				0			0
MEHO01002960.1		MEHO01002960.1:1-4937	2.57432	-5.56938	-47.4844	0.000181356	0.000956664	1.55135	9.1893	4.70527	0	0	0		0			0				0			0
MEHO01072292.1		MEHO01072292.1:1-1416	2.57432	-5.56938	-47.4844	0.000181356	0.000956664	1.55135	9.1893	4.70527	0	0	0		0			0				0			0
MEHO01224853.1		MEHO01224853.1:1-640	2.57432	-5.56938	-47.4844	0.000181356	0.000956664	1.55135	9.1893	4.70527	0	0	0		0			0				0			0
MEHO01031725.1		MEHO01031725.1:1-2158	9.42945	-5.5678	-47.4322	3.66344e-07	3.44146e-06	13.9621	25.73	15.6842	0.537017	0.663284	0		0			0				0			0
MEHO01052808.1		MEHO01052808.1:1-1683	2.56863	-5.56745	-47.4209	0.000183288	0.000965789	4.65404	9.1893	1.56842	0	0	0		20	GO:0005737|GO:0005654|GO:0005634|GO:0004861|GO:0019901|GO:0048102|GO:0007050|GO:0000731|GO:0000082|GO:0030308|GO:0008285|GO:0043154|GO:1902230|GO:0042326|GO:0071901|GO:0000079|GO:0032526|GO:0009411|GO:0033280|GO:0007605	C:cytoplasm|C:nucleoplasm|C:nucleus|F:cyclin-dependent protein serine/threonine kinase inhibitor activity|F:protein kinase binding|P:autophagic cell death|P:cell cycle arrest|P:DNA synthesis involved in DNA repair|P:G1/S transition of mitotic cell cycle|P:negative regulation of cell growth|P:negative regulation of cell proliferation|P:negative regulation of cysteine-type endopeptidase activity in…	1	K06623	cyclin-dependent kinase inhibitor 2D	ko04068; FoxO signaling pathway | ko04110; Cell cycle	0			1	COG0666	T	Ankyrin repeat
MEHO01011058.1		MEHO01011058.1:1-3311	4.94594	-5.56237	-47.254	2.13113e-05	0.000141126	15.5135	7.35144	6.2737	0.537017	0	0		0			0				2	PF00646|PF08268	F-box|FBA_3	0
MEHO01090670.1		MEHO01090670.1:1-1235	2.52941	-5.55502	-47.014	0.000190597	0.000999877	1.55135	7.35144	6.2737	0	0	0		0			0				0			0
MEHO01161511.1		MEHO01161511.1:1-817	2.52941	-5.55502	-47.014	0.000190597	0.000999877	1.55135	7.35144	6.2737	0	0	0		0			0				0			0
MEHO01172418.1		MEHO01172418.1:1-779	2.52372	-5.55253	-46.9329	0.000170425	0.000905884	4.65404	7.35144	3.13685	0	0	0		0			0				2	PF03372|PF00078	Exo_endo_phos|RVT_1	0
MEHO01279544.1		MEHO01279544.1:1-543	18.3009	-5.55248	-46.9314	9.75249e-13	1.77822e-11	27.9243	29.4057	50.1896	0.537017	0.663284	1.08577		0			0				0			0
MEHO01077535.1		MEHO01077535.1:1-1360	27.7208	-5.54296	-46.6228	7.48159e-18	1.90898e-16	55.8485	77.1901	29.8001	1.07403	1.32657	1.08577		0			0				0			0
MEHO01132792.1		MEHO01132792.1:1-946	2.48451	-5.54071	-46.5501	0.000214212	0.00110842	1.55135	5.51358	7.84212	0	0	0		0			0				0			0
MEHO01158005.1		MEHO01158005.1:1-831	2.48451	-5.54071	-46.5501	0.000214212	0.00110842	1.55135	5.51358	7.84212	0	0	0		0			0				0			0
MEHO01435232.1		MEHO01435232.1:1-369	2.48451	-5.54071	-46.5501	0.000214212	0.00110842	1.55135	5.51358	7.84212	0	0	0		0			0				0			0
MEHO01022697.1		MEHO01022697.1:1-2504	2.48166	-5.53951	-46.5114	0.000183956	0.000969002	3.1027	5.51358	6.2737	0	0	0		0			0				0			0
MEHO01285285.1		MEHO01285285.1:1-534	2.48166	-5.53951	-46.5114	0.000183956	0.000969002	3.1027	5.51358	6.2737	0	0	0		0			0				0			0
MEHO01022721.1		MEHO01022721.1:1-2503	2.47597	-5.53758	-46.4492	0.000185947	0.000978561	6.20539	5.51358	3.13685	0	0	0		0			0				2	PF03372|PF00078	Exo_endo_phos|RVT_1	0
MEHO01193516.1		MEHO01193516.1:1-715	2.47597	-5.53758	-46.4492	0.000185947	0.000978561	6.20539	5.51358	3.13685	0	0	0		0			0				0			0
MEHO01233726.1		MEHO01233726.1:1-622	2.47597	-5.53758	-46.4492	0.000185947	0.000978561	6.20539	5.51358	3.13685	0	0	0		0			0				0			0
MEHO01106652.1		MEHO01106652.1:1-1109	2.47028	-5.53727	-46.439	0.103307	0.208407	9.30809	5.51358	0	0	0	0		0			0				0			0
MEHO01311912.1		MEHO01311912.1:1-498	2.47312	-5.53672	-46.4215	0.000219	0.00113091	7.75674	5.51358	1.56842	0	0	0		0			0				0			0
MEHO01040945.1		MEHO01040945.1:1-1913	2.43676	-5.52513	-46.05	0.000216802	0.00112043	3.1027	3.67572	7.84212	0	0	0		0			0				0			0
MEHO01078577.1		MEHO01078577.1:1-1349	2.43391	-5.52431	-46.0238	0.000201095	0.00104721	4.65404	3.67572	6.2737	0	0	0		0			0				0			0
MEHO01088980.1		MEHO01088980.1:1-1250	2.43391	-5.52431	-46.0238	0.000201095	0.00104721	4.65404	3.67572	6.2737	0	0	0		0			0				0			0
MEHO01356751.1		MEHO01356751.1:1-445	2.43391	-5.52431	-46.0238	0.000201095	0.00104721	4.65404	3.67572	6.2737	0	0	0		0			0				0			0
MEHO01070997.1		MEHO01070997.1:1-1431	2.42822	-5.52213	-45.9544	0.00022045	0.00113717	7.75674	3.67572	3.13685	0	0	0		0			0				0			0
MEHO01011823.1		MEHO01011823.1:1-3232	2.42537	-5.52063	-45.9065	0.000266949	0.00135173	9.30809	3.67572	1.56842	0	0	0		0			0				0			0
MEHO01058908.1		MEHO01058908.1:1-1586	13.2673	-5.50959	-45.5568	8.70213e-10	1.19144e-08	24.8216	20.2165	32.9369	0	0	1.62865		0			0				0			0
MEHO01125672.1		MEHO01125672.1:1-986	2.39185	-5.50942	-45.5511	0.000285175	0.00143487	3.1027	1.83786	9.41055	0	0	0		0			0				0			0
MEHO01005655.1		MEHO01005655.1:1-4127	2.389	-5.50892	-45.5355	0.000257789	0.00130992	4.65404	1.83786	7.84212	0	0	0		0			0				0			0
MEHO01111862.1		MEHO01111862.1:1-1073	4.87083	-5.5086	-45.5253	3.24976e-05	0.000206	12.4108	14.7029	1.56842	0	0	0.542884		0			0				0			0
MEHO01105569.1		MEHO01105569.1:1-1117	2.38616	-5.50807	-45.5088	0.000250579	0.00127815	6.20539	1.83786	6.2737	0	0	0		0			0				0			0
MEHO01401892.1		MEHO01401892.1:1-400	2.38047	-5.5052	-45.4181	0.000291915	0.00146386	9.30809	1.83786	3.13685	0	0	0		0			0				0			0
MEHO01212587.1		MEHO01212587.1:1-667	4.83161	-5.5014	-45.2989	2.62583e-05	0.0001704	9.30809	12.865	6.2737	0	0	0.542884		0			0				0			0
MEHO01382307.1		MEHO01382307.1:1-419	4.80515	-5.4931	-45.0389	0.00147888	0.00607035	3.1027	22.0543	3.13685	0.537017	0	0		0			0				0			0
MEHO01011625.1		MEHO01011625.1:1-3254	4.74367	-5.48964	-44.9311	2.7251e-05	0.000176362	7.75674	9.1893	10.979	0.537017	0	0		0			0				0			0
MEHO01078863.1		MEHO01078863.1:1-1346	4.75902	-5.4888	-44.9049	2.71759e-05	0.00017591	10.8594	9.1893	7.84212	0	0.663284	0		0			0				0			0
MEHO01182953.1		MEHO01182953.1:1-745	4.75618	-5.48836	-44.8911	2.82047e-05	0.000181513	12.4108	9.1893	6.2737	0	0.663284	0		0			0				0			0
MEHO01053704.1		MEHO01053704.1:1-1668	4.73326	-5.48788	-44.8761	3.02973e-05	0.000193486	13.9621	9.1893	4.70527	0	0	0.542884		0			0				0			0
MEHO01254722.1		MEHO01254722.1:1-582	4.73229	-5.48788	-44.8761	3.03068e-05	0.00019351	13.9621	9.1893	4.70527	0.537017	0	0		0			0				0			0
MEHO01222685.1		MEHO01222685.1:1-644	4.70543	-5.48401	-44.756	3.26013e-05	0.000206578	4.65404	7.35144	15.6842	0	0	0.542884		0			0				0			0
MEHO01057851.1		MEHO01057851.1:1-1602	4.71696	-5.48312	-44.7285	2.82402e-05	0.000181671	9.30809	7.35144	10.979	0	0.663284	0		0			0				0			0
MEHO01018431.1		MEHO01018431.1:1-2725	34.9225	-5.4739	-44.4435	3.62473e-23	1.22847e-21	63.6053	77.1901	64.3054	2.68509	0.663284	1.08577		0			0				0			0
MEHO01358255.1		MEHO01358255.1:1-444	2.33841	-5.46256	-44.0956	0.0925297	0.19383	7.75674	0	6.2737	0	0	0		0			0				0			0
MEHO01072975.1		MEHO01072975.1:1-1408	2.33556	-5.46069	-44.0385	0.0997673	0.204671	9.30809	0	4.70527	0	0	0		0			0				0			0
MEHO01244453.1		MEHO01244453.1:1-601	2.33556	-5.46069	-44.0385	0.0997673	0.204671	9.30809	0	4.70527	0	0	0		0			0				0			0
MEHO01007892.1		MEHO01007892.1:1-3719	2.33271	-5.45862	-43.9753	0.115587	0.227514	10.8594	0	3.13685	0	0	0		4	GO:0016021|GO:0005886|GO:0005524|GO:0004674	C:integral component of membrane|C:plasma membrane|F:ATP binding|F:protein serine/threonine kinase activity	0				4	PF00560|PF13516|PF13855|PF00069	LRR_1|LRR_6|LRR_8|Pkinase	2	COG0515|COG4886	T|K	Serine/threonine protein kinase|Leucine-rich repeat (LRR) protein
MEHO01142307.1		MEHO01142307.1:1-898	2.32987	-5.45626	-43.9035	0.148752	0.272868	12.4108	0	1.56842	0	0	0		0			0				0			0
MEHO01127685.1		MEHO01127685.1:1-974	17.1536	-5.44658	-43.6099	2.69533e-12	4.70117e-11	38.7837	36.7572	25.0948	0.537017	0.663284	1.08577		0			0				0			0
MEHO01454428.1		MEHO01454428.1:1-352	2.30722	-5.43524	-43.2682	0.109105	0.218046	4.65404	9.1893	0	0	0	0		0			0				0			0
MEHO01051386.1		MEHO01051386.1:1-1707	38.1889	-5.43347	-43.2153	5.02427e-25	1.85143e-23	54.2972	77.1901	92.537	1.61105	1.32657	2.17153		0			0				0			0
MEHO01000664.1		MEHO01000664.1:1-6923	1191.56	-5.4244	-42.9445	0	0	2168.78	2301	2517.32	46.1835	50.4096	65.6889		6	GO:0005887|GO:0008509|GO:0015301|GO:0005452|GO:0098656|GO:0051453	C:integral component of plasma membrane|F:anion transmembrane transporter activity|F:anion:anion antiporter activity|F:inorganic anion exchanger activity|P:anion transmembrane transport|P:regulation of intracellular pH	0				1	PF00955	HCO3_cotransp	0
MEHO01045159.1		MEHO01045159.1:1-1822	12.696	-5.42337	-42.9137	1.69405e-09	2.24185e-08	17.0648	27.5679	29.8001	0.537017	0.663284	0.542884		0			0				0			0
MEHO01014570.1		MEHO01014570.1:1-2987	2.31292	-5.40975	-42.5106	0.000436773	0.00208651	1.55135	9.1893	3.13685	0	0	0		0			0				0			0
MEHO01017546.1		MEHO01017546.1:1-2779	2.31007	-5.40864	-42.4779	0.000439343	0.00209759	3.1027	9.1893	1.56842	0	0	0		0			0				0			0
MEHO01123996.1		MEHO01123996.1:1-996	2.31007	-5.40864	-42.4779	0.000439343	0.00209759	3.1027	9.1893	1.56842	0	0	0		0			0				0			0
MEHO01032944.1		MEHO01032944.1:1-2120	4.51185	-5.40555	-42.3869	4.77901e-05	0.000289878	3.1027	9.1893	14.1158	0	0.663284	0		4	GO:0005737|GO:0004459|GO:0005975|GO:0019752	C:cytoplasm|F:L-lactate dehydrogenase activity|P:carbohydrate metabolic process|P:carboxylic acid metabolic process	0				2	PF02866|PF00056	Ldh_1_C|Ldh_1_N	1	COG0039	C	Malate/lactate dehydrogenase
MEHO01015911.1		MEHO01015911.1:1-2886	4.509	-5.40495	-42.3694	4.36916e-05	0.000267451	4.65404	9.1893	12.5474	0	0.663284	0		0			0				0			0
MEHO01049770.1		MEHO01049770.1:1-1736	4.48511	-5.40443	-42.3542	4.17441e-05	0.000256992	6.20539	9.1893	10.979	0.537017	0	0		0			0				0			0
MEHO01026213.1		MEHO01026213.1:1-2353	4.48609	-5.40443	-42.3542	4.17303e-05	0.000256954	6.20539	9.1893	10.979	0	0	0.542884		8	GO:0005737|GO:0005634|GO:0016874|GO:0061630|GO:0008270|GO:0007275|GO:0043161|GO:0042787	C:cytoplasm|C:nucleus|F:ligase activity|F:ubiquitin protein ligase activity|F:zinc ion binding|P:multicellular organism development|P:proteasome-mediated ubiquitin-dependent protein catabolic process|P:protein ubiquitination involved in ubiquitin-dependent protein catabolic process	1	K04506	E3 ubiquitin-protein ligase SIAH1 [EC:2.3.2.27]	ko04013; MAPK signaling pathway - fly | ko04115; p53 signaling pathway | ko04120; Ubiquitin mediated proteolysis | ko04310; Wnt signaling pathway	1	PF03145	Sina	0
MEHO01060366.1		MEHO01060366.1:1-1565	4.48227	-5.40395	-42.3401	4.0753e-05	0.000251447	7.75674	9.1893	9.41055	0.537017	0	0		0			0				0			0
MEHO01087538.1		MEHO01087538.1:1-1263	4.44118	-5.39778	-42.1594	4.45971e-05	0.000272394	6.20539	7.35144	12.5474	0	0	0.542884		0			0				0			0
MEHO01041211.1		MEHO01041211.1:1-1907	4.43549	-5.39697	-42.1358	4.26147e-05	0.00026129	9.30809	7.35144	9.41055	0	0	0.542884		6	GO:0004190|GO:0004519|GO:0003676|GO:0003964|GO:0008270|GO:0015074	F:aspartic-type endopeptidase activity|F:endonuclease activity|F:nucleic acid binding|F:RNA-directed DNA polymerase activity|F:zinc ion binding|P:DNA integration	0				4	PF13976|PF00665|PF07727|PF00098	gag_pre-integrs|rve|RVT_2|zf-CCHC	0
MEHO01179491.1		MEHO01179491.1:1-756	4.42598	-5.39525	-42.0855	4.81686e-05	0.000291731	13.9621	7.35144	4.70527	0.537017	0	0		0			0				0			0
MEHO01033216.1		MEHO01033216.1:1-2112	2.26516	-5.39125	-41.9689	0.00041206	0.0019838	3.1027	7.35144	3.13685	0	0	0		3	GO:0046872|GO:0003676|GO:0004523	F:metal ion binding|F:nucleic acid binding|F:RNA-DNA hybrid ribonuclease activity	0				1	PF13966	zf-RVT	0
MEHO01128730.1		MEHO01128730.1:1-968	2.26516	-5.39125	-41.9689	0.00041206	0.0019838	3.1027	7.35144	3.13685	0	0	0		0			0				0			0
MEHO01222721.1		MEHO01222721.1:1-644	2.26232	-5.39061	-41.9504	0.000447851	0.00213546	4.65404	7.35144	1.56842	0	0	0		0			0				0			0
MEHO01231064.1		MEHO01231064.1:1-627	4.38392	-5.38908	-41.9059	4.7197e-05	0.00028696	12.4108	5.51358	7.84212	0.537017	0	0		0			0				0			0
MEHO01553269.1		MEHO01553269.1:1-272	4.38392	-5.38908	-41.9059	4.7197e-05	0.00028696	12.4108	5.51358	7.84212	0.537017	0	0		5	GO:0009941|GO:0050521|GO:0005524|GO:0046872|GO:0005975	C:chloroplast envelope|F:alpha-glucan, water dikinase activity|F:ATP binding|F:metal ion binding|P:carbohydrate metabolic process	1	K08244	alpha-glucan, water dikinase [EC:2.7.9.4]		1	PF01326	PPDK_N	0
MEHO01037659.1		MEHO01037659.1:1-1991	4.3447	-5.3827	-41.721	5.14928e-05	0.000309579	9.30809	3.67572	12.5474	0.537017	0	0		0			0				0			0
MEHO01104772.1		MEHO01104772.1:1-1123	2.2231	-5.37637	-41.5382	0.000485531	0.00229127	1.55135	5.51358	6.2737	0	0	0		0			0				0			0
MEHO01261050.1		MEHO01261050.1:1-572	2.2231	-5.37637	-41.5382	0.000485531	0.00229127	1.55135	5.51358	6.2737	0	0	0		0			0				0			0
MEHO01355940.1		MEHO01355940.1:1-446	2.2231	-5.37637	-41.5382	0.000485531	0.00229127	1.55135	5.51358	6.2737	0	0	0		1	GO:0005739	C:mitochondrion	0				1	PF13976	gag_pre-integrs	1	COG2801	X	Transposase InsO and inactivated derivatives
MEHO01573608.1		MEHO01573608.1:1-258	2.2231	-5.37637	-41.5382	0.000485531	0.00229127	1.55135	5.51358	6.2737	0	0	0		0			0				0			0
MEHO01004836.1		MEHO01004836.1:1-4328	2.22026	-5.37492	-41.4966	0.000430862	0.00206449	3.1027	5.51358	4.70527	0	0	0		0			0				0			0
MEHO01054842.1		MEHO01054842.1:1-1649	2.22026	-5.37492	-41.4966	0.000430862	0.00206449	3.1027	5.51358	4.70527	0	0	0		6	GO:0004190|GO:0004519|GO:0003676|GO:0003964|GO:0008270|GO:0015074	F:aspartic-type endopeptidase activity|F:endonuclease activity|F:nucleic acid binding|F:RNA-directed DNA polymerase activity|F:zinc ion binding|P:DNA integration	0				4	PF13976|PF00665|PF07727|PF00098	gag_pre-integrs|rve|RVT_2|zf-CCHC	0
MEHO01055173.1		MEHO01055173.1:1-1644	2.22026	-5.37492	-41.4966	0.000430862	0.00206449	3.1027	5.51358	4.70527	0	0	0		0			0				0			0
MEHO01143096.1		MEHO01143096.1:1-894	2.22026	-5.37492	-41.4966	0.000430862	0.00206449	3.1027	5.51358	4.70527	0	0	0		0			0				0			0
MEHO01293828.1		MEHO01293828.1:1-522	2.22026	-5.37492	-41.4966	0.000430862	0.00206449	3.1027	5.51358	4.70527	0	0	0		0			0				0			0
MEHO01032181.1		MEHO01032181.1:1-2143	2.21741	-5.37381	-41.4648	0.000433437	0.00207325	4.65404	5.51358	3.13685	0	0	0		8	GO:0016021|GO:0005886|GO:0005524|GO:0005516|GO:0030246|GO:0004674|GO:0006468|GO:0048544	C:integral component of membrane|C:plasma membrane|F:ATP binding|F:calmodulin binding|F:carbohydrate binding|F:protein serine/threonine kinase activity|P:protein phosphorylation|P:recognition of pollen	0				4	PF01453|PF08276|PF00069|PF00954	B_lectin|PAN_2|Pkinase|S_locus_glycop	0
MEHO01045475.1		MEHO01045475.1:1-1816	2.21741	-5.37381	-41.4648	0.000433437	0.00207325	4.65404	5.51358	3.13685	0	0	0		0			0				0			0
MEHO01053221.1		MEHO01053221.1:1-1676	2.21741	-5.37381	-41.4648	0.000433437	0.00207325	4.65404	5.51358	3.13685	0	0	0		0			0				0			0
MEHO01056526.1		MEHO01056526.1:1-1623	2.21741	-5.37381	-41.4648	0.000433437	0.00207325	4.65404	5.51358	3.13685	0	0	0		0			0				0			0
MEHO01162611.1		MEHO01162611.1:1-814	2.21741	-5.37381	-41.4648	0.000433437	0.00207325	4.65404	5.51358	3.13685	0	0	0		0			0				0			0
MEHO01227785.1		MEHO01227785.1:1-634	2.21741	-5.37381	-41.4648	0.000433437	0.00207325	4.65404	5.51358	3.13685	0	0	0		0			0				0			0
MEHO01162890.1		MEHO01162890.1:1-812	2.21457	-5.37296	-41.4402	0.000494449	0.00232769	6.20539	5.51358	1.56842	0	0	0		0			0				0			0
MEHO01184843.1		MEHO01184843.1:1-740	2.21457	-5.37296	-41.4402	0.000494449	0.00232769	6.20539	5.51358	1.56842	0	0	0		0			0				0			0
MEHO01251654.1		MEHO01251654.1:1-588	2.21457	-5.37296	-41.4402	0.000494449	0.00232769	6.20539	5.51358	1.56842	0	0	0		0			0				0			0
MEHO01357068.1		MEHO01357068.1:1-445	2.21457	-5.37296	-41.4402	0.000494449	0.00232769	6.20539	5.51358	1.56842	0	0	0		0			0				0			0
MEHO01370660.1		MEHO01370660.1:1-431	2.21457	-5.37296	-41.4402	0.000494449	0.00232769	6.20539	5.51358	1.56842	0	0	0		0			0				0			0
MEHO01051234.1		MEHO01051234.1:1-1709	2.1782	-5.35947	-41.0545	0.00057775	0.00266087	1.55135	3.67572	7.84212	0	0	0		0			0				0			0
MEHO01080153.1		MEHO01080153.1:1-1333	2.1782	-5.35947	-41.0545	0.00057775	0.00266087	1.55135	3.67572	7.84212	0	0	0		0			0				0			0
MEHO01098029.1		MEHO01098029.1:1-1174	2.1782	-5.35947	-41.0545	0.00057775	0.00266087	1.55135	3.67572	7.84212	0	0	0		0			0				0			0
MEHO01166227.1		MEHO01166227.1:1-800	2.17535	-5.35849	-41.0266	0.000495426	0.00233097	3.1027	3.67572	6.2737	0	0	0		0			0				0			0
MEHO01330578.1		MEHO01330578.1:1-475	2.17535	-5.35849	-41.0266	0.000495426	0.00233097	3.1027	3.67572	6.2737	0	0	0		3	GO:0005634|GO:0008270|GO:0006355	C:nucleus|F:zinc ion binding|P:regulation of transcription, DNA-templated	0				3	PF03101|PF10551|PF04434	FAR1|MULE|SWIM	0
MEHO01591928.1		MEHO01591928.1:1-246	2.17535	-5.35849	-41.0266	0.000495426	0.00233097	3.1027	3.67572	6.2737	0	0	0		0			0				0			0
MEHO01045854.1		MEHO01045854.1:1-1809	2.17251	-5.35742	-40.9961	0.000475582	0.00225093	4.65404	3.67572	4.70527	0	0	0		0			0				0			0
MEHO01148013.1		MEHO01148013.1:1-872	2.17251	-5.35742	-40.9961	0.000475582	0.00225093	4.65404	3.67572	4.70527	0	0	0		0			0				0			0
MEHO01277751.1		MEHO01277751.1:1-545	2.17251	-5.35742	-40.9961	0.000475582	0.00225093	4.65404	3.67572	4.70527	0	0	0		0			0				0			0
MEHO01096937.1		MEHO01096937.1:1-1183	2.16966	-5.35621	-40.9617	0.000501534	0.00235606	6.20539	3.67572	3.13685	0	0	0		0			0				0			0
MEHO01081407.1		MEHO01081407.1:1-1321	2.1276	-5.34	-40.5042	0.000595046	0.00273298	4.65404	1.83786	6.2737	0	0	0		0			0				0			0
MEHO01098937.1		MEHO01098937.1:1-1167	2.1276	-5.34	-40.5042	0.000595046	0.00273298	4.65404	1.83786	6.2737	0	0	0		0			0				0			0
MEHO01100714.1		MEHO01100714.1:1-1153	2.1276	-5.34	-40.5042	0.000595046	0.00273298	4.65404	1.83786	6.2737	0	0	0		0			0				0			0
MEHO01040211.1		MEHO01040211.1:1-1931	2.12475	-5.33881	-40.471	0.000598831	0.00274583	6.20539	1.83786	4.70527	0	0	0		6	GO:0005576|GO:0020037|GO:0046872|GO:0004601|GO:0042744|GO:0006979	C:extracellular region|F:heme binding|F:metal ion binding|F:peroxidase activity|P:hydrogen peroxide catabolic process|P:response to oxidative stress	0				1	PF00141	peroxidase	0
MEHO01172541.1		MEHO01172541.1:1-779	2.12475	-5.33881	-40.471	0.000598831	0.00274583	6.20539	1.83786	4.70527	0	0	0		0			0				0			0
MEHO01316512.1		MEHO01316512.1:1-492	2.12475	-5.33881	-40.471	0.000598831	0.00274583	6.20539	1.83786	4.70527	0	0	0		0			0				0			0
MEHO01403470.1		MEHO01403470.1:1-399	2.12475	-5.33881	-40.471	0.000598831	0.00274583	6.20539	1.83786	4.70527	0	0	0		0			0				0			0
MEHO01000746.1		MEHO01000746.1:1-6772	2.12191	-5.3372	-40.4257	0.000652418	0.00296303	7.75674	1.83786	3.13685	0	0	0		0			0				0			0
MEHO01005649.1		MEHO01005649.1:1-4128	2.12191	-5.3372	-40.4257	0.000652418	0.00296303	7.75674	1.83786	3.13685	0	0	0		0			0				0			0
MEHO01197323.1		MEHO01197323.1:1-705	2.12191	-5.3372	-40.4257	0.000652418	0.00296303	7.75674	1.83786	3.13685	0	0	0		0			0				0			0
MEHO01271559.1		MEHO01271559.1:1-555	2.12191	-5.3372	-40.4257	0.000652418	0.00296303	7.75674	1.83786	3.13685	0	0	0		0			0				0			0
MEHO01338501.1		MEHO01338501.1:1-466	2.12191	-5.3372	-40.4257	0.000652418	0.00296303	7.75674	1.83786	3.13685	0	0	0		0			0				0			0
MEHO01215629.1		MEHO01215629.1:1-660	4.36225	-5.33587	-40.3884	6.26502e-05	0.000370644	4.65404	14.7029	6.2737	0	0	0.542884		3	GO:0046872|GO:0003676|GO:0004523	F:metal ion binding|F:nucleic acid binding|F:RNA-DNA hybrid ribonuclease activity	0				1	PF13966	zf-RVT	0
MEHO01078057.1		MEHO01078057.1:1-1355	7.94948	-5.32341	-40.041	1.51305e-06	1.2621e-05	10.8594	18.3786	17.2527	0	0.663284	0.542884		0			0				0			0
MEHO01048846.1		MEHO01048846.1:1-1753	4.2639	-5.31961	-39.9359	6.3826e-05	0.000376865	9.30809	11.0272	4.70527	0	0	0.542884		0			0				0			0
MEHO01065702.1		MEHO01065702.1:1-1494	4.25821	-5.31948	-39.9322	7.79182e-05	0.000451441	12.4108	11.0272	1.56842	0	0	0.542884		0			0				0			0
MEHO01211909.1		MEHO01211909.1:1-669	2.11622	-5.31649	-39.8494	0.153245	0.279495	10.8594	1.83786	0	0	0	0		0			0				0			0
MEHO01144487.1		MEHO01144487.1:1-888	4.22753	-5.314	-39.7809	6.6287e-05	0.000389946	4.65404	9.1893	10.979	0	0	0.542884		6	GO:0005789|GO:0016021|GO:0020037|GO:0005506|GO:0016709|GO:0016099	C:endoplasmic reticulum membrane|C:integral component of membrane|F:heme binding|F:iron ion binding|F:oxidoreductase activity, acting on paired donors, with incorporation or reduction of molecular oxygen, NAD(P)H as one donor, and incorporation of one atom of oxygen|P:monoterpenoid biosynthetic process	0				1	PF00067	p450	0
MEHO01058078.1		MEHO01058078.1:1-1598	4.21899	-5.31244	-39.7377	6.37665e-05	0.00037658	9.30809	9.1893	6.2737	0	0	0.542884		0			0				0			0
MEHO01013137.1		MEHO01013137.1:1-3109	2.08554	-5.29729	-39.3227	0.117708	0.230879	3.1027	0	9.41055	0	0	0		0			0				0			0
MEHO01361717.1		MEHO01361717.1:1-440	2.08269	-5.29587	-39.2841	0.101664	0.207053	4.65404	0	7.84212	0	0	0		0			0				0			0
MEHO01039487.1		MEHO01039487.1:1-1948	2.09642	-5.29523	-39.2665	0.160003	0.288305	1.55135	11.0272	0	0	0	0		0			0				0			0
MEHO01043282.1		MEHO01043282.1:1-1861	2.07985	-5.2942	-39.2384	0.0961333	0.19976	6.20539	0	6.2737	0	0	0		0			0				0			0
MEHO01120603.1		MEHO01120603.1:1-1017	4.08615	-5.2906	-39.1407	8.01462e-05	0.000461543	7.75674	3.67572	12.5474	0.537017	0	0		0			0				0			0
MEHO01064563.1		MEHO01064563.1:1-1508	4.1015	-5.28983	-39.1198	7.77946e-05	0.000450881	10.8594	3.67572	9.41055	0	0.663284	0		0			0				0			0
MEHO01030575.1		MEHO01030575.1:1-2194	4.08045	-5.28975	-39.1178	7.85141e-05	0.000453756	10.8594	3.67572	9.41055	0.537017	0	0		0			0				0			0
MEHO01100866.1		MEHO01100866.1:1-1152	4.08045	-5.28975	-39.1178	7.85141e-05	0.000453756	10.8594	3.67572	9.41055	0.537017	0	0		0			0				0			0
MEHO01016163.1		MEHO01016163.1:1-2869	4.09865	-5.2891	-39.1001	7.99486e-05	0.000460803	12.4108	3.67572	7.84212	0	0.663284	0		0			0				0			0
MEHO01139422.1		MEHO01139422.1:1-912	42.0261	-5.26674	-38.4987	2.94691e-27	1.18121e-25	97.7349	99.2444	48.6212	1.61105	3.31642	1.62865		0			0				0			0
MEHO01199863.1		MEHO01199863.1:1-698	2.05436	-5.26622	-38.4848	0.127174	0.243172	0	9.1893	3.13685	0	0	0		0			0				0			0
MEHO01337782.1		MEHO01337782.1:1-467	11.1273	-5.24892	-38.0261	7.71457e-09	9.35879e-08	26.3729	18.3786	20.3895	0.537017	0	1.08577		0			0				0			0
MEHO01202214.1		MEHO01202214.1:1-692	22.181	-5.24388	-37.8936	4.23558e-16	9.82284e-15	54.2972	33.0815	42.3475	1.61105	0.663284	1.08577		0			0				0			0
MEHO01017742.1		MEHO01017742.1:1-2767	2.00945	-5.23554	-37.675	0.113018	0.22388	0	7.35144	4.70527	0	0	0		0			0				0			0
MEHO01211694.1		MEHO01211694.1:1-669	2.00945	-5.23554	-37.675	0.113018	0.22388	0	7.35144	4.70527	0	0	0		0			0				0			0
MEHO01278377.1		MEHO01278377.1:1-545	2.00945	-5.23554	-37.675	0.113018	0.22388	0	7.35144	4.70527	0	0	0		0			0				0			0
MEHO01495769.1		MEHO01495769.1:1-318	4.07031	-5.23189	-37.58	0.000102735	0.000576207	7.75674	12.865	3.13685	0	0.663284	0		8	GO:0016021|GO:0020037|GO:0005506|GO:0004497|GO:0016705|GO:0010268|GO:0016131|GO:0040008	C:integral component of membrane|F:heme binding|F:iron ion binding|F:monooxygenase activity|F:oxidoreductase activity, acting on paired donors, with incorporation or reduction of molecular oxygen|P:brassinosteroid homeostasis|P:brassinosteroid metabolic process|P:regulation of growth	0				1	PF00067	p450	1	COG2124	QV	Cytochrome P450
MEHO01058562.1		MEHO01058562.1:1-1591	2.00091	-5.22967	-37.522	0.112661	0.223253	4.65404	7.35144	0	0	0	0		0			0				0			0
MEHO01077078.1		MEHO01077078.1:1-1365	25.8221	-5.22859	-37.494	2.07409e-18	5.51145e-17	58.9512	49.6222	42.3475	2.68509	1.32657	0		0			0				0			0
MEHO01049378.1		MEHO01049378.1:1-1744	4.01103	-5.22467	-37.3922	9.93439e-05	0.000559537	4.65404	11.0272	7.84212	0	0	0.542884		7	GO:0005634|GO:0046872|GO:0000977|GO:0003700|GO:0009791|GO:0006357|GO:0006351	C:nucleus|F:metal ion binding|F:RNA polymerase II regulatory region sequence-specific DNA binding|F:transcription factor activity, sequence-specific DNA binding|P:post-embryonic development|P:regulation of transcription from RNA polymerase II promoter|P:transcription, DNA-templated	0				3	PF05699|PF14372|PF02892	Dimer_Tnp_hAT|DUF4413|zf-BED	0
MEHO01216033.1		MEHO01216033.1:1-659	3.9862	-5.21694	-37.1925	0.000101977	0.000572337	4.65404	9.1893	9.41055	0	0.663284	0		0			0				0			0
MEHO01004479.1		MEHO01004479.1:1-4423	3.96044	-5.2158	-37.163	9.98798e-05	0.000562271	7.75674	9.1893	6.2737	0	0	0.542884		0			0				0			0
MEHO01138009.1		MEHO01138009.1:1-919	10.8726	-5.2131	-37.0937	1.05036e-08	1.25102e-07	23.2702	18.3786	21.9579	0	0	1.62865		0			0				0			0
MEHO01083497.1		MEHO01083497.1:1-1301	2.00661	-5.21069	-37.0316	0.00111207	0.0047337	1.55135	7.35144	3.13685	0	0	0		3	GO:0005887|GO:0005249|GO:0042391	C:integral component of plasma membrane|F:voltage-gated potassium channel activity|P:regulation of membrane potential	0				3	PF00027|PF00520|PF11834	cNMP_binding|Ion_trans|KHA	0
MEHO01114355.1		MEHO01114355.1:1-1057	2.00661	-5.21069	-37.0316	0.00111207	0.0047337	1.55135	7.35144	3.13685	0	0	0		0			0				0			0
MEHO01137205.1		MEHO01137205.1:1-923	2.00661	-5.21069	-37.0316	0.00111207	0.0047337	1.55135	7.35144	3.13685	0	0	0		0			0				0			0
MEHO01171910.1		MEHO01171910.1:1-781	2.00661	-5.21069	-37.0316	0.00111207	0.0047337	1.55135	7.35144	3.13685	0	0	0		6	GO:0004190|GO:0004519|GO:0003676|GO:0003964|GO:0008270|GO:0015074	F:aspartic-type endopeptidase activity|F:endonuclease activity|F:nucleic acid binding|F:RNA-directed DNA polymerase activity|F:zinc ion binding|P:DNA integration	0				4	PF13976|PF00665|PF07727|PF00098	gag_pre-integrs|rve|RVT_2|zf-CCHC	0
MEHO01309702.1		MEHO01309702.1:1-501	2.00376	-5.20939	-36.9983	0.00111931	0.00475818	3.1027	7.35144	1.56842	0	0	0		0			0				0			0
MEHO01216299.1		MEHO01216299.1:1-659	3.93844	-5.20869	-36.9805	0.000103856	0.000581806	6.20539	7.35144	9.41055	0	0.663284	0		7	GO:0005634|GO:0046872|GO:0000977|GO:0003700|GO:0009791|GO:0006357|GO:0006351	C:nucleus|F:metal ion binding|F:RNA polymerase II regulatory region sequence-specific DNA binding|F:transcription factor activity, sequence-specific DNA binding|P:post-embryonic development|P:regulation of transcription from RNA polymerase II promoter|P:transcription, DNA-templated	0				3	PF05699|PF14372|PF02892	Dimer_Tnp_hAT|DUF4413|zf-BED	0
MEHO01116990.1		MEHO01116990.1:1-1040	3.91553	-5.20817	-36.967	0.000103415	0.00057956	7.75674	7.35144	7.84212	0	0	0.542884		10	GO:0016021|GO:0005886|GO:0009506|GO:0005524|GO:0005516|GO:0030246|GO:0004674|GO:0006952|GO:0006468|GO:0048544	C:integral component of membrane|C:plasma membrane|C:plasmodesma|F:ATP binding|F:calmodulin binding|F:carbohydrate binding|F:protein serine/threonine kinase activity|P:defense response|P:protein phosphorylation|P:recognition of pollen	0				4	PF01453|PF08276|PF07714|PF00954	B_lectin|PAN_2|Pkinase_Tyr|S_locus_glycop	1	COG0515	T	Serine/threonine protein kinase
MEHO01007627.1		MEHO01007627.1:1-3759	1.96455	-5.20478	-36.8803	0.111124	0.220812	0	5.51358	6.2737	0	0	0		5	GO:0016021|GO:0005524|GO:0004674|GO:0009793|GO:0090558	C:integral component of membrane|F:ATP binding|F:protein serine/threonine kinase activity|P:embryo development ending in seed dormancy|P:plant epidermis development	0				4	PF00560|PF13855|PF08263|PF00069	LRR_1|LRR_8|LRRNT_2|Pkinase	2	COG0515|COG4886	T|K	Serine/threonine protein kinase|Leucine-rich repeat (LRR) protein
MEHO01047761.1		MEHO01047761.1:1-1774	1.96455	-5.20478	-36.8803	0.111124	0.220812	0	5.51358	6.2737	0	0	0		0			0				0			0
MEHO01183733.1		MEHO01183733.1:1-743	3.89354	-5.2008	-36.7788	0.000112871	0.000626292	6.20539	5.51358	10.979	0	0.663284	0		0			0				0			0
MEHO01062817.1		MEHO01062817.1:1-1531	3.86778	-5.19979	-36.7531	0.000111199	0.000617859	9.30809	5.51358	7.84212	0	0	0.542884		6	GO:0005887|GO:0015171|GO:0015297|GO:0015203|GO:0015293|GO:0015846	C:integral component of plasma membrane|F:amino acid transmembrane transporter activity|F:antiporter activity|F:polyamine transmembrane transporter activity|F:symporter activity|P:polyamine transport	0				1	PF13520	AA_permease_2	1	COG0531	E	Amino acid transporter
MEHO01064624.1		MEHO01064624.1:1-1508	3.88215	-5.19833	-36.7159	0.000121084	0.000666782	12.4108	5.51358	4.70527	0	0.663284	0		0			0				0			0
MEHO01137852.1		MEHO01137852.1:1-920	1.95316	-5.19682	-36.6774	0.110527	0.219835	6.20539	5.51358	0	0	0	0		0			0				0			0
MEHO01206008.1		MEHO01206008.1:1-683	1.95316	-5.19682	-36.6774	0.110527	0.219835	6.20539	5.51358	0	0	0	0		0			0				0			0
MEHO01304396.1		MEHO01304396.1:1-508	3.82572	-5.19191	-36.5527	0.000124184	0.000681603	7.75674	3.67572	10.979	0	0	0.542884		0			0				0			0
MEHO01009595.1		MEHO01009595.1:1-3481	1.9617	-5.19118	-36.5342	0.00117702	0.00497433	1.55135	5.51358	4.70527	0	0	0		0			0				0			0
MEHO01186152.1		MEHO01186152.1:1-736	1.9617	-5.19118	-36.5342	0.00117702	0.00497433	1.55135	5.51358	4.70527	0	0	0		0			0				0			0
MEHO01501525.1		MEHO01501525.1:1-313	1.9617	-5.19118	-36.5342	0.00117702	0.00497433	1.55135	5.51358	4.70527	0	0	0		0			0				0			0
MEHO01042489.1		MEHO01042489.1:1-1879	1.95885	-5.18954	-36.4929	0.00109547	0.00467709	3.1027	5.51358	3.13685	0	0	0		0			0				0			0
MEHO01083810.1		MEHO01083810.1:1-1298	1.95885	-5.18954	-36.4929	0.00109547	0.00467709	3.1027	5.51358	3.13685	0	0	0		0			0				0			0
MEHO01158338.1		MEHO01158338.1:1-830	1.95885	-5.18954	-36.4929	0.00109547	0.00467709	3.1027	5.51358	3.13685	0	0	0		0			0				0			0
MEHO01176134.1		MEHO01176134.1:1-766	1.95885	-5.18954	-36.4929	0.00109547	0.00467709	3.1027	5.51358	3.13685	0	0	0		0			0				0			0
MEHO01227572.1		MEHO01227572.1:1-634	1.95885	-5.18954	-36.4929	0.00109547	0.00467709	3.1027	5.51358	3.13685	0	0	0		0			0				0			0
MEHO01278486.1		MEHO01278486.1:1-544	1.95885	-5.18954	-36.4929	0.00109547	0.00467709	3.1027	5.51358	3.13685	0	0	0		0			0				0			0
MEHO01622455.1		MEHO01622455.1:1-226	1.95885	-5.18954	-36.4929	0.00109547	0.00467709	3.1027	5.51358	3.13685	0	0	0		0			0				0			0
MEHO01007066.1		MEHO01007066.1:1-3860	1.95601	-5.18854	-36.4675	0.00119271	0.00502728	4.65404	5.51358	1.56842	0	0	0		0			0				0			0
MEHO01149060.1		MEHO01149060.1:1-868	1.95601	-5.18854	-36.4675	0.00119271	0.00502728	4.65404	5.51358	1.56842	0	0	0		0			0				0			0
MEHO01179154.1		MEHO01179154.1:1-757	1.95601	-5.18854	-36.4675	0.00119271	0.00502728	4.65404	5.51358	1.56842	0	0	0		0			0				0			0
MEHO01014377.1		MEHO01014377.1:1-3003	24.9165	-5.17252	-36.0647	4.32644e-18	1.12809e-16	51.1945	42.2708	51.758	0.537017	2.65314	1.08577		0			0				0			0
MEHO01012754.1		MEHO01012754.1:1-3141	1.91679	-5.17158	-36.0414	0.00136461	0.00565042	1.55135	3.67572	6.2737	0	0	0		0			0				0			0
MEHO01029626.1		MEHO01029626.1:1-2227	1.91679	-5.17158	-36.0414	0.00136461	0.00565042	1.55135	3.67572	6.2737	0	0	0		0			0				0			0
MEHO01070280.1		MEHO01070280.1:1-1439	1.91679	-5.17158	-36.0414	0.00136461	0.00565042	1.55135	3.67572	6.2737	0	0	0		0			0				0			0
MEHO01098429.1		MEHO01098429.1:1-1171	1.91679	-5.17158	-36.0414	0.00136461	0.00565042	1.55135	3.67572	6.2737	0	0	0		0			0				0			0
MEHO01132833.1		MEHO01132833.1:1-946	1.91679	-5.17158	-36.0414	0.00136461	0.00565042	1.55135	3.67572	6.2737	0	0	0		0			0				0			0
MEHO01141628.1		MEHO01141628.1:1-902	1.91679	-5.17158	-36.0414	0.00136461	0.00565042	1.55135	3.67572	6.2737	0	0	0		0			0				0			0
MEHO01112636.1		MEHO01112636.1:1-1068	1.91395	-5.17025	-36.0082	0.0012142	0.00510687	3.1027	3.67572	4.70527	0	0	0		0			0				0			0
MEHO01121296.1		MEHO01121296.1:1-1013	1.91395	-5.17025	-36.0082	0.0012142	0.00510687	3.1027	3.67572	4.70527	0	0	0		0			0				0			0
MEHO01123310.1		MEHO01123310.1:1-1000	1.91395	-5.17025	-36.0082	0.0012142	0.00510687	3.1027	3.67572	4.70527	0	0	0		0			0				0			0
MEHO01130242.1		MEHO01130242.1:1-960	1.91395	-5.17025	-36.0082	0.0012142	0.00510687	3.1027	3.67572	4.70527	0	0	0		0			0				0			0
MEHO01217746.1		MEHO01217746.1:1-655	1.91395	-5.17025	-36.0082	0.0012142	0.00510687	3.1027	3.67572	4.70527	0	0	0		0			0				0			0
MEHO01357488.1		MEHO01357488.1:1-445	1.91395	-5.17025	-36.0082	0.0012142	0.00510687	3.1027	3.67572	4.70527	0	0	0		3	GO:0005634|GO:0008270|GO:0006355	C:nucleus|F:zinc ion binding|P:regulation of transcription, DNA-templated	0				3	PF03101|PF10551|PF04434	FAR1|MULE|SWIM	0
MEHO01495953.1		MEHO01495953.1:1-318	1.91395	-5.17025	-36.0082	0.0012142	0.00510687	3.1027	3.67572	4.70527	0	0	0		0			0				0			0
MEHO01011526.1		MEHO01011526.1:1-3264	1.9111	-5.16892	-35.975	0.00122241	0.00513235	4.65404	3.67572	3.13685	0	0	0		8	GO:0034457|GO:0005730|GO:0005654|GO:0005634|GO:0032040|GO:0044822|GO:0030515|GO:0006364	C:Mpp10 complex|C:nucleolus|C:nucleoplasm|C:nucleus|C:small-subunit processome|F:poly(A) RNA binding|F:snoRNA binding|P:rRNA processing	1	K14560	U3 small nucleolar ribonucleoprotein protein IMP3	ko03008; Ribosome biogenesis in eukaryotes	2	PF00163|PF01479	Ribosomal_S4|S4	1	COG0522	J	Ribosomal protein S4 or related protein
MEHO01018787.1		MEHO01018787.1:1-2704	1.9111	-5.16892	-35.975	0.00122241	0.00513235	4.65404	3.67572	3.13685	0	0	0		0			0				0			0
MEHO01044953.1		MEHO01044953.1:1-1826	1.9111	-5.16892	-35.975	0.00122241	0.00513235	4.65404	3.67572	3.13685	0	0	0		0			0				0			0
MEHO01166448.1		MEHO01166448.1:1-800	1.9111	-5.16892	-35.975	0.00122241	0.00513235	4.65404	3.67572	3.13685	0	0	0		0			0				0			0
MEHO01256437.1		MEHO01256437.1:1-580	1.9111	-5.16892	-35.975	0.00122241	0.00513235	4.65404	3.67572	3.13685	0	0	0		0			0				0			0
MEHO01260603.1		MEHO01260603.1:1-572	1.9111	-5.16892	-35.975	0.00122241	0.00513235	4.65404	3.67572	3.13685	0	0	0		6	GO:0004190|GO:0004519|GO:0003676|GO:0003964|GO:0008270|GO:0015074	F:aspartic-type endopeptidase activity|F:endonuclease activity|F:nucleic acid binding|F:RNA-directed DNA polymerase activity|F:zinc ion binding|P:DNA integration	0				4	PF13976|PF00665|PF07727|PF00098	gag_pre-integrs|rve|RVT_2|zf-CCHC	0
MEHO01263331.1		MEHO01263331.1:1-568	1.9111	-5.16892	-35.975	0.00122241	0.00513235	4.65404	3.67572	3.13685	0	0	0		0			0				0			0
MEHO01383974.1		MEHO01383974.1:1-417	1.9111	-5.16892	-35.975	0.00122241	0.00513235	4.65404	3.67572	3.13685	0	0	0		0			0				0			0
MEHO01470600.1		MEHO01470600.1:1-339	1.9111	-5.16892	-35.975	0.00122241	0.00513235	4.65404	3.67572	3.13685	0	0	0		6	GO:0016021|GO:0005524|GO:0005509|GO:0030247|GO:0004674|GO:0007166	C:integral component of membrane|F:ATP binding|F:calcium ion binding|F:polysaccharide binding|F:protein serine/threonine kinase activity|P:cell surface receptor signaling pathway	0				3	PF07645|PF13947|PF07714	EGF_CA|GUB_WAK_bind|Pkinase_Tyr	1	COG0515	T	Serine/threonine protein kinase
MEHO01102579.1		MEHO01102579.1:1-1139	1.90826	-5.1675	-35.9395	0.00139277	0.00575342	6.20539	3.67572	1.56842	0	0	0		0			0				0			0
MEHO01016007.1		MEHO01016007.1:1-2880	1.90541	-5.16338	-35.8371	0.12286	0.23674	7.75674	3.67572	0	0	0	0		0			0				0			0
MEHO01026058.1		MEHO01026058.1:1-2360	1.90541	-5.16338	-35.8371	0.12286	0.23674	7.75674	3.67572	0	0	0	0		0			0				0			0
MEHO01029505.1		MEHO01029505.1:1-2231	1.90541	-5.16338	-35.8371	0.12286	0.23674	7.75674	3.67572	0	0	0	0		9	GO:0004190|GO:0003677|GO:0003887|GO:0004519|GO:0046872|GO:0003723|GO:0003964|GO:0015074|GO:0006310	F:aspartic-type endopeptidase activity|F:DNA binding|F:DNA-directed DNA polymerase activity|F:endonuclease activity|F:metal ion binding|F:RNA binding|F:RNA-directed DNA polymerase activity|P:DNA integration|P:DNA recombination	0				3	PF12382|PF00665|PF00078	Peptidase_A2E|rve|RVT_1	0
MEHO01073104.1		MEHO01073104.1:1-1407	1.90541	-5.16338	-35.8371	0.12286	0.23674	7.75674	3.67572	0	0	0	0		0			0				0			0
MEHO01148707.1		MEHO01148707.1:1-869	1.90541	-5.16338	-35.8371	0.12286	0.23674	7.75674	3.67572	0	0	0	0		0			0				0			0
MEHO01003935.1		MEHO01003935.1:1-4581	14.2217	-5.15927	-35.7351	6.78666e-11	1.0382e-09	31.027	33.0815	18.8211	1.07403	1.32657	0		0			0				0			0
MEHO01172384.1		MEHO01172384.1:1-779	1.87189	-5.15069	-35.5232	0.00176835	0.00708296	1.55135	1.83786	7.84212	0	0	0		0			0				0			0
MEHO01070082.1		MEHO01070082.1:1-1442	1.86904	-5.14992	-35.5042	0.00152805	0.00624192	3.1027	1.83786	6.2737	0	0	0		0			0				0			0
MEHO01173772.1		MEHO01173772.1:1-775	1.86904	-5.14992	-35.5042	0.00152805	0.00624192	3.1027	1.83786	6.2737	0	0	0		0			0				0			0
MEHO01008989.1		MEHO01008989.1:1-3559	1.8662	-5.14873	-35.4751	0.00147133	0.00604203	4.65404	1.83786	4.70527	0	0	0		5	GO:0005737|GO:0009734|GO:0007275|GO:0046621|GO:2000012	C:cytoplasm|P:auxin-activated signaling pathway|P:multicellular organism development|P:negative regulation of organ growth|P:regulation of auxin polar transport	0				1	PF02519	Auxin_inducible	0
MEHO01023652.1		MEHO01023652.1:1-2462	1.8662	-5.14873	-35.4751	0.00147133	0.00604203	4.65404	1.83786	4.70527	0	0	0		5	GO:0004190|GO:0004519|GO:0003676|GO:0003964|GO:0015074	F:aspartic-type endopeptidase activity|F:endonuclease activity|F:nucleic acid binding|F:RNA-directed DNA polymerase activity|P:DNA integration	0				1	PF00078	RVT_1	0
MEHO01101477.1		MEHO01101477.1:1-1147	1.8662	-5.14873	-35.4751	0.00147133	0.00604203	4.65404	1.83786	4.70527	0	0	0		0			0				0			0
MEHO01592533.1		MEHO01592533.1:1-246	1.8662	-5.14873	-35.4751	0.00147133	0.00604203	4.65404	1.83786	4.70527	0	0	0		0			0				0			0
MEHO01057865.1		MEHO01057865.1:1-1601	1.86335	-5.14713	-35.4357	0.00154956	0.00631662	6.20539	1.83786	3.13685	0	0	0		0			0				0			0
MEHO01297611.1		MEHO01297611.1:1-517	1.86335	-5.14713	-35.4357	0.00154956	0.00631662	6.20539	1.83786	3.13685	0	0	0		0			0				0			0
MEHO01423144.1		MEHO01423144.1:1-380	1.86335	-5.14713	-35.4357	0.00154956	0.00631662	6.20539	1.83786	3.13685	0	0	0		0			0				0			0
MEHO01034699.1		MEHO01034699.1:1-2069	1.8605	-5.14496	-35.3824	0.00181886	0.00725219	7.75674	1.83786	1.56842	0	0	0		0			0				0			0
MEHO01115327.1		MEHO01115327.1:1-1051	1.8605	-5.14496	-35.3824	0.00181886	0.00725219	7.75674	1.83786	1.56842	0	0	0		0			0				0			0
MEHO01353066.1		MEHO01353066.1:1-449	1.8605	-5.14496	-35.3824	0.00181886	0.00725219	7.75674	1.83786	1.56842	0	0	0		0			0				0			0
MEHO01015353.1		MEHO01015353.1:1-2930	6.92553	-5.14254	-35.3231	4.4414e-06	3.39716e-05	18.6162	9.1893	12.5474	0.537017	0.663284	0		0			0				0			0
MEHO01412839.1		MEHO01412839.1:1-390	20.8609	-5.13365	-35.1062	1.69868e-15	3.80964e-14	40.3351	40.4329	40.779	0	1.98985	1.62865		2	GO:0009507|GO:0006952	C:chloroplast|P:defense response	0				1	PF04525	LOR	0
MEHO01233891.1		MEHO01233891.1:1-621	3.79169	-5.13015	-35.0211	0.000167496	0.00089145	6.20539	12.865	3.13685	0	0	0.542884		0			0				0			0
MEHO01063278.1		MEHO01063278.1:1-1525	1.85766	-5.12867	-34.9851	0.158255	0.285726	9.30809	1.83786	0	0	0	0		0			0				0			0
MEHO01482458.1		MEHO01482458.1:1-329	1.85766	-5.12867	-34.9851	0.158255	0.285726	9.30809	1.83786	0	0	0	0		3	GO:0005622|GO:0005524|GO:0004707	C:intracellular|F:ATP binding|F:MAP kinase activity	1	K04371	mitogen-activated protein kinase 1/3 [EC:2.7.11.24]	ko01521; EGFR tyrosine kinase inhibitor resistance | ko01522; Endocrine resistance | ko01524; Platinum drug resistance | ko04010; MAPK signaling pathway | ko04011; MAPK signaling pathway - yeast | ko04012; ErbB signaling pathway | ko04013; MAPK signaling pathway - fly | ko04014; Ras signaling pathway | ko04015; Rap1 signaling pathway | ko04022; cGMP-PKG signaling pathway | ko04024; cAMP signaling…	1	PF00069	Pkinase	0
MEHO01078509.1		MEHO01078509.1:1-1350	3.7697	-5.12142	-34.8098	0.000159669	0.000853333	4.65404	11.0272	6.2737	0	0.663284	0		0			0				0			0
MEHO01061734.1		MEHO01061734.1:1-1546	3.70659	-5.1139	-34.6287	0.000174943	0.000926355	3.1027	9.1893	9.41055	0.537017	0	0		4	GO:0005618|GO:0005576|GO:0016020|GO:0009664	C:cell wall|C:extracellular region|C:membrane|P:plant-type cell wall organization	0				2	PF03330|PF01357	DPBB_1|Pollen_allerg_1	0
MEHO01081775.1		MEHO01081775.1:1-1317	1.82698	-5.10618	-34.444	0.157922	0.285278	1.55135	0	9.41055	0	0	0		0			0				0			0
MEHO01114043.1		MEHO01114043.1:1-1059	1.82414	-5.10502	-34.4162	0.119749	0.23343	3.1027	0	7.84212	0	0	0		0			0				0			0
MEHO01076373.1		MEHO01076373.1:1-1372	3.65697	-5.104	-34.3919	0.000168399	0.000895968	6.20539	7.35144	7.84212	0	0	0.542884		0			0				0			0
MEHO01009406.1		MEHO01009406.1:1-3506	1.82129	-5.10348	-34.3796	0.102945	0.207778	4.65404	0	6.2737	0	0	0		0			0				0			0
MEHO01073188.1		MEHO01073188.1:1-1406	1.82129	-5.10348	-34.3796	0.102945	0.207778	4.65404	0	6.2737	0	0	0		3	GO:0016021|GO:0005524|GO:0004674	C:integral component of membrane|F:ATP binding|F:protein serine/threonine kinase activity	0				3	PF13855|PF12819|PF07714	LRR_8|Malectin_like|Pkinase_Tyr	1	COG0515	T	Serine/threonine protein kinase
MEHO01077231.1		MEHO01077231.1:1-1363	1.82129	-5.10348	-34.3796	0.102945	0.207778	4.65404	0	6.2737	0	0	0		12	GO:0005783|GO:0016021|GO:0016020|GO:0020037|GO:0005506|GO:0016709|GO:0048437|GO:0035265|GO:0008284|GO:0046622|GO:0040009|GO:0044550	C:endoplasmic reticulum|C:integral component of membrane|C:membrane|F:heme binding|F:iron ion binding|F:oxidoreductase activity, acting on paired donors, with incorporation or reduction of molecular oxygen, NAD(P)H as one donor, and incorporation of one atom of oxygen|P:floral organ development|P:organ growth|P:positive regulation of cell proliferation|P:positive regulation of organ growth|P:regu…	1	K00517	indol-3-yl-methylglucosinolate hydroxylase [EC:1.14.-.-]	ko01110; Biosynthesis of secondary metabolites	1	PF00067	p450	1	COG2124	QV	Cytochrome P450
MEHO01272569.1		MEHO01272569.1:1-553	1.82129	-5.10348	-34.3796	0.102945	0.207778	4.65404	0	6.2737	0	0	0		0			0				0			0
MEHO01477153.1		MEHO01477153.1:1-333	1.82129	-5.10348	-34.3796	0.102945	0.207778	4.65404	0	6.2737	0	0	0		0			0				0			0
MEHO01478302.1		MEHO01478302.1:1-332	1.82129	-5.10348	-34.3796	0.102945	0.207778	4.65404	0	6.2737	0	0	0		0			0				0			0
MEHO01026142.1		MEHO01026142.1:1-2357	6.74712	-5.1031	-34.3706	5.70854e-06	4.27422e-05	10.8594	12.865	15.6842	1.07403	0	0		0			0				0			0
MEHO01475958.1		MEHO01475958.1:1-334	1.81844	-5.1014	-34.3301	0.102724	0.207558	6.20539	0	4.70527	0	0	0		0			0				0			0
MEHO01042255.1		MEHO01042255.1:1-1884	1.8156	-5.09871	-34.2662	0.119316	0.232721	7.75674	0	3.13685	0	0	0		0			0				0			0
MEHO01146589.1		MEHO01146589.1:1-879	1.8156	-5.09871	-34.2662	0.119316	0.232721	7.75674	0	3.13685	0	0	0		0			0				0			0
MEHO01151151.1		MEHO01151151.1:1-859	1.8156	-5.09871	-34.2662	0.119316	0.232721	7.75674	0	3.13685	0	0	0		0			0				0			0
MEHO01042197.1		MEHO01042197.1:1-1885	20.1565	-5.09666	-34.2175	3.59889e-15	7.8444e-14	41.8864	34.9193	40.779	2.14807	0.663284	0.542884		0			0				0			0
MEHO01021292.1		MEHO01021292.1:1-2574	1.81275	-5.09552	-34.1903	0.157705	0.285077	9.30809	0	1.56842	0	0	0		3	GO:0046872|GO:0003676|GO:0004523	F:metal ion binding|F:nucleic acid binding|F:RNA-DNA hybrid ribonuclease activity	0				1	PF13966	zf-RVT	0
MEHO01007079.1		MEHO01007079.1:1-3856	3.60824	-5.09492	-34.1762	0.000179178	0.000946524	7.75674	5.51358	7.84212	0.537017	0	0		0			0				0			0
MEHO01148950.1		MEHO01148950.1:1-868	3.60637	-5.09427	-34.1609	0.000182462	0.000961741	9.30809	5.51358	6.2737	0	0	0.542884		0			0				0			0
MEHO01086845.1		MEHO01086845.1:1-1269	3.6054	-5.09427	-34.1608	0.000182553	0.000962066	9.30809	5.51358	6.2737	0.537017	0	0		0			0				0			0
MEHO01002805.1		MEHO01002805.1:1-5009	3.6236	-5.09353	-34.1433	0.000190382	0.000999065	10.8594	5.51358	4.70527	0	0.663284	0		7	GO:0016021|GO:0016020|GO:0005886|GO:0009506|GO:0090406|GO:0005524|GO:0004674	C:integral component of membrane|C:membrane|C:plasma membrane|C:plasmodesma|C:pollen tube|F:ATP binding|F:protein serine/threonine kinase activity	0				4	PF00560|PF13855|PF08263|PF00069	LRR_1|LRR_8|LRRNT_2|Pkinase	1	COG4886	K	Leucine-rich repeat (LRR) protein
MEHO01067860.1		MEHO01067860.1:1-1468	3.56716	-5.08631	-33.9728	0.000204452	0.00106303	6.20539	3.67572	10.979	0	0	0.542884		0			0				0			0
MEHO01050185.1		MEHO01050185.1:1-1728	3.58154	-5.08536	-33.9505	0.000197298	0.0010292	9.30809	3.67572	7.84212	0	0.663284	0		3	GO:0043531|GO:0005524|GO:0006952	F:ADP binding|F:ATP binding|P:defense response	0				2	PF13855|PF00931	LRR_8|NB-ARC	0
MEHO01017969.1		MEHO01017969.1:1-2753	6.71976	-5.06695	-33.52	8.06024e-06	5.86006e-05	6.20539	22.0543	10.979	0.537017	0	0.542884		0			0				0			0
MEHO01108907.1		MEHO01108907.1:1-1094	32.8324	-5.05369	-33.2134	2.22176e-23	7.57601e-22	49.6431	68.0008	73.7159	3.2221	1.32657	1.08577		3	GO:0005634|GO:0008270|GO:0006355	C:nucleus|F:zinc ion binding|P:regulation of transcription, DNA-templated	0				3	PF03101|PF10551|PF04434	FAR1|MULE|SWIM	0
MEHO01178337.1		MEHO01178337.1:1-759	26.3401	-5.04969	-33.1214	3.35222e-19	9.2391e-18	41.8864	53.2979	58.0317	0	2.65314	2.17153		0			0				0			0
MEHO01023940.1		MEHO01023940.1:1-2447	22.8147	-5.04738	-33.0684	4.84231e-17	1.17959e-15	48.0918	44.1086	40.779	1.07403	0.663284	2.17153		0			0				0			0
MEHO01033028.1		MEHO01033028.1:1-2118	29.0216	-5.03794	-32.8526	5.80391e-21	1.7644e-19	74.4647	45.9465	48.6212	2.68509	1.32657	1.08577		0			0				1	PF02893	GRAM	0
MEHO01142620.1		MEHO01142620.1:1-897	1.74805	-5.03258	-32.7309	0.131242	0.249376	0	7.35144	3.13685	0	0	0		0			0				0			0
MEHO01234940.1		MEHO01234940.1:1-619	1.74805	-5.03258	-32.7309	0.131242	0.249376	0	7.35144	3.13685	0	0	0		0			0				2	PF03372|PF00078	Exo_endo_phos|RVT_1	0
MEHO01564155.1		MEHO01564155.1:1-264	1.74805	-5.03258	-32.7309	0.131242	0.249376	0	7.35144	3.13685	0	0	0		6	GO:0005737|GO:0016020|GO:0047372|GO:0004620|GO:0006952|GO:0016042	C:cytoplasm|C:membrane|F:acylglycerol lipase activity|F:phospholipase activity|P:defense response|P:lipid catabolic process	0				1	PF01734	Patatin	1	COG3621	R	Patatin-like phospholipase/acyl hydrolase
MEHO01101589.1		MEHO01101589.1:1-1146	1.74236	-5.0281	-32.6293	0.131005	0.249151	3.1027	7.35144	0	0	0	0		0			0				0			0
MEHO01119987.1		MEHO01119987.1:1-1021	1.74236	-5.0281	-32.6293	0.131005	0.249151	3.1027	7.35144	0	0	0	0		0			0				0			0
MEHO01238512.1		MEHO01238512.1:1-612	1.74236	-5.0281	-32.6293	0.131005	0.249151	3.1027	7.35144	0	0	0	0		0			0				0			0
MEHO01301727.1		MEHO01301727.1:1-511	1.74236	-5.0281	-32.6293	0.131005	0.249151	3.1027	7.35144	0	0	0	0		0			0				0			0
MEHO01111323.1		MEHO01111323.1:1-1077	9.67146	-5.02623	-32.5872	4.86531e-08	5.24751e-07	13.9621	22.0543	20.3895	0.537017	0	1.08577		0			0				0			0
MEHO01041334.1		MEHO01041334.1:1-1904	3.53882	-5.02325	-32.5198	0.000300882	0.00150527	1.55135	12.865	6.2737	0	0	0.542884		0			0				0			0
MEHO01020962.1		MEHO01020962.1:1-2590	22.3298	-5.01439	-32.3208	2.40264e-16	5.64265e-15	26.3729	44.1086	59.6001	2.14807	0.663284	1.08577		5	GO:0005829|GO:0071472|GO:0042631|GO:0016567|GO:0006970	C:cytosol|P:cellular response to salt stress|P:cellular response to water deprivation|P:protein ubiquitination|P:response to osmotic stress	1	K10523	speckle-type POZ protein	ko04340; Hedgehog signaling pathway | ko04341; Hedgehog signaling pathway - fly	1	PF00651	BTB	0
MEHO01034579.1		MEHO01034579.1:1-2072	9.59984	-5.01427	-32.3181	4.94802e-08	5.32639e-07	15.5135	18.3786	21.9579	0	0.663284	1.08577		0			0				0			0
MEHO01464746.1		MEHO01464746.1:1-344	3.51114	-5.01148	-32.2557	0.00027633	0.00139474	3.1027	11.0272	6.2737	0	0.663284	0		0			0				0			0
MEHO01018821.1		MEHO01018821.1:1-2703	1.7452	-5.00332	-32.0738	0.00309478	0.0115497	1.55135	7.35144	1.56842	0	0	0		3	GO:0043531|GO:0005524|GO:0006952	F:ADP binding|F:ATP binding|P:defense response	0				2	PF13855|PF00931	LRR_8|NB-ARC	1	COG4886	K	Leucine-rich repeat (LRR) protein
MEHO01034759.1		MEHO01034759.1:1-2067	1.7452	-5.00332	-32.0738	0.00309478	0.0115497	1.55135	7.35144	1.56842	0	0	0		0			0				0			0
MEHO01082630.1		MEHO01082630.1:1-1309	1.7452	-5.00332	-32.0738	0.00309478	0.0115497	1.55135	7.35144	1.56842	0	0	0		0			0				0			0
MEHO01001588.1		MEHO01001588.1:1-5721	3.45485	-4.99996	-31.999	0.000319516	0.00158896	9.30809	9.1893	1.56842	0	0.663284	0		0			0				0			0
MEHO01010670.1		MEHO01010670.1:1-3356	1.70314	-4.99709	-31.9356	0.118192	0.230989	0	5.51358	4.70527	0	0	0		0			0				0			0
MEHO01220520.1		MEHO01220520.1:1-649	1.70314	-4.99709	-31.9356	0.118192	0.230989	0	5.51358	4.70527	0	0	0		0			0				0			0
MEHO01100124.1		MEHO01100124.1:1-1158	1.6946	-4.99026	-31.7848	0.117634	0.230859	4.65404	5.51358	0	0	0	0		0			0				0			0
MEHO01169092.1		MEHO01169092.1:1-790	1.6946	-4.99026	-31.7848	0.117634	0.230859	4.65404	5.51358	0	0	0	0		0			0				0			0
MEHO01503736.1		MEHO01503736.1:1-312	1.6946	-4.99026	-31.7848	0.117634	0.230859	4.65404	5.51358	0	0	0	0		0			0				0			0
MEHO01015948.1		MEHO01015948.1:1-2884	31.149	-4.98576	-31.6858	1.86752e-22	6.12389e-21	49.6431	53.2979	78.4212	1.61105	0.663284	3.2573		0			0				0			0
MEHO01176998.1		MEHO01176998.1:1-764	3.35635	-4.98297	-31.6245	0.000335147	0.00165877	3.1027	5.51358	10.979	0	0	0.542884		0			0				0			0
MEHO01202382.1		MEHO01202382.1:1-692	3.34497	-4.98047	-31.5696	0.000312898	0.0015593	9.30809	5.51358	4.70527	0	0	0.542884		0			0				0			0
MEHO01265737.1		MEHO01265737.1:1-564	3.34497	-4.98047	-31.5696	0.000312898	0.0015593	9.30809	5.51358	4.70527	0	0	0.542884		7	GO:0005694|GO:0005737|GO:0005634|GO:0043140|GO:0003677|GO:0009378|GO:0000724	C:chromosome|C:cytoplasm|C:nucleus|F:ATP-dependent 3'-5' DNA helicase activity|F:DNA binding|F:four-way junction helicase activity|P:double-strand break repair via homologous recombination	0				1	PF03478	DUF295	0
MEHO01011565.1		MEHO01011565.1:1-3258	3.34115	-4.97957	-31.5501	0.000340378	0.00168092	10.8594	5.51358	3.13685	0.537017	0	0		2	GO:0050505|GO:0008152	F:hydroquinone glucosyltransferase activity|P:metabolic process	1	K08237	hydroquinone glucosyltransferase [EC:2.4.1.218]		1	PF00201	UDPGT	0
MEHO01021580.1		MEHO01021580.1:1-2559	1.7003	-4.97924	-31.5428	0.0030907	0.0115383	1.55135	5.51358	3.13685	0	0	0		0			0				0			0
MEHO01033051.1		MEHO01033051.1:1-2117	1.7003	-4.97924	-31.5428	0.0030907	0.0115383	1.55135	5.51358	3.13685	0	0	0		0			0				0			0
MEHO01056075.1		MEHO01056075.1:1-1630	1.7003	-4.97924	-31.5428	0.0030907	0.0115383	1.55135	5.51358	3.13685	0	0	0		0			0				0			0
MEHO01143190.1		MEHO01143190.1:1-894	1.7003	-4.97924	-31.5428	0.0030907	0.0115383	1.55135	5.51358	3.13685	0	0	0		0			0				0			0
MEHO01160535.1		MEHO01160535.1:1-821	1.7003	-4.97924	-31.5428	0.0030907	0.0115383	1.55135	5.51358	3.13685	0	0	0		0			0				0			0
MEHO01210572.1		MEHO01210572.1:1-672	1.7003	-4.97924	-31.5428	0.0030907	0.0115383	1.55135	5.51358	3.13685	0	0	0		0			0				0			0
MEHO01310378.1		MEHO01310378.1:1-500	1.7003	-4.97924	-31.5428	0.0030907	0.0115383	1.55135	5.51358	3.13685	0	0	0		0			0				0			0
MEHO01352011.1		MEHO01352011.1:1-450	1.7003	-4.97924	-31.5428	0.0030907	0.0115383	1.55135	5.51358	3.13685	0	0	0		0			0				0			0
MEHO01013770.1		MEHO01013770.1:1-3053	1.69745	-4.97767	-31.5085	0.00311357	0.0115977	3.1027	5.51358	1.56842	0	0	0		0			0				0			0
MEHO01030672.1		MEHO01030672.1:1-2191	1.69745	-4.97767	-31.5085	0.00311357	0.0115977	3.1027	5.51358	1.56842	0	0	0		0			0				0			0
MEHO01094248.1		MEHO01094248.1:1-1205	1.69745	-4.97767	-31.5085	0.00311357	0.0115977	3.1027	5.51358	1.56842	0	0	0		0			0				0			0
MEHO01101250.1		MEHO01101250.1:1-1149	1.69745	-4.97767	-31.5085	0.00311357	0.0115977	3.1027	5.51358	1.56842	0	0	0		0			0				0			0
MEHO01195117.1		MEHO01195117.1:1-711	1.69745	-4.97767	-31.5085	0.00311357	0.0115977	3.1027	5.51358	1.56842	0	0	0		0			0				0			0
MEHO01200990.1		MEHO01200990.1:1-695	1.69745	-4.97767	-31.5085	0.00311357	0.0115977	3.1027	5.51358	1.56842	0	0	0		0			0				0			0
MEHO01218989.1		MEHO01218989.1:1-652	1.69745	-4.97767	-31.5085	0.00311357	0.0115977	3.1027	5.51358	1.56842	0	0	0		0			0				0			0
MEHO01249268.1		MEHO01249268.1:1-592	1.69745	-4.97767	-31.5085	0.00311357	0.0115977	3.1027	5.51358	1.56842	0	0	0		0			0				0			0
MEHO01367870.1		MEHO01367870.1:1-434	1.69745	-4.97767	-31.5085	0.00311357	0.0115977	3.1027	5.51358	1.56842	0	0	0		0			0				0			0
MEHO01437570.1		MEHO01437570.1:1-367	1.69745	-4.97767	-31.5085	0.00311357	0.0115977	3.1027	5.51358	1.56842	0	0	0		0			0				0			0
MEHO01442120.1		MEHO01442120.1:1-363	1.69745	-4.97767	-31.5085	0.00311357	0.0115977	3.1027	5.51358	1.56842	0	0	0		0			0				0			0
MEHO01549008.1		MEHO01549008.1:1-275	1.69745	-4.97767	-31.5085	0.00311357	0.0115977	3.1027	5.51358	1.56842	0	0	0		0			0				0			0
MEHO01019319.1		MEHO01019319.1:1-2675	3.3086	-4.97238	-31.3932	0.00035187	0.00172948	4.65404	3.67572	10.979	0	0	0.542884		4	GO:0016298|GO:0080031|GO:0008152|GO:0009862	F:lipase activity|F:methyl salicylate esterase activity|P:metabolic process|P:systemic acquired resistance, salicylic acid mediated signaling pathway	0				1	PF12697	Abhydrolase_6	0
MEHO01217933.1		MEHO01217933.1:1-655	15.4961	-4.97236	-31.3927	4.01535e-12	6.8706e-11	38.7837	29.4057	21.9579	0.537017	0.663284	1.62865		0			0				0			0
MEHO01072954.1		MEHO01072954.1:1-1409	3.30291	-4.97143	-31.3726	0.000330234	0.00163762	7.75674	3.67572	7.84212	0	0	0.542884		4	GO:0016874|GO:0070696|GO:0004842|GO:0016567	F:ligase activity|F:transmembrane receptor protein serine/threonine kinase binding|F:ubiquitin-protein transferase activity|P:protein ubiquitination	0				1	PF04564	U-box	0
MEHO01097540.1		MEHO01097540.1:1-1178	1.65824	-4.96149	-31.1571	0.127009	0.242965	0	3.67572	6.2737	0	0	0		0			0				2	PF03372|PF00078	Exo_endo_phos|RVT_1	0
MEHO01177618.1		MEHO01177618.1:1-762	1.65824	-4.96149	-31.1571	0.127009	0.242965	0	3.67572	6.2737	0	0	0		0			0				0			0
MEHO01095196.1		MEHO01095196.1:1-1198	3.258	-4.96054	-31.1366	0.000387931	0.00188368	7.75674	1.83786	9.41055	0	0	0.542884		0			0				0			0
MEHO01504537.1		MEHO01504537.1:1-311	3.27523	-4.95996	-31.1241	0.000384076	0.00186904	9.30809	1.83786	7.84212	0	0.663284	0		0			0				0			0
MEHO01587907.1		MEHO01587907.1:1-249	3.25418	-4.95983	-31.1212	0.000389406	0.00189029	9.30809	1.83786	7.84212	0.537017	0	0		1	GO:0005524	F:ATP binding	0				1	PF00012	HSP70	1	COG0443	O	Molecular chaperone DnaK (HSP70)
MEHO01107287.1		MEHO01107287.1:1-1105	9.10155	-4.95589	-31.0364	9.21584e-08	9.51514e-07	21.7189	9.1893	21.9579	0.537017	0.663284	0.542884		0			0				0			0
MEHO01002597.1		MEHO01002597.1:1-5096	1.65539	-4.95579	-31.0342	0.00346798	0.0126674	1.55135	3.67572	4.70527	0	0	0		10	GO:0005737|GO:0004190|GO:0003677|GO:0003887|GO:0004519|GO:0046872|GO:0003723|GO:0003964|GO:0015074|GO:0006310	C:cytoplasm|F:aspartic-type endopeptidase activity|F:DNA binding|F:DNA-directed DNA polymerase activity|F:endonuclease activity|F:metal ion binding|F:RNA binding|F:RNA-directed DNA polymerase activity|P:DNA integration|P:DNA recombination	0				3	PF12382|PF00665|PF00078	Peptidase_A2E|rve|RVT_1	0
MEHO01023685.1		MEHO01023685.1:1-2459	1.65539	-4.95579	-31.0342	0.00346798	0.0126674	1.55135	3.67572	4.70527	0	0	0		0			0				0			0
MEHO01025002.1		MEHO01025002.1:1-2401	1.65539	-4.95579	-31.0342	0.00346798	0.0126674	1.55135	3.67572	4.70527	0	0	0		0			0				0			0
MEHO01043104.1		MEHO01043104.1:1-1865	1.65539	-4.95579	-31.0342	0.00346798	0.0126674	1.55135	3.67572	4.70527	0	0	0		0			0				0			0
MEHO01056924.1		MEHO01056924.1:1-1616	1.65539	-4.95579	-31.0342	0.00346798	0.0126674	1.55135	3.67572	4.70527	0	0	0		0			0				0			0
MEHO01136657.1		MEHO01136657.1:1-926	1.65539	-4.95579	-31.0342	0.00346798	0.0126674	1.55135	3.67572	4.70527	0	0	0		0			0				0			0
MEHO01184439.1		MEHO01184439.1:1-741	1.65539	-4.95579	-31.0342	0.00346798	0.0126674	1.55135	3.67572	4.70527	0	0	0		5	GO:0016021|GO:0005886|GO:0005524|GO:0030246|GO:0004674	C:integral component of membrane|C:plasma membrane|F:ATP binding|F:carbohydrate binding|F:protein serine/threonine kinase activity	0				2	PF00139|PF00069	Lectin_legB|Pkinase	1	COG0515	T	Serine/threonine protein kinase
MEHO01230073.1		MEHO01230073.1:1-629	1.65539	-4.95579	-31.0342	0.00346798	0.0126674	1.55135	3.67572	4.70527	0	0	0		0			0				0			0
MEHO01335167.1		MEHO01335167.1:1-470	1.65539	-4.95579	-31.0342	0.00346798	0.0126674	1.55135	3.67572	4.70527	0	0	0		0			0				0			0
MEHO01001964.1		MEHO01001964.1:1-5446	1.65254	-4.95409	-30.9978	0.00324308	0.0119904	3.1027	3.67572	3.13685	0	0	0		7	GO:0012505|GO:0019897|GO:0005886|GO:0043531|GO:0005524|GO:0000166|GO:0009626	C:endomembrane system|C:extrinsic component of plasma membrane|C:plasma membrane|F:ADP binding|F:ATP binding|F:nucleotide binding|P:plant-type hypersensitive response	1	K13457	disease resistance protein RPM1	ko04626; Plant-pathogen interaction	1	PF00931	NB-ARC	1	COG4886	K	Leucine-rich repeat (LRR) protein
MEHO01017930.1		MEHO01017930.1:1-2755	1.65254	-4.95409	-30.9978	0.00324308	0.0119904	3.1027	3.67572	3.13685	0	0	0		0			0				0			0
MEHO01025698.1		MEHO01025698.1:1-2373	1.65254	-4.95409	-30.9978	0.00324308	0.0119904	3.1027	3.67572	3.13685	0	0	0		0			0				2	PF03372|PF00078	Exo_endo_phos|RVT_1	0
MEHO01029958.1		MEHO01029958.1:1-2215	1.65254	-4.95409	-30.9978	0.00324308	0.0119904	3.1027	3.67572	3.13685	0	0	0		0			0				0			0
MEHO01034571.1		MEHO01034571.1:1-2073	1.65254	-4.95409	-30.9978	0.00324308	0.0119904	3.1027	3.67572	3.13685	0	0	0		0			0				0			0
MEHO01047823.1		MEHO01047823.1:1-1773	1.65254	-4.95409	-30.9978	0.00324308	0.0119904	3.1027	3.67572	3.13685	0	0	0		0			0				0			0
MEHO01052437.1		MEHO01052437.1:1-1689	1.65254	-4.95409	-30.9978	0.00324308	0.0119904	3.1027	3.67572	3.13685	0	0	0		0			0				0			0
MEHO01075298.1		MEHO01075298.1:1-1384	1.65254	-4.95409	-30.9978	0.00324308	0.0119904	3.1027	3.67572	3.13685	0	0	0		0			0				0			0
MEHO01131735.1		MEHO01131735.1:1-952	1.65254	-4.95409	-30.9978	0.00324308	0.0119904	3.1027	3.67572	3.13685	0	0	0		0			0				0			0
MEHO01200946.1		MEHO01200946.1:1-695	1.65254	-4.95409	-30.9978	0.00324308	0.0119904	3.1027	3.67572	3.13685	0	0	0		0			0				0			0
MEHO01228980.1		MEHO01228980.1:1-631	1.65254	-4.95409	-30.9978	0.00324308	0.0119904	3.1027	3.67572	3.13685	0	0	0		0			0				1	PF12937	F-box-like	0
MEHO01294546.1		MEHO01294546.1:1-521	1.65254	-4.95409	-30.9978	0.00324308	0.0119904	3.1027	3.67572	3.13685	0	0	0		0			0				0			0
MEHO01305391.1		MEHO01305391.1:1-507	1.65254	-4.95409	-30.9978	0.00324308	0.0119904	3.1027	3.67572	3.13685	0	0	0		0			0				0			0
MEHO01309065.1		MEHO01309065.1:1-502	1.65254	-4.95409	-30.9978	0.00324308	0.0119904	3.1027	3.67572	3.13685	0	0	0		0			0				0			0
MEHO01316740.1		MEHO01316740.1:1-492	1.65254	-4.95409	-30.9978	0.00324308	0.0119904	3.1027	3.67572	3.13685	0	0	0		0			0				0			0
MEHO01332636.1		MEHO01332636.1:1-473	1.65254	-4.95409	-30.9978	0.00324308	0.0119904	3.1027	3.67572	3.13685	0	0	0		0			0				0			0
MEHO01403742.1		MEHO01403742.1:1-398	1.65254	-4.95409	-30.9978	0.00324308	0.0119904	3.1027	3.67572	3.13685	0	0	0		0			0				0			0
MEHO01489526.1		MEHO01489526.1:1-323	1.65254	-4.95409	-30.9978	0.00324308	0.0119904	3.1027	3.67572	3.13685	0	0	0		0			0				0			0
MEHO01538623.1		MEHO01538623.1:1-283	1.65254	-4.95409	-30.9978	0.00324308	0.0119904	3.1027	3.67572	3.13685	0	0	0		0			0				0			0
MEHO01660485.1		MEHO01660485.1:1-203	1.65254	-4.95409	-30.9978	0.00324308	0.0119904	3.1027	3.67572	3.13685	0	0	0		0			0				0			0
MEHO01014912.1		MEHO01014912.1:1-2964	1.6497	-4.95256	-30.9649	0.00352093	0.0128173	4.65404	3.67572	1.56842	0	0	0		3	GO:0046872|GO:0003676|GO:0004523	F:metal ion binding|F:nucleic acid binding|F:RNA-DNA hybrid ribonuclease activity	0				1	PF13966	zf-RVT	0
MEHO01016758.1		MEHO01016758.1:1-2829	1.6497	-4.95256	-30.9649	0.00352093	0.0128173	4.65404	3.67572	1.56842	0	0	0		1	GO:0005739	C:mitochondrion	0				1	PF07727	RVT_2	1	COG2801	X	Transposase InsO and inactivated derivatives
MEHO01035460.1		MEHO01035460.1:1-2048	1.6497	-4.95256	-30.9649	0.00352093	0.0128173	4.65404	3.67572	1.56842	0	0	0		0			0				0			0
MEHO01140102.1		MEHO01140102.1:1-909	1.6497	-4.95256	-30.9649	0.00352093	0.0128173	4.65404	3.67572	1.56842	0	0	0		3	GO:0003677|GO:0006310|GO:0032196	F:DNA binding|P:DNA recombination|P:transposition	0				2	PF05699|PF14372	Dimer_Tnp_hAT|DUF4413	0
MEHO01188510.1		MEHO01188510.1:1-729	1.6497	-4.95256	-30.9649	0.00352093	0.0128173	4.65404	3.67572	1.56842	0	0	0		0			0				0			0
MEHO01217953.1		MEHO01217953.1:1-655	1.6497	-4.95256	-30.9649	0.00352093	0.0128173	4.65404	3.67572	1.56842	0	0	0		0			0				0			0
MEHO01316579.1		MEHO01316579.1:1-492	1.6497	-4.95256	-30.9649	0.00352093	0.0128173	4.65404	3.67572	1.56842	0	0	0		0			0				0			0
MEHO01427529.1		MEHO01427529.1:1-376	1.6497	-4.95256	-30.9649	0.00352093	0.0128173	4.65404	3.67572	1.56842	0	0	0		0			0				0			0
MEHO01459840.1		MEHO01459840.1:1-348	1.6497	-4.95256	-30.9649	0.00352093	0.0128173	4.65404	3.67572	1.56842	0	0	0		0			0				0			0
MEHO01038650.1		MEHO01038650.1:1-1968	1.64685	-4.95219	-30.9569	0.126265	0.241946	6.20539	3.67572	0	0	0	0		0			0				0			0
MEHO01100875.1		MEHO01100875.1:1-1152	1.64685	-4.95219	-30.9569	0.126265	0.241946	6.20539	3.67572	0	0	0	0		0			0				0			0
MEHO01113701.1		MEHO01113701.1:1-1061	9.12479	-4.93163	-30.5188	9.51384e-08	9.79855e-07	13.9621	20.2165	18.8211	0	0.663284	1.08577		0			0				0			0
MEHO01038290.1		MEHO01038290.1:1-1977	1.61048	-4.93121	-30.5101	0.00437983	0.0154629	1.55135	1.83786	6.2737	0	0	0		0			0				0			0
MEHO01128097.1		MEHO01128097.1:1-972	1.61048	-4.93121	-30.5101	0.00437983	0.0154629	1.55135	1.83786	6.2737	0	0	0		0			0				0			0
MEHO01230262.1		MEHO01230262.1:1-629	1.61048	-4.93121	-30.5101	0.00437983	0.0154629	1.55135	1.83786	6.2737	0	0	0		0			0				0			0
MEHO01290437.1		MEHO01290437.1:1-527	1.61048	-4.93121	-30.5101	0.00437983	0.0154629	1.55135	1.83786	6.2737	0	0	0		0			0				0			0
MEHO01445006.1		MEHO01445006.1:1-361	1.61048	-4.93121	-30.5101	0.00437983	0.0154629	1.55135	1.83786	6.2737	0	0	0		0			0				0			0
MEHO01000737.1		MEHO01000737.1:1-6781	1.60764	-4.92997	-30.4837	0.00393441	0.0141388	3.1027	1.83786	4.70527	0	0	0		0			0				0			0
MEHO01001979.1		MEHO01001979.1:1-5439	1.60764	-4.92997	-30.4837	0.00393441	0.0141388	3.1027	1.83786	4.70527	0	0	0		8	GO:0016021|GO:0005886|GO:0005524|GO:0005516|GO:0030246|GO:0004674|GO:0006468|GO:0048544	C:integral component of membrane|C:plasma membrane|F:ATP binding|F:calmodulin binding|F:carbohydrate binding|F:protein serine/threonine kinase activity|P:protein phosphorylation|P:recognition of pollen	0				4	PF01453|PF08276|PF00069|PF00954	B_lectin|PAN_2|Pkinase|S_locus_glycop	0
MEHO01033283.1		MEHO01033283.1:1-2110	1.60764	-4.92997	-30.4837	0.00393441	0.0141388	3.1027	1.83786	4.70527	0	0	0		0			0				0			0
MEHO01051051.1		MEHO01051051.1:1-1713	1.60764	-4.92997	-30.4837	0.00393441	0.0141388	3.1027	1.83786	4.70527	0	0	0		0			0				0			0
MEHO01060881.1		MEHO01060881.1:1-1557	1.60764	-4.92997	-30.4837	0.00393441	0.0141388	3.1027	1.83786	4.70527	0	0	0		0			0				1	PF03181	BURP	0
MEHO01065134.1		MEHO01065134.1:1-1500	1.60764	-4.92997	-30.4837	0.00393441	0.0141388	3.1027	1.83786	4.70527	0	0	0		0			0				0			0
MEHO01076384.1		MEHO01076384.1:1-1372	1.60764	-4.92997	-30.4837	0.00393441	0.0141388	3.1027	1.83786	4.70527	0	0	0		0			0				0			0
MEHO01172309.1		MEHO01172309.1:1-780	1.60764	-4.92997	-30.4837	0.00393441	0.0141388	3.1027	1.83786	4.70527	0	0	0		0			0				0			0
MEHO01233525.1		MEHO01233525.1:1-622	1.60764	-4.92997	-30.4837	0.00393441	0.0141388	3.1027	1.83786	4.70527	0	0	0		0			0				0			0
MEHO01301908.1		MEHO01301908.1:1-511	1.60764	-4.92997	-30.4837	0.00393441	0.0141388	3.1027	1.83786	4.70527	0	0	0		0			0				0			0
MEHO01358773.1		MEHO01358773.1:1-443	1.60764	-4.92997	-30.4837	0.00393441	0.0141388	3.1027	1.83786	4.70527	0	0	0		0			0				0			0
MEHO01013899.1		MEHO01013899.1:1-3043	1.60479	-4.92831	-30.4487	0.00396517	0.014231	4.65404	1.83786	3.13685	0	0	0		0			0				0			0
MEHO01089955.1		MEHO01089955.1:1-1242	1.60479	-4.92831	-30.4487	0.00396517	0.014231	4.65404	1.83786	3.13685	0	0	0		0			0				0			0
MEHO01160212.1		MEHO01160212.1:1-822	1.60479	-4.92831	-30.4487	0.00396517	0.014231	4.65404	1.83786	3.13685	0	0	0		0			0				0			0
MEHO01171869.1		MEHO01171869.1:1-781	1.60479	-4.92831	-30.4487	0.00396517	0.014231	4.65404	1.83786	3.13685	0	0	0		0			0				0			0
MEHO01194120.1		MEHO01194120.1:1-713	1.60479	-4.92831	-30.4487	0.00396517	0.014231	4.65404	1.83786	3.13685	0	0	0		0			0				0			0
MEHO01384651.1		MEHO01384651.1:1-417	1.60479	-4.92831	-30.4487	0.00396517	0.014231	4.65404	1.83786	3.13685	0	0	0		0			0				0			0
MEHO01068453.1		MEHO01068453.1:1-1461	1.60195	-4.92612	-30.4026	0.00448328	0.0157864	6.20539	1.83786	1.56842	0	0	0		3	GO:0046872|GO:0003676|GO:0004523	F:metal ion binding|F:nucleic acid binding|F:RNA-DNA hybrid ribonuclease activity	0				1	PF13966	zf-RVT	0
MEHO01222683.1		MEHO01222683.1:1-644	1.60195	-4.92612	-30.4026	0.00448328	0.0157864	6.20539	1.83786	1.56842	0	0	0		6	GO:0004190|GO:0004519|GO:0003676|GO:0003964|GO:0008270|GO:0015074	F:aspartic-type endopeptidase activity|F:endonuclease activity|F:nucleic acid binding|F:RNA-directed DNA polymerase activity|F:zinc ion binding|P:DNA integration	0				4	PF13976|PF00665|PF07727|PF00098	gag_pre-integrs|rve|RVT_2|zf-CCHC	0
MEHO01064739.1		MEHO01064739.1:1-1506	1.61333	-4.92461	-30.3708	0.16403	0.294136	0	1.83786	7.84212	0	0	0		0			0				0			0
MEHO01391113.1		MEHO01391113.1:1-410	6.11298	-4.91953	-30.264	1.8184e-05	0.000122286	13.9621	18.3786	3.13685	0.537017	0.663284	0		0			0				0			0
MEHO01005567.1		MEHO01005567.1:1-4152	27.3022	-4.91918	-30.2566	5.33823e-20	1.53337e-18	46.5404	68.0008	43.9159	1.07403	2.65314	1.62865		4	GO:0005634|GO:0043565|GO:0003700|GO:0006351	C:nucleus|F:sequence-specific DNA binding|F:transcription factor activity, sequence-specific DNA binding|P:transcription, DNA-templated	0				2	PF02183|PF00046	HALZ|Homeobox	0
MEHO01064312.1		MEHO01064312.1:1-1512	5.96486	-4.91388	-30.1457	1.58194e-05	0.000107974	10.8594	12.865	10.979	0	0	1.08577		0			0				0			0
MEHO01035994.1		MEHO01035994.1:1-2033	1.5991	-4.91259	-30.1188	0.163801	0.293823	7.75674	1.83786	0	0	0	0		0			0				0			0
MEHO01486913.1		MEHO01486913.1:1-325	1.5991	-4.91259	-30.1188	0.163801	0.293823	7.75674	1.83786	0	0	0	0		0			0				0			0
MEHO01242559.1		MEHO01242559.1:1-605	5.98778	-4.90476	-29.9557	1.53275e-05	0.000105094	9.30809	12.865	12.5474	0	0.663284	0.542884		0			0				0			0
MEHO01019556.1		MEHO01019556.1:1-2663	35.7138	-4.90344	-29.9284	1.05753e-25	3.97603e-24	55.8485	82.7037	69.0107	3.2221	1.32657	2.17153		2	GO:0005788|GO:0005524	C:endoplasmic reticulum lumen|F:ATP binding	0				1	PF00012	HSP70	0
MEHO01160278.1		MEHO01160278.1:1-822	1.55989	-4.90052	-29.8678	0.00608199	0.020642	4.65404	0	4.70527	0	0	0		0			0				0			0
MEHO01477606.1		MEHO01477606.1:1-333	1.55989	-4.90052	-29.8678	0.00608199	0.020642	4.65404	0	4.70527	0	0	0		0			0				0			0
MEHO01148623.1		MEHO01148623.1:1-870	5.82632	-4.89997	-29.8565	1.77305e-05	0.000119381	12.4108	7.35144	14.1158	0.537017	0	0.542884		0			0				0			0
MEHO01217299.1		MEHO01217299.1:1-656	5.82632	-4.89997	-29.8565	1.77305e-05	0.000119381	12.4108	7.35144	14.1158	0.537017	0	0.542884		0			0				0			0
MEHO01263705.1		MEHO01263705.1:1-567	3.18948	-4.89846	-29.8253	0.0204796	0.057418	0	9.1893	9.41055	0.537017	0	0		0			0				0			0
MEHO01175129.1		MEHO01175129.1:1-770	3.23251	-4.89339	-29.7207	0.000519114	0.00243043	1.55135	11.0272	6.2737	0	0	0.542884		0			0				0			0
MEHO01076562.1		MEHO01076562.1:1-1370	3.17338	-4.89123	-29.676	0.0201839	0.0567023	9.30809	9.1893	0	0	0	0.542884		5	GO:0009507|GO:0004497|GO:0016984|GO:0009853|GO:0019253	C:chloroplast|F:monooxygenase activity|F:ribulose-bisphosphate carboxylase activity|P:photorespiration|P:reductive pentose-phosphate cycle	0				1	PF00101	RuBisCO_small	0
MEHO01216285.1		MEHO01216285.1:1-659	5.99077	-4.88996	-29.65	2.10687e-05	0.000139658	18.6162	12.865	3.13685	0	1.32657	0		9	GO:0005886|GO:0009506|GO:0005524|GO:0005516|GO:0030246|GO:0004674|GO:0006952|GO:0006468|GO:0048544	C:plasma membrane|C:plasmodesma|F:ATP binding|F:calmodulin binding|F:carbohydrate binding|F:protein serine/threonine kinase activity|P:defense response|P:protein phosphorylation|P:recognition of pollen	0				4	PF01453|PF08276|PF07714|PF00954	B_lectin|PAN_2|Pkinase_Tyr|S_locus_glycop	1	COG0515	T	Serine/threonine protein kinase
MEHO01021764.1		MEHO01021764.1:1-2549	1.56558	-4.8844	-29.5359	0.163147	0.293099	1.55135	0	7.84212	0	0	0		0			0				0			0
MEHO01236166.1		MEHO01236166.1:1-617	8.69713	-4.88418	-29.5314	1.54428e-07	1.54655e-06	18.6162	14.7029	17.2527	1.61105	0	0		0			0				0			0
MEHO01016319.1		MEHO01016319.1:1-2857	1.56273	-4.88328	-29.513	0.121082	0.234233	3.1027	0	6.2737	0	0	0		0			0				0			0
MEHO01094212.1		MEHO01094212.1:1-1206	1.56273	-4.88328	-29.513	0.121082	0.234233	3.1027	0	6.2737	0	0	0		0			0				0			0
MEHO01235529.1		MEHO01235529.1:1-618	1.56273	-4.88328	-29.513	0.121082	0.234233	3.1027	0	6.2737	0	0	0		0			0				0			0
MEHO01003178.1		MEHO01003178.1:1-4849	3.18476	-4.88103	-29.467	0.000489228	0.00230604	3.1027	9.1893	6.2737	0	0	0.542884		2	GO:0005524|GO:0004674	F:ATP binding|F:protein serine/threonine kinase activity	0				1	PF00069	Pkinase	0
MEHO01125013.1		MEHO01125013.1:1-990	3.18476	-4.88103	-29.467	0.000489228	0.00230604	3.1027	9.1893	6.2737	0	0	0.542884		3	GO:0046872|GO:0003676|GO:0004523	F:metal ion binding|F:nucleic acid binding|F:RNA-DNA hybrid ribonuclease activity	0				1	PF13966	zf-RVT	0
MEHO01103543.1		MEHO01103543.1:1-1132	8.87678	-4.88054	-29.4571	1.33383e-07	1.34589e-06	17.0648	20.2165	14.1158	0.537017	1.32657	0		0			0				0			0
MEHO01489117.1		MEHO01489117.1:1-323	5.74902	-4.87648	-29.3742	2.20596e-05	0.000145619	17.0648	3.67572	12.5474	0	0.663284	0.542884		0			0				0			0
MEHO01000438.1		MEHO01000438.1:1-7527	28.8027	-4.87489	-29.3418	2.50259e-21	7.74181e-20	63.6053	44.1086	59.6001	4.29614	0.663284	0.542884		0			0				0			0
MEHO01002532.1		MEHO01002532.1:1-5123	14.7292	-4.87295	-29.3025	1.33929e-11	2.20237e-10	20.1675	38.595	26.6632	0.537017	1.32657	1.08577		0			0				0			0
MEHO01245338.1		MEHO01245338.1:1-599	1.55135	-4.87075	-29.2578	0.217959	0.359713	9.30809	0	0	0	0	0		6	GO:0004190|GO:0004519|GO:0003676|GO:0003964|GO:0008270|GO:0015074	F:aspartic-type endopeptidase activity|F:endonuclease activity|F:nucleic acid binding|F:RNA-directed DNA polymerase activity|F:zinc ion binding|P:DNA integration	0				4	PF13976|PF00665|PF07727|PF00098	gag_pre-integrs|rve|RVT_2|zf-CCHC	0
MEHO01013055.1		MEHO01013055.1:1-3115	3.13888	-4.87059	-29.2545	0.00051337	0.00240421	3.1027	7.35144	7.84212	0.537017	0	0		0			0				0			0
MEHO01021749.1		MEHO01021749.1:1-2550	3.13986	-4.87059	-29.2545	0.000513059	0.00240309	3.1027	7.35144	7.84212	0	0	0.542884		0			0				0			0
MEHO01108365.1		MEHO01108365.1:1-1097	3.15708	-4.86966	-29.2356	0.000484014	0.00228631	4.65404	7.35144	6.2737	0	0.663284	0		0			0				0			0
MEHO01008154.1		MEHO01008154.1:1-3675	3.13319	-4.86899	-29.222	0.000491693	0.00231668	6.20539	7.35144	4.70527	0.537017	0	0		0			0				0			0
MEHO01142662.1		MEHO01142662.1:1-897	3.13319	-4.86899	-29.222	0.000491693	0.00231668	6.20539	7.35144	4.70527	0.537017	0	0		0			0				0			0
MEHO01498680.1		MEHO01498680.1:1-316	3.15423	-4.86895	-29.2213	0.000485512	0.00229127	6.20539	7.35144	4.70527	0	0.663284	0		0			0				0			0
MEHO01030703.1		MEHO01030703.1:1-2190	514.327	-4.86825	-29.2072	3.99277e-246	9.51107e-243	1020.79	1062.28	900.276	30.61	37.8072	34.2017		0			0				0			0
MEHO01128502.1		MEHO01128502.1:1-970	3.11502	-4.86	-29.0406	0.000552416	0.00256153	3.1027	5.51358	9.41055	0	0.663284	0		0			0				0			0
MEHO01635074.1		MEHO01635074.1:1-218	3.09495	-4.85999	-29.0404	0.000559619	0.00258845	3.1027	5.51358	9.41055	0	0	0.542884		0			0				0			0
MEHO01051848.1		MEHO01051848.1:1-1699	3.0921	-4.85931	-29.0267	0.000524784	0.0024525	4.65404	5.51358	7.84212	0	0	0.542884		0			0				0			0
MEHO01295977.1		MEHO01295977.1:1-519	3.0921	-4.85931	-29.0267	0.000524784	0.0024525	4.65404	5.51358	7.84212	0	0	0.542884		6	GO:0005618|GO:0005576|GO:0004650|GO:0005975|GO:0071555|GO:0009835	C:cell wall|C:extracellular region|F:polygalacturonase activity|P:carbohydrate metabolic process|P:cell wall organization|P:fruit ripening	0				1	PF00295	Glyco_hydro_28	0
MEHO01021237.1		MEHO01021237.1:1-2577	3.10648	-4.85787	-28.9978	0.000521529	0.0024407	7.75674	5.51358	4.70527	0	0.663284	0		0			0				0			0
MEHO01011673.1		MEHO01011673.1:1-3247	3.10363	-4.85703	-28.981	0.000559606	0.00258845	9.30809	5.51358	3.13685	0	0.663284	0		3	GO:0005634|GO:0008270|GO:0006355	C:nucleus|F:zinc ion binding|P:regulation of transcription, DNA-templated	0				3	PF03101|PF10551|PF04434	FAR1|MULE|SWIM	0
MEHO01494484.1		MEHO01494484.1:1-319	3.08357	-4.85701	-28.9805	0.000566959	0.00261877	9.30809	5.51358	3.13685	0	0	0.542884		0			0				0			0
MEHO01050270.1		MEHO01050270.1:1-1727	3.0472	-4.84837	-28.8075	0.000590249	0.00271565	4.65404	3.67572	9.41055	0	0	0.542884		0			0				0			0
MEHO01208908.1		MEHO01208908.1:1-676	3.04435	-4.84782	-28.7965	0.000569574	0.00262903	6.20539	3.67572	7.84212	0	0	0.542884		0			0				0			0
MEHO01289118.1		MEHO01289118.1:1-529	77.0751	-4.84752	-28.7905	5.60437e-53	4.76786e-51	144.275	150.704	152.137	4.29614	3.97971	7.05749		0			0				0			0
MEHO01136285.1		MEHO01136285.1:1-928	5.60885	-4.83631	-28.5676	2.47042e-05	0.000161194	12.4108	9.1893	10.979	1.07403	0	0		0			0				0			0
MEHO01176144.1		MEHO01176144.1:1-766	3.02521	-4.83629	-28.5673	0.00077135	0.00343029	3.1027	1.83786	12.5474	0	0.663284	0		0			0				0			0
MEHO01044655.1		MEHO01044655.1:1-1833	2.9966	-4.83526	-28.5468	0.00066468	0.00300979	7.75674	1.83786	7.84212	0	0	0.542884		0			0				2	PF00646|PF08268	F-box|FBA_3	0
MEHO01084969.1		MEHO01084969.1:1-1287	2.99375	-4.83431	-28.5281	0.000678991	0.00306783	9.30809	1.83786	6.2737	0	0	0.542884		6	GO:0005618|GO:0005576|GO:0005794|GO:0009505|GO:0009506|GO:0004252	C:cell wall|C:extracellular region|C:Golgi apparatus|C:plant-type cell wall|C:plasmodesma|F:serine-type endopeptidase activity	0				3	PF05922|PF02225|PF00082	Inhibitor_I9|PA|Peptidase_S8	0
MEHO01433120.1		MEHO01433120.1:1-371	2.99375	-4.83431	-28.5281	0.000678991	0.00306783	9.30809	1.83786	6.2737	0	0	0.542884		0			0				0			0
MEHO01193041.1		MEHO01193041.1:1-716	5.69001	-4.83128	-28.4683	2.68519e-05	0.000173982	4.65404	11.0272	17.2527	0	0.663284	0.542884		17	GO:0005737|GO:0005634|GO:0000943|GO:0004190|GO:0005524|GO:0003677|GO:0003887|GO:0008233|GO:0004540|GO:0003723|GO:0003964|GO:0004523|GO:0008270|GO:0015074|GO:0006310|GO:0032197|GO:0019076	C:cytoplasm|C:nucleus|C:retrotransposon nucleocapsid|F:aspartic-type endopeptidase activity|F:ATP binding|F:DNA binding|F:DNA-directed DNA polymerase activity|F:peptidase activity|F:ribonuclease activity|F:RNA binding|F:RNA-directed DNA polymerase activity|F:RNA-DNA hybrid ribonuclease activity|F:zinc ion binding|P:DNA integration|P:DNA recombination|P:transposition, RNA-mediated|P:viral release …	1	K07497	putative transposase		3	PF12384|PF00665|PF00078	Peptidase_A2B|rve|RVT_1	0
MEHO01095925.1		MEHO01095925.1:1-1192	5.50578	-4.82315	-28.3081	3.42995e-05	0.000215699	20.1675	5.51358	6.2737	0.537017	0	0.542884		0			0				0			0
MEHO01032146.1		MEHO01032146.1:1-2144	39.2572	-4.81842	-28.2156	2.95063e-28	1.23619e-26	86.8755	82.7037	58.0317	2.68509	1.98985	3.2573		0			0				0			0
MEHO01387613.1		MEHO01387613.1:1-414	13.8079	-4.80958	-28.0433	4.02349e-11	6.28181e-10	18.6162	23.8922	37.6422	1.61105	0	1.08577		0			0				0			0
MEHO01037787.1		MEHO01037787.1:1-1988	10.9649	-4.79974	-27.8527	2.99531e-09	3.83162e-08	21.7189	18.3786	23.5264	0.537017	0	1.62865		0			0				1	PF00646	F-box	0
MEHO01169692.1		MEHO01169692.1:1-788	1.48664	-4.79674	-27.7948	0.174558	0.306095	0	7.35144	1.56842	0	0	0		0			0				0			0
MEHO01183999.1		MEHO01183999.1:1-742	1.48664	-4.79674	-27.7948	0.174558	0.306095	0	7.35144	1.56842	0	0	0		0			0				0			0
MEHO01239776.1		MEHO01239776.1:1-610	1.48664	-4.79674	-27.7948	0.174558	0.306095	0	7.35144	1.56842	0	0	0		0			0				0			0
MEHO01301790.1		MEHO01301790.1:1-511	1.48664	-4.79674	-27.7948	0.174558	0.306095	0	7.35144	1.56842	0	0	0		0			0				0			0
MEHO01575419.1		MEHO01575419.1:1-256	1.48664	-4.79674	-27.7948	0.174558	0.306095	0	7.35144	1.56842	0	0	0		0			0				0			0
MEHO01033777.1		MEHO01033777.1:1-2096	1.4838	-4.7941	-27.744	0.174495	0.306082	1.55135	7.35144	0	0	0	0		0			0				0			0
MEHO01038662.1		MEHO01038662.1:1-1968	1.4838	-4.7941	-27.744	0.174495	0.306082	1.55135	7.35144	0	0	0	0		2	GO:0005887|GO:0051119	C:integral component of plasma membrane|F:sugar transmembrane transporter activity	0				1	PF03083	MtN3_slv	0
MEHO01174306.1		MEHO01174306.1:1-773	1.4838	-4.7941	-27.744	0.174495	0.306082	1.55135	7.35144	0	0	0	0		0			0				0			0
MEHO01250937.1		MEHO01250937.1:1-589	1.4838	-4.7941	-27.744	0.174495	0.306082	1.55135	7.35144	0	0	0	0		0			0				0			0
MEHO01339622.1		MEHO01339622.1:1-465	1.4838	-4.7941	-27.744	0.174495	0.306082	1.55135	7.35144	0	0	0	0		0			0				0			0
MEHO01628678.1		MEHO01628678.1:1-222	1.4838	-4.7941	-27.744	0.174495	0.306082	1.55135	7.35144	0	0	0	0		0			0				0			0
MEHO01039323.1		MEHO01039323.1:1-1952	21.7237	-4.77727	-27.4221	1.04e-16	2.48801e-15	34.1297	36.7572	54.8948	2.14807	1.32657	1.08577		0			0				0			0
MEHO01073070.1		MEHO01073070.1:1-1407	5.55478	-4.77388	-27.3578	3.31859e-05	0.000209685	9.30809	16.5407	6.2737	0	0.663284	0.542884		0			0				0			0
MEHO01228637.1		MEHO01228637.1:1-632	13.627	-4.76839	-27.2539	4.46253e-11	6.93803e-10	32.5783	25.73	20.3895	1.07403	1.98985	0		0			0				0			0
MEHO01070567.1		MEHO01070567.1:1-1435	5.35029	-4.76419	-27.1746	3.60492e-05	0.000225259	10.8594	9.1893	10.979	1.07403	0	0		0			0				0			0
MEHO01199685.1		MEHO01199685.1:1-699	2.97111	-4.76316	-27.1553	0.00092393	0.0040272	1.55135	11.0272	4.70527	0	0	0.542884		0			0				0			0
MEHO01456633.1		MEHO01456633.1:1-351	5.27583	-4.74074	-26.7365	4.02461e-05	0.000248688	13.9621	5.51358	10.979	0.537017	0.663284	0		0			0				0			0
MEHO01237709.1		MEHO01237709.1:1-614	2.87561	-4.73641	-26.6565	0.000878523	0.00385194	4.65404	7.35144	4.70527	0	0	0.542884		0			0				0			0
MEHO01073379.1		MEHO01073379.1:1-1404	1.44174	-4.73608	-26.6503	0.0111214	0.0345397	0	5.51358	3.13685	0	0	0		0			0				0			0
MEHO01169267.1		MEHO01169267.1:1-790	1.44174	-4.73608	-26.6503	0.0111214	0.0345397	0	5.51358	3.13685	0	0	0		0			0				0			0
MEHO01281756.1		MEHO01281756.1:1-539	1.44174	-4.73608	-26.6503	0.0111214	0.0345397	0	5.51358	3.13685	0	0	0		0			0				0			0
MEHO01406456.1		MEHO01406456.1:1-396	1.44174	-4.73608	-26.6503	0.0111214	0.0345397	0	5.51358	3.13685	0	0	0		0			0				0			0
MEHO01012203.1		MEHO01012203.1:1-3194	1.43605	-4.73205	-26.5759	0.0113041	0.0350222	3.1027	5.51358	0	0	0	0		0			0				0			0
MEHO01130484.1		MEHO01130484.1:1-958	1.43605	-4.73205	-26.5759	0.0113041	0.0350222	3.1027	5.51358	0	0	0	0		0			0				0			0
MEHO01155354.1		MEHO01155354.1:1-841	1.43605	-4.73205	-26.5759	0.0113041	0.0350222	3.1027	5.51358	0	0	0	0		3	GO:0046872|GO:0003676|GO:0004523	F:metal ion binding|F:nucleic acid binding|F:RNA-DNA hybrid ribonuclease activity	0				1	PF13966	zf-RVT	0
MEHO01205727.1		MEHO01205727.1:1-683	1.43605	-4.73205	-26.5759	0.0113041	0.0350222	3.1027	5.51358	0	0	0	0		6	GO:0004190|GO:0004519|GO:0003676|GO:0003964|GO:0008270|GO:0015074	F:aspartic-type endopeptidase activity|F:endonuclease activity|F:nucleic acid binding|F:RNA-directed DNA polymerase activity|F:zinc ion binding|P:DNA integration	0				4	PF13976|PF00665|PF07727|PF00098	gag_pre-integrs|rve|RVT_2|zf-CCHC	0
MEHO01348554.1		MEHO01348554.1:1-454	1.43605	-4.73205	-26.5759	0.0113041	0.0350222	3.1027	5.51358	0	0	0	0		0			0				0			0
MEHO01006696.1		MEHO01006696.1:1-3923	1.43889	-4.73197	-26.5745	0.00900383	0.0289677	1.55135	5.51358	1.56842	0	0	0		0			0				0			0
MEHO01078373.1		MEHO01078373.1:1-1351	1.43889	-4.73197	-26.5745	0.00900383	0.0289677	1.55135	5.51358	1.56842	0	0	0		0			0				0			0
MEHO01107216.1		MEHO01107216.1:1-1105	1.43889	-4.73197	-26.5745	0.00900383	0.0289677	1.55135	5.51358	1.56842	0	0	0		1	GO:0005739	C:mitochondrion	0				1	PF07727	RVT_2	1	COG2801	X	Transposase InsO and inactivated derivatives
MEHO01154987.1		MEHO01154987.1:1-843	1.43889	-4.73197	-26.5745	0.00900383	0.0289677	1.55135	5.51358	1.56842	0	0	0		0			0				0			0
MEHO01235598.1		MEHO01235598.1:1-618	1.43889	-4.73197	-26.5745	0.00900383	0.0289677	1.55135	5.51358	1.56842	0	0	0		3	GO:0016021|GO:0005524|GO:0004674	C:integral component of membrane|F:ATP binding|F:protein serine/threonine kinase activity	0				3	PF13855|PF12819|PF07714	LRR_8|Malectin_like|Pkinase_Tyr	1	COG0515	T	Serine/threonine protein kinase
MEHO01242256.1		MEHO01242256.1:1-605	1.43889	-4.73197	-26.5745	0.00900383	0.0289677	1.55135	5.51358	1.56842	0	0	0		0			0				0			0
MEHO01278044.1		MEHO01278044.1:1-545	1.43889	-4.73197	-26.5745	0.00900383	0.0289677	1.55135	5.51358	1.56842	0	0	0		0			0				0			0
MEHO01388276.1		MEHO01388276.1:1-413	1.43889	-4.73197	-26.5745	0.00900383	0.0289677	1.55135	5.51358	1.56842	0	0	0		0			0				0			0
MEHO01448615.1		MEHO01448615.1:1-357	1.43889	-4.73197	-26.5745	0.00900383	0.0289677	1.55135	5.51358	1.56842	0	0	0		0			0				0			0
MEHO01061498.1		MEHO01061498.1:1-1549	42.1366	-4.73017	-26.5414	1.35531e-30	6.09139e-29	71.362	73.5144	98.8107	3.2221	2.65314	3.2573		0			0				0			0
MEHO01048020.1		MEHO01048020.1:1-1769	2.84792	-4.72394	-26.427	0.000916602	0.0039984	6.20539	5.51358	4.70527	0	0.663284	0		0			0				0			0
MEHO01271782.1		MEHO01271782.1:1-555	2.84792	-4.72394	-26.427	0.000916602	0.0039984	6.20539	5.51358	4.70527	0	0.663284	0		0			0				0			0
MEHO01412258.1		MEHO01412258.1:1-390	2.82688	-4.72394	-26.427	0.000930101	0.00405093	6.20539	5.51358	4.70527	0.537017	0	0		0			0				0			0
MEHO01256536.1		MEHO01256536.1:1-579	2.84508	-4.72312	-26.4119	0.000967955	0.00419989	7.75674	5.51358	3.13685	0	0.663284	0		0			0				0			0
MEHO01176465.1		MEHO01176465.1:1-765	13.1021	-4.71289	-26.2254	7.7119e-11	1.17008e-09	23.2702	25.73	26.6632	0.537017	1.32657	1.08577		0			0				0			0
MEHO01227509.1		MEHO01227509.1:1-634	2.78579	-4.71269	-26.2217	0.00102982	0.0044377	4.65404	3.67572	7.84212	0	0	0.542884		0			0				0			0
MEHO01085266.1		MEHO01085266.1:1-1284	41.7954	-4.71225	-26.2138	9.83507e-31	4.45638e-29	80.6701	80.8658	79.9896	3.75912	3.31642	2.17153		0			0				0			0
MEHO01123330.1		MEHO01123330.1:1-1000	5.38603	-4.71209	-26.2108	5.68884e-05	0.000339022	7.75674	20.2165	3.13685	0	0.663284	0.542884		0			0				0			0
MEHO01424885.1		MEHO01424885.1:1-379	2.78295	-4.71195	-26.2083	0.00101115	0.00436461	6.20539	3.67572	6.2737	0	0	0.542884		0			0				0			0
MEHO01064784.1		MEHO01064784.1:1-1505	1.39683	-4.7056	-26.0932	0.0126837	0.0384814	0	3.67572	4.70527	0	0	0		0			0				0			0
MEHO01065325.1		MEHO01065325.1:1-1498	1.39683	-4.7056	-26.0932	0.0126837	0.0384814	0	3.67572	4.70527	0	0	0		3	GO:0005634|GO:0008270|GO:0006355	C:nucleus|F:zinc ion binding|P:regulation of transcription, DNA-templated	0				2	PF10551|PF04434	MULE|SWIM	0
MEHO01072309.1		MEHO01072309.1:1-1416	1.39683	-4.7056	-26.0932	0.0126837	0.0384814	0	3.67572	4.70527	0	0	0		10	GO:0005737|GO:0004190|GO:0003677|GO:0003887|GO:0004519|GO:0046872|GO:0003723|GO:0003964|GO:0015074|GO:0006310	C:cytoplasm|F:aspartic-type endopeptidase activity|F:DNA binding|F:DNA-directed DNA polymerase activity|F:endonuclease activity|F:metal ion binding|F:RNA binding|F:RNA-directed DNA polymerase activity|P:DNA integration|P:DNA recombination	0				3	PF12382|PF00665|PF00078	Peptidase_A2E|rve|RVT_1	0
MEHO01205423.1		MEHO01205423.1:1-684	1.39683	-4.7056	-26.0932	0.0126837	0.0384814	0	3.67572	4.70527	0	0	0		0			0				0			0
MEHO01216787.1		MEHO01216787.1:1-657	1.39683	-4.7056	-26.0932	0.0126837	0.0384814	0	3.67572	4.70527	0	0	0		6	GO:0004190|GO:0004519|GO:0003676|GO:0003964|GO:0008270|GO:0015074	F:aspartic-type endopeptidase activity|F:endonuclease activity|F:nucleic acid binding|F:RNA-directed DNA polymerase activity|F:zinc ion binding|P:DNA integration	0				4	PF13976|PF00665|PF07727|PF00098	gag_pre-integrs|rve|RVT_2|zf-CCHC	0
MEHO01230384.1		MEHO01230384.1:1-628	1.39683	-4.7056	-26.0932	0.0126837	0.0384814	0	3.67572	4.70527	0	0	0		0			0				0			0
MEHO01369836.1		MEHO01369836.1:1-432	1.39683	-4.7056	-26.0932	0.0126837	0.0384814	0	3.67572	4.70527	0	0	0		0			0				0			0
MEHO01023194.1		MEHO01023194.1:1-2482	1.39399	-4.70252	-26.0375	0.00958144	0.0304751	1.55135	3.67572	3.13685	0	0	0		0			0				0			0
MEHO01030816.1		MEHO01030816.1:1-2187	1.39399	-4.70252	-26.0375	0.00958144	0.0304751	1.55135	3.67572	3.13685	0	0	0		0			0				0			0
MEHO01047533.1		MEHO01047533.1:1-1778	1.39399	-4.70252	-26.0375	0.00958144	0.0304751	1.55135	3.67572	3.13685	0	0	0		6	GO:0005576|GO:0020037|GO:0046872|GO:0004601|GO:0042744|GO:0006979	C:extracellular region|F:heme binding|F:metal ion binding|F:peroxidase activity|P:hydrogen peroxide catabolic process|P:response to oxidative stress	1	K00430	peroxidase [EC:1.11.1.7]	ko00940; Phenylpropanoid biosynthesis | ko01100; Metabolic pathways | ko01110; Biosynthesis of secondary metabolites	1	PF00141	peroxidase	0
MEHO01058361.1		MEHO01058361.1:1-1594	1.39399	-4.70252	-26.0375	0.00958144	0.0304751	1.55135	3.67572	3.13685	0	0	0		0			0				0			0
MEHO01081654.1		MEHO01081654.1:1-1319	1.39399	-4.70252	-26.0375	0.00958144	0.0304751	1.55135	3.67572	3.13685	0	0	0		0			0				0			0
MEHO01089055.1		MEHO01089055.1:1-1249	1.39399	-4.70252	-26.0375	0.00958144	0.0304751	1.55135	3.67572	3.13685	0	0	0		0			0				0			0
MEHO01093635.1		MEHO01093635.1:1-1210	1.39399	-4.70252	-26.0375	0.00958144	0.0304751	1.55135	3.67572	3.13685	0	0	0		0			0				0			0
MEHO01163634.1		MEHO01163634.1:1-810	1.39399	-4.70252	-26.0375	0.00958144	0.0304751	1.55135	3.67572	3.13685	0	0	0		0			0				0			0
MEHO01180572.1		MEHO01180572.1:1-753	1.39399	-4.70252	-26.0375	0.00958144	0.0304751	1.55135	3.67572	3.13685	0	0	0		0			0				0			0
MEHO01191041.1		MEHO01191041.1:1-722	1.39399	-4.70252	-26.0375	0.00958144	0.0304751	1.55135	3.67572	3.13685	0	0	0		0			0				0			0
MEHO01306288.1		MEHO01306288.1:1-505	1.39399	-4.70252	-26.0375	0.00958144	0.0304751	1.55135	3.67572	3.13685	0	0	0		0			0				0			0
MEHO01429916.1		MEHO01429916.1:1-374	1.39399	-4.70252	-26.0375	0.00958144	0.0304751	1.55135	3.67572	3.13685	0	0	0		17	GO:0005737|GO:0005634|GO:0000943|GO:0004190|GO:0005524|GO:0003677|GO:0003887|GO:0008233|GO:0004540|GO:0003723|GO:0003964|GO:0004523|GO:0008270|GO:0015074|GO:0006310|GO:0032197|GO:0019076	C:cytoplasm|C:nucleus|C:retrotransposon nucleocapsid|F:aspartic-type endopeptidase activity|F:ATP binding|F:DNA binding|F:DNA-directed DNA polymerase activity|F:peptidase activity|F:ribonuclease activity|F:RNA binding|F:RNA-directed DNA polymerase activity|F:RNA-DNA hybrid ribonuclease activity|F:zinc ion binding|P:DNA integration|P:DNA recombination|P:transposition, RNA-mediated|P:viral release …	1	K07497	putative transposase		3	PF12384|PF00665|PF00078	Peptidase_A2B|rve|RVT_1	0
MEHO01464271.1		MEHO01464271.1:1-344	1.39399	-4.70252	-26.0375	0.00958144	0.0304751	1.55135	3.67572	3.13685	0	0	0		0			0				0			0
MEHO01499937.1		MEHO01499937.1:1-315	1.39399	-4.70252	-26.0375	0.00958144	0.0304751	1.55135	3.67572	3.13685	0	0	0		0			0				0			0
MEHO01581616.1		MEHO01581616.1:1-252	1.39399	-4.70252	-26.0375	0.00958144	0.0304751	1.55135	3.67572	3.13685	0	0	0		0			0				0			0
MEHO01001958.1		MEHO01001958.1:1-5447	1.39114	-4.70054	-26.0018	0.00966223	0.0306619	3.1027	3.67572	1.56842	0	0	0		5	GO:0005634|GO:0019784|GO:0004843|GO:0043130|GO:0071108	C:nucleus|F:NEDD8-specific protease activity|F:thiol-dependent ubiquitin-specific protease activity|F:ubiquitin binding|P:protein K48-linked deubiquitination	1	K09602	ubiquitin thioesterase protein OTUB1 [EC:3.4.19.12]		1	PF10275	Peptidase_C65	0
MEHO01003188.1		MEHO01003188.1:1-4844	1.39114	-4.70054	-26.0018	0.00966223	0.0306619	3.1027	3.67572	1.56842	0	0	0		0			0				0			0
MEHO01012393.1		MEHO01012393.1:1-3175	1.39114	-4.70054	-26.0018	0.00966223	0.0306619	3.1027	3.67572	1.56842	0	0	0		5	GO:0009507|GO:0030529|GO:0000166|GO:0003723|GO:0006397	C:chloroplast|C:intracellular ribonucleoprotein complex|F:nucleotide binding|F:RNA binding|P:mRNA processing	0				1	PF00076	RRM_1	0
MEHO01018983.1		MEHO01018983.1:1-2692	1.39114	-4.70054	-26.0018	0.00966223	0.0306619	3.1027	3.67572	1.56842	0	0	0		0			0				0			0
MEHO01033912.1		MEHO01033912.1:1-2092	1.39114	-4.70054	-26.0018	0.00966223	0.0306619	3.1027	3.67572	1.56842	0	0	0		1	GO:0016747	F:transferase activity, transferring acyl groups other than amino-acyl groups	0				1	PF02458	Transferase	0
MEHO01078795.1		MEHO01078795.1:1-1347	1.39114	-4.70054	-26.0018	0.00966223	0.0306619	3.1027	3.67572	1.56842	0	0	0		4	GO:0010282|GO:0008234|GO:0007568|GO:0010623	C:senescence-associated vacuole|F:cysteine-type peptidase activity|P:aging|P:developmental programmed cell death	0				2	PF08246|PF00112	Inhibitor_I29|Peptidase_C1	1	COG4870	O	Cysteine protease, C1A family
MEHO01092407.1		MEHO01092407.1:1-1220	1.39114	-4.70054	-26.0018	0.00966223	0.0306619	3.1027	3.67572	1.56842	0	0	0		0			0				0			0
MEHO01110406.1		MEHO01110406.1:1-1083	1.39114	-4.70054	-26.0018	0.00966223	0.0306619	3.1027	3.67572	1.56842	0	0	0		0			0				0			0
MEHO01121842.1		MEHO01121842.1:1-1009	1.39114	-4.70054	-26.0018	0.00966223	0.0306619	3.1027	3.67572	1.56842	0	0	0		0			0				0			0
MEHO01132533.1		MEHO01132533.1:1-947	1.39114	-4.70054	-26.0018	0.00966223	0.0306619	3.1027	3.67572	1.56842	0	0	0		0			0				0			0
MEHO01147541.1		MEHO01147541.1:1-874	1.39114	-4.70054	-26.0018	0.00966223	0.0306619	3.1027	3.67572	1.56842	0	0	0		0			0				0			0
MEHO01205450.1		MEHO01205450.1:1-684	1.39114	-4.70054	-26.0018	0.00966223	0.0306619	3.1027	3.67572	1.56842	0	0	0		0			0				0			0
MEHO01218643.1		MEHO01218643.1:1-653	1.39114	-4.70054	-26.0018	0.00966223	0.0306619	3.1027	3.67572	1.56842	0	0	0		0			0				0			0
MEHO01344731.1		MEHO01344731.1:1-459	1.39114	-4.70054	-26.0018	0.00966223	0.0306619	3.1027	3.67572	1.56842	0	0	0		0			0				0			0
MEHO01017760.1		MEHO01017760.1:1-2766	1.38829	-4.69934	-25.9802	0.0130164	0.0393264	4.65404	3.67572	0	0	0	0		0			0				0			0
MEHO01053308.1		MEHO01053308.1:1-1675	1.38829	-4.69934	-25.9802	0.0130164	0.0393264	4.65404	3.67572	0	0	0	0		0			0				0			0
MEHO01058950.1		MEHO01058950.1:1-1585	1.38829	-4.69934	-25.9802	0.0130164	0.0393264	4.65404	3.67572	0	0	0	0		0			0				0			0
MEHO01095787.1		MEHO01095787.1:1-1193	1.38829	-4.69934	-25.9802	0.0130164	0.0393264	4.65404	3.67572	0	0	0	0		0			0				0			0
MEHO01146967.1		MEHO01146967.1:1-877	1.38829	-4.69934	-25.9802	0.0130164	0.0393264	4.65404	3.67572	0	0	0	0		0			0				0			0
MEHO01148304.1		MEHO01148304.1:1-871	1.38829	-4.69934	-25.9802	0.0130164	0.0393264	4.65404	3.67572	0	0	0	0		0			0				0			0
MEHO01201166.1		MEHO01201166.1:1-695	1.38829	-4.69934	-25.9802	0.0130164	0.0393264	4.65404	3.67572	0	0	0	0		0			0				0			0
MEHO01235458.1		MEHO01235458.1:1-618	1.38829	-4.69934	-25.9802	0.0130164	0.0393264	4.65404	3.67572	0	0	0	0		0			0				0			0
MEHO01385121.1		MEHO01385121.1:1-416	1.38829	-4.69934	-25.9802	0.0130164	0.0393264	4.65404	3.67572	0	0	0	0		0			0				0			0
MEHO01427923.1		MEHO01427923.1:1-376	1.38829	-4.69934	-25.9802	0.0130164	0.0393264	4.65404	3.67572	0	0	0	0		0			0				0			0
MEHO01484457.1		MEHO01484457.1:1-327	1.38829	-4.69934	-25.9802	0.0130164	0.0393264	4.65404	3.67572	0	0	0	0		2	GO:0016874|GO:0004842	F:ligase activity|F:ubiquitin-protein transferase activity	0				1	PF04564	U-box	0
MEHO01037962.1		MEHO01037962.1:1-1984	2.73804	-4.69887	-25.9718	0.00118446	0.00500262	6.20539	1.83786	7.84212	0	0	0.542884		0			0				0			0
MEHO01008893.1		MEHO01008893.1:1-3571	2.73707	-4.69886	-25.9716	0.00118539	0.00500462	6.20539	1.83786	7.84212	0.537017	0	0		0			0				0			0
MEHO01023017.1		MEHO01023017.1:1-2490	2.73707	-4.69886	-25.9716	0.00118539	0.00500462	6.20539	1.83786	7.84212	0.537017	0	0		9	GO:0030054|GO:0005634|GO:0055120|GO:0061630|GO:0008270|GO:0040039|GO:0018996|GO:0042787|GO:0055002	C:cell junction|C:nucleus|C:striated muscle dense body|F:ubiquitin protein ligase activity|F:zinc ion binding|P:inductive cell migration|P:molting cycle, collagen and cuticulin-based cuticle|P:protein ubiquitination involved in ubiquitin-dependent protein catabolic process|P:striated muscle cell development	1	K10666	E3 ubiquitin-protein ligase RNF5 [EC:2.3.2.27]	ko04141; Protein processing in endoplasmic reticulum	0			0
MEHO01086114.1		MEHO01086114.1:1-1276	2.73707	-4.69886	-25.9716	0.00118539	0.00500462	6.20539	1.83786	7.84212	0.537017	0	0		0			0				0			0
MEHO01310271.1		MEHO01310271.1:1-500	7.71447	-4.69398	-25.8839	6.85153e-07	6.12907e-06	9.30809	16.5407	18.8211	1.07403	0	0.542884		0			0				0			0
MEHO01025817.1		MEHO01025817.1:1-2368	7.6754	-4.68171	-25.6647	6.47817e-07	5.81849e-06	17.0648	14.7029	12.5474	1.07403	0.663284	0		0			0				0			0
MEHO01089367.1		MEHO01089367.1:1-1247	2.70467	-4.67984	-25.6314	0.00167179	0.00674399	10.8594	0	4.70527	0	0.663284	0		4	GO:0009507|GO:0008270|GO:1900865|GO:0016554	C:chloroplast|F:zinc ion binding|P:chloroplast RNA modification|P:cytidine to uridine editing	0				4	PF14432|PF01535|PF12854|PF13041	DYW_deaminase|PPR|PPR_1|PPR_2	0
MEHO01009992.1		MEHO01009992.1:1-3432	1.34908	-4.67245	-25.5004	0.0116615	0.0359392	1.55135	1.83786	4.70527	0	0	0		4	GO:0005794|GO:0016021|GO:0016413|GO:0071554	C:Golgi apparatus|C:integral component of membrane|F:O-acetyltransferase activity|P:cell wall organization or biogenesis	0				2	PF13839|PF14416	PC-Esterase|PMR5N	0
MEHO01039304.1		MEHO01039304.1:1-1953	1.34908	-4.67245	-25.5004	0.0116615	0.0359392	1.55135	1.83786	4.70527	0	0	0		14	GO:0043231|GO:0052638|GO:0080043|GO:0080044|GO:0035251|GO:0071475|GO:0071215|GO:0070301|GO:0042631|GO:0009813|GO:0052696|GO:0080024|GO:0080167|GO:0010016	C:intracellular membrane-bounded organelle|F:indole-3-butyrate beta-glucosyltransferase activity|F:quercetin 3-O-glucosyltransferase activity|F:quercetin 7-O-glucosyltransferase activity|F:UDP-glucosyltransferase activity|P:cellular hyperosmotic salinity response|P:cellular response to abscisic acid stimulus|P:cellular response to hydrogen peroxide|P:cellular response to water deprivation|P:flavo…	0				1	PF00201	UDPGT	1	COG1819	G	UDP:flavonoid glycosyltransferase YjiC, YdhE family
MEHO01058630.1		MEHO01058630.1:1-1590	1.34908	-4.67245	-25.5004	0.0116615	0.0359392	1.55135	1.83786	4.70527	0	0	0		7	GO:0005737|GO:0005874|GO:0005524|GO:0003777|GO:0051301|GO:0007018|GO:0007067	C:cytoplasm|C:microtubule|F:ATP binding|F:microtubule motor activity|P:cell division|P:microtubule-based movement|P:mitotic nuclear division	0				1	PF00225	Kinesin	0
MEHO01076706.1		MEHO01076706.1:1-1369	1.34908	-4.67245	-25.5004	0.0116615	0.0359392	1.55135	1.83786	4.70527	0	0	0		0			0				0			0
MEHO01121694.1		MEHO01121694.1:1-1010	1.34908	-4.67245	-25.5004	0.0116615	0.0359392	1.55135	1.83786	4.70527	0	0	0		5	GO:0000139|GO:0016021|GO:0016760|GO:0071555|GO:0030244	C:Golgi membrane|C:integral component of membrane|F:cellulose synthase (UDP-forming) activity|P:cell wall organization|P:cellulose biosynthetic process	0				1	PF03552	Cellulose_synt	0
MEHO01150030.1		MEHO01150030.1:1-863	1.34908	-4.67245	-25.5004	0.0116615	0.0359392	1.55135	1.83786	4.70527	0	0	0		7	GO:0046872|GO:0003964|GO:0009036|GO:0006310|GO:0090305|GO:0032199|GO:0032197	F:metal ion binding|F:RNA-directed DNA polymerase activity|F:Type II site-specific deoxyribonuclease activity|P:DNA recombination|P:nucleic acid phosphodiester bond hydrolysis|P:reverse transcription involved in RNA-mediated transposition|P:transposition, RNA-mediated	0				3	PF08333|PF03372|PF00078	DUF1725|Exo_endo_phos|RVT_1	0
MEHO01193616.1		MEHO01193616.1:1-715	1.34908	-4.67245	-25.5004	0.0116615	0.0359392	1.55135	1.83786	4.70527	0	0	0		0			0				0			0
MEHO01317194.1		MEHO01317194.1:1-491	1.34908	-4.67245	-25.5004	0.0116615	0.0359392	1.55135	1.83786	4.70527	0	0	0		0			0				0			0
MEHO01371248.1		MEHO01371248.1:1-430	1.34908	-4.67245	-25.5004	0.0116615	0.0359392	1.55135	1.83786	4.70527	0	0	0		0			0				0			0
MEHO01102227.1		MEHO01102227.1:1-1141	74.0336	-4.672	-25.4925	4.17499e-51	3.36308e-49	150.481	154.38	122.337	5.90719	7.29613	3.80018		0			0				0			0
MEHO01000718.1		MEHO01000718.1:1-6810	1.34623	-4.67059	-25.4675	0.0110234	0.0342801	3.1027	1.83786	3.13685	0	0	0		3	GO:0005840|GO:0003735|GO:0006412	C:ribosome|F:structural constituent of ribosome|P:translation	1	K02959	small subunit ribosomal protein S16	ko03010; Ribosome	1	PF00886	Ribosomal_S16	1	COG0228	J	Ribosomal protein S16
MEHO01006962.1		MEHO01006962.1:1-3877	1.34623	-4.67059	-25.4675	0.0110234	0.0342801	3.1027	1.83786	3.13685	0	0	0		0			0				0			0
MEHO01011665.1		MEHO01011665.1:1-3248	1.34623	-4.67059	-25.4675	0.0110234	0.0342801	3.1027	1.83786	3.13685	0	0	0		6	GO:0004190|GO:0004519|GO:0003676|GO:0003964|GO:0008270|GO:0015074	F:aspartic-type endopeptidase activity|F:endonuclease activity|F:nucleic acid binding|F:RNA-directed DNA polymerase activity|F:zinc ion binding|P:DNA integration	0				4	PF13976|PF00665|PF07727|PF00098	gag_pre-integrs|rve|RVT_2|zf-CCHC	0
MEHO01018957.1		MEHO01018957.1:1-2694	1.34623	-4.67059	-25.4675	0.0110234	0.0342801	3.1027	1.83786	3.13685	0	0	0		6	GO:0004190|GO:0004519|GO:0003676|GO:0003964|GO:0008270|GO:0015074	F:aspartic-type endopeptidase activity|F:endonuclease activity|F:nucleic acid binding|F:RNA-directed DNA polymerase activity|F:zinc ion binding|P:DNA integration	0				4	PF13976|PF00665|PF07727|PF00098	gag_pre-integrs|rve|RVT_2|zf-CCHC	0
MEHO01019173.1		MEHO01019173.1:1-2683	1.34623	-4.67059	-25.4675	0.0110234	0.0342801	3.1027	1.83786	3.13685	0	0	0		0			0				0			0
MEHO01065291.1		MEHO01065291.1:1-1498	1.34623	-4.67059	-25.4675	0.0110234	0.0342801	3.1027	1.83786	3.13685	0	0	0		0			0				0			0
MEHO01089042.1		MEHO01089042.1:1-1249	1.34623	-4.67059	-25.4675	0.0110234	0.0342801	3.1027	1.83786	3.13685	0	0	0		4	GO:0046872|GO:0008171|GO:0008757|GO:0032259	F:metal ion binding|F:O-methyltransferase activity|F:S-adenosylmethionine-dependent methyltransferase activity|P:methylation	1	K18883	tricin synthase [EC:2.1.1.175]		1	PF01596	Methyltransf_3	1	COG4122	R	Predicted O-methyltransferase YrrM
MEHO01119024.1		MEHO01119024.1:1-1027	1.34623	-4.67059	-25.4675	0.0110234	0.0342801	3.1027	1.83786	3.13685	0	0	0		0			0				0			0
MEHO01119067.1		MEHO01119067.1:1-1026	1.34623	-4.67059	-25.4675	0.0110234	0.0342801	3.1027	1.83786	3.13685	0	0	0		0			0				0			0
MEHO01137078.1		MEHO01137078.1:1-924	1.34623	-4.67059	-25.4675	0.0110234	0.0342801	3.1027	1.83786	3.13685	0	0	0		0			0				0			0
MEHO01164270.1		MEHO01164270.1:1-807	1.34623	-4.67059	-25.4675	0.0110234	0.0342801	3.1027	1.83786	3.13685	0	0	0		0			0				0			0
MEHO01175847.1		MEHO01175847.1:1-767	1.34623	-4.67059	-25.4675	0.0110234	0.0342801	3.1027	1.83786	3.13685	0	0	0		0			0				0			0
MEHO01195586.1		MEHO01195586.1:1-709	1.34623	-4.67059	-25.4675	0.0110234	0.0342801	3.1027	1.83786	3.13685	0	0	0		0			0				0			0
MEHO01216829.1		MEHO01216829.1:1-657	1.34623	-4.67059	-25.4675	0.0110234	0.0342801	3.1027	1.83786	3.13685	0	0	0		3	GO:0005829|GO:0052689|GO:0008152	C:cytosol|F:carboxylic ester hydrolase activity|P:metabolic process	0				1	PF07859	Abhydrolase_3	1	COG0657	I	Acetyl esterase/lipase
MEHO01253719.1		MEHO01253719.1:1-584	1.34623	-4.67059	-25.4675	0.0110234	0.0342801	3.1027	1.83786	3.13685	0	0	0		0			0				0			0
MEHO01254363.1		MEHO01254363.1:1-583	1.34623	-4.67059	-25.4675	0.0110234	0.0342801	3.1027	1.83786	3.13685	0	0	0		0			0				0			0
MEHO01339368.1		MEHO01339368.1:1-465	1.34623	-4.67059	-25.4675	0.0110234	0.0342801	3.1027	1.83786	3.13685	0	0	0		0			0				0			0
MEHO01340732.1		MEHO01340732.1:1-463	1.34623	-4.67059	-25.4675	0.0110234	0.0342801	3.1027	1.83786	3.13685	0	0	0		0			0				0			0
MEHO01010126.1		MEHO01010126.1:1-3417	1.35193	-4.66942	-25.4469	0.170579	0.302539	0	1.83786	6.2737	0	0	0		0			0				0			0
MEHO01018699.1		MEHO01018699.1:1-2709	1.35193	-4.66942	-25.4469	0.170579	0.302539	0	1.83786	6.2737	0	0	0		0			0				0			0
MEHO01393236.1		MEHO01393236.1:1-408	1.35193	-4.66942	-25.4469	0.170579	0.302539	0	1.83786	6.2737	0	0	0		0			0				0			0
MEHO01486454.1		MEHO01486454.1:1-326	1.35193	-4.66942	-25.4469	0.170579	0.302539	0	1.83786	6.2737	0	0	0		0			0				0			0
MEHO01009611.1		MEHO01009611.1:1-3479	1.34339	-4.66829	-25.4271	0.0118637	0.0363775	4.65404	1.83786	1.56842	0	0	0		0			0				0			0
MEHO01010399.1		MEHO01010399.1:1-3387	1.34339	-4.66829	-25.4271	0.0118637	0.0363775	4.65404	1.83786	1.56842	0	0	0		0			0				0			0
MEHO01027121.1		MEHO01027121.1:1-2319	1.34339	-4.66829	-25.4271	0.0118637	0.0363775	4.65404	1.83786	1.56842	0	0	0		0			0				0			0
MEHO01046993.1		MEHO01046993.1:1-1788	1.34339	-4.66829	-25.4271	0.0118637	0.0363775	4.65404	1.83786	1.56842	0	0	0		0			0				0			0
MEHO01047831.1		MEHO01047831.1:1-1773	1.34339	-4.66829	-25.4271	0.0118637	0.0363775	4.65404	1.83786	1.56842	0	0	0		0			0				0			0
MEHO01057171.1		MEHO01057171.1:1-1612	1.34339	-4.66829	-25.4271	0.0118637	0.0363775	4.65404	1.83786	1.56842	0	0	0		0			0				0			0
MEHO01068901.1		MEHO01068901.1:1-1456	1.34339	-4.66829	-25.4271	0.0118637	0.0363775	4.65404	1.83786	1.56842	0	0	0		0			0				0			0
MEHO01071982.1		MEHO01071982.1:1-1419	1.34339	-4.66829	-25.4271	0.0118637	0.0363775	4.65404	1.83786	1.56842	0	0	0		0			0				0			0
MEHO01088582.1		MEHO01088582.1:1-1253	1.34339	-4.66829	-25.4271	0.0118637	0.0363775	4.65404	1.83786	1.56842	0	0	0		0			0				0			0
MEHO01154946.1		MEHO01154946.1:1-843	1.34339	-4.66829	-25.4271	0.0118637	0.0363775	4.65404	1.83786	1.56842	0	0	0		0			0				0			0
MEHO01157773.1		MEHO01157773.1:1-832	1.34339	-4.66829	-25.4271	0.0118637	0.0363775	4.65404	1.83786	1.56842	0	0	0		0			0				0			0
MEHO01160557.1		MEHO01160557.1:1-821	1.34339	-4.66829	-25.4271	0.0118637	0.0363775	4.65404	1.83786	1.56842	0	0	0		0			0				0			0
MEHO01162768.1		MEHO01162768.1:1-813	1.34339	-4.66829	-25.4271	0.0118637	0.0363775	4.65404	1.83786	1.56842	0	0	0		0			0				0			0
MEHO01207036.1		MEHO01207036.1:1-680	1.34339	-4.66829	-25.4271	0.0118637	0.0363775	4.65404	1.83786	1.56842	0	0	0		4	GO:0005737|GO:0005524|GO:0016485|GO:0009408	C:cytoplasm|F:ATP binding|P:protein processing|P:response to heat	1	K03695	ATP-dependent Clp protease ATP-binding subunit ClpB	ko04213; Longevity regulating pathway - multiple species	4	PF00004|PF07724|PF02861|PF10431	AAA|AAA_2|Clp_N|ClpB_D2-small	1	COG0542	O	ATP-dependent Clp protease ATP-binding subunit ClpA
MEHO01215676.1		MEHO01215676.1:1-660	1.34339	-4.66829	-25.4271	0.0118637	0.0363775	4.65404	1.83786	1.56842	0	0	0		0			0				0			0
MEHO01273536.1		MEHO01273536.1:1-552	1.34339	-4.66829	-25.4271	0.0118637	0.0363775	4.65404	1.83786	1.56842	0	0	0		0			0				0			0
MEHO01282072.1		MEHO01282072.1:1-539	1.34339	-4.66829	-25.4271	0.0118637	0.0363775	4.65404	1.83786	1.56842	0	0	0		10	GO:0005847|GO:0003729|GO:0000166|GO:0042868|GO:0048589|GO:0031047|GO:0045892|GO:0098789|GO:0060968|GO:0031123	C:mRNA cleavage and polyadenylation specificity factor complex|F:mRNA binding|F:nucleotide binding|P:antisense RNA metabolic process|P:developmental growth|P:gene silencing by RNA|P:negative regulation of transcription, DNA-templated|P:pre-mRNA cleavage required for polyadenylation|P:regulation of gene silencing|P:RNA 3'-end processing	1	K14407	cleavage stimulation factor subunit 2	ko03015; mRNA surveillance pathway	3	PF14327|PF14304|PF00076	CSTF2_hinge|CSTF_C|RRM_1	0
MEHO01286465.1		MEHO01286465.1:1-533	1.34339	-4.66829	-25.4271	0.0118637	0.0363775	4.65404	1.83786	1.56842	0	0	0		6	GO:0009507|GO:0005887|GO:0008271|GO:0015116|GO:0015293|GO:0008272	C:chloroplast|C:integral component of plasma membrane|F:secondary active sulfate transmembrane transporter activity|F:sulfate transmembrane transporter activity|F:symporter activity|P:sulfate transport	1	K17471	sulfate transporter 3		2	PF01740|PF00916	STAS|Sulfate_transp	1	COG0659	P	Sulfate permease or related transporter, MFS superfamily
MEHO01330366.1		MEHO01330366.1:1-475	1.34339	-4.66829	-25.4271	0.0118637	0.0363775	4.65404	1.83786	1.56842	0	0	0		0			0				0			0
MEHO01347601.1		MEHO01347601.1:1-456	1.34339	-4.66829	-25.4271	0.0118637	0.0363775	4.65404	1.83786	1.56842	0	0	0		0			0				0			0
MEHO01002659.1		MEHO01002659.1:1-5070	276.945	-4.66742	-25.4116	1.19221e-147	6.97528e-145	555.383	589.953	453.275	18.7956	22.5517	21.7153		5	GO:0031012|GO:0005576|GO:0030154|GO:0008283|GO:0009887	C:extracellular matrix|C:extracellular region|P:cell differentiation|P:cell proliferation|P:organ morphogenesis	0				1	PF06404	PSK	0
MEHO01006198.1		MEHO01006198.1:1-4017	1.34054	-4.66495	-25.3683	0.0165402	0.0481621	6.20539	1.83786	0	0	0	0		0			0				0			0
MEHO01021467.1		MEHO01021467.1:1-2565	1.34054	-4.66495	-25.3683	0.0165402	0.0481621	6.20539	1.83786	0	0	0	0		0			0				0			0
MEHO01085032.1		MEHO01085032.1:1-1286	1.34054	-4.66495	-25.3683	0.0165402	0.0481621	6.20539	1.83786	0	0	0	0		0			0				0			0
MEHO01163761.1		MEHO01163761.1:1-809	1.34054	-4.66495	-25.3683	0.0165402	0.0481621	6.20539	1.83786	0	0	0	0		0			0				0			0
MEHO01270304.1		MEHO01270304.1:1-557	1.34054	-4.66495	-25.3683	0.0165402	0.0481621	6.20539	1.83786	0	0	0	0		0			0				0			0
MEHO01608002.1		MEHO01608002.1:1-235	1.34054	-4.66495	-25.3683	0.0165402	0.0481621	6.20539	1.83786	0	0	0	0		0			0				0			0
MEHO01033789.1		MEHO01033789.1:1-2096	4.90268	-4.6606	-25.2919	8.51193e-05	0.000487321	15.5135	1.83786	10.979	0	0	1.08577		0			0				0			0
MEHO01047975.1		MEHO01047975.1:1-1770	20.1317	-4.64942	-25.0966	1.04052e-15	2.36539e-14	27.9243	45.9465	42.3475	1.07403	1.32657	2.17153		5	GO:0005634|GO:0071472|GO:0042631|GO:0016567|GO:0006970	C:nucleus|P:cellular response to salt stress|P:cellular response to water deprivation|P:protein ubiquitination|P:response to osmotic stress	1	K10523	speckle-type POZ protein	ko04340; Hedgehog signaling pathway | ko04341; Hedgehog signaling pathway - fly	1	PF00651	BTB	0
MEHO01176129.1		MEHO01176129.1:1-767	15.0505	-4.64183	-24.9649	3.88219e-12	6.65642e-11	24.8216	38.595	23.5264	1.61105	0.663284	1.08577		0			0				0			0
MEHO01010417.1		MEHO01010417.1:1-3386	1.30417	-4.63803	-24.8992	0.0184697	0.052717	1.55135	0	6.2737	0	0	0		0			0				0			0
MEHO01013144.1		MEHO01013144.1:1-3108	1.30417	-4.63803	-24.8992	0.0184697	0.052717	1.55135	0	6.2737	0	0	0		0			0				0			0
MEHO01021355.1		MEHO01021355.1:1-2571	1.30417	-4.63803	-24.8992	0.0184697	0.052717	1.55135	0	6.2737	0	0	0		0			0				0			0
MEHO01100747.1		MEHO01100747.1:1-1153	1.30417	-4.63803	-24.8992	0.0184697	0.052717	1.55135	0	6.2737	0	0	0		0			0				0			0
MEHO01151358.1		MEHO01151358.1:1-858	1.30417	-4.63803	-24.8992	0.0184697	0.052717	1.55135	0	6.2737	0	0	0		0			0				0			0
MEHO01206731.1		MEHO01206731.1:1-681	1.30417	-4.63803	-24.8992	0.0184697	0.052717	1.55135	0	6.2737	0	0	0		0			0				0			0
MEHO01388807.1		MEHO01388807.1:1-413	1.30417	-4.63803	-24.8992	0.0184697	0.052717	1.55135	0	6.2737	0	0	0		0			0				0			0
MEHO01480848.1		MEHO01480848.1:1-330	1.30417	-4.63803	-24.8992	0.0184697	0.052717	1.55135	0	6.2737	0	0	0		0			0				0			0
MEHO01516098.1		MEHO01516098.1:1-301	1.30417	-4.63803	-24.8992	0.0184697	0.052717	1.55135	0	6.2737	0	0	0		0			0				0			0
MEHO01015360.1		MEHO01015360.1:1-2930	1.30133	-4.6366	-24.8746	0.0169849	0.049182	3.1027	0	4.70527	0	0	0		0			0				0			0
MEHO01021878.1		MEHO01021878.1:1-2543	1.30133	-4.6366	-24.8746	0.0169849	0.049182	3.1027	0	4.70527	0	0	0		0			0				0			0
MEHO01045557.1		MEHO01045557.1:1-1815	1.30133	-4.6366	-24.8746	0.0169849	0.049182	3.1027	0	4.70527	0	0	0		0			0				0			0
MEHO01051183.1		MEHO01051183.1:1-1710	1.30133	-4.6366	-24.8746	0.0169849	0.049182	3.1027	0	4.70527	0	0	0		5	GO:0033987|GO:0052689|GO:0009813|GO:0009717|GO:0046287	F:2-hydroxyisoflavanone dehydratase activity|F:carboxylic ester hydrolase activity|P:flavonoid biosynthetic process|P:isoflavonoid biosynthetic process|P:isoflavonoid metabolic process	0				1	PF07859	Abhydrolase_3	0
MEHO01113886.1		MEHO01113886.1:1-1060	1.30133	-4.6366	-24.8746	0.0169849	0.049182	3.1027	0	4.70527	0	0	0		0			0				0			0
MEHO01189234.1		MEHO01189234.1:1-727	1.30133	-4.6366	-24.8746	0.0169849	0.049182	3.1027	0	4.70527	0	0	0		0			0				0			0
MEHO01200150.1		MEHO01200150.1:1-698	1.30133	-4.6366	-24.8746	0.0169849	0.049182	3.1027	0	4.70527	0	0	0		0			0				0			0
MEHO01221419.1		MEHO01221419.1:1-647	1.30133	-4.6366	-24.8746	0.0169849	0.049182	3.1027	0	4.70527	0	0	0		0			0				0			0
MEHO01222586.1		MEHO01222586.1:1-645	1.30133	-4.6366	-24.8746	0.0169849	0.049182	3.1027	0	4.70527	0	0	0		0			0				0			0
MEHO01383855.1		MEHO01383855.1:1-418	1.30133	-4.6366	-24.8746	0.0169849	0.049182	3.1027	0	4.70527	0	0	0		0			0				0			0
MEHO01383993.1		MEHO01383993.1:1-417	1.30133	-4.6366	-24.8746	0.0169849	0.049182	3.1027	0	4.70527	0	0	0		0			0				0			0
MEHO01068730.1		MEHO01068730.1:1-1457	17.4746	-4.63629	-24.8691	5.23244e-14	1.06335e-12	32.5783	36.7572	31.3685	1.61105	1.98985	0.542884		0			0				0			0
MEHO01044009.1		MEHO01044009.1:1-1846	25.0463	-4.63453	-24.8389	4.02129e-19	1.10285e-17	49.6431	56.9736	37.6422	1.07403	3.31642	1.62865		0			0				0			0
MEHO01033838.1		MEHO01033838.1:1-2094	1.29848	-4.63435	-24.8358	0.0171396	0.0495226	4.65404	0	3.13685	0	0	0		0			0				0			0
MEHO01076169.1		MEHO01076169.1:1-1374	1.29848	-4.63435	-24.8358	0.0171396	0.0495226	4.65404	0	3.13685	0	0	0		0			0				1	PF00646	F-box	0
MEHO01184389.1		MEHO01184389.1:1-741	1.29848	-4.63435	-24.8358	0.0171396	0.0495226	4.65404	0	3.13685	0	0	0		0			0				0			0
MEHO01187949.1		MEHO01187949.1:1-731	1.29848	-4.63435	-24.8358	0.0171396	0.0495226	4.65404	0	3.13685	0	0	0		0			0				0			0
MEHO01249227.1		MEHO01249227.1:1-592	1.29848	-4.63435	-24.8358	0.0171396	0.0495226	4.65404	0	3.13685	0	0	0		0			0				0			0
MEHO01350634.1		MEHO01350634.1:1-452	1.29848	-4.63435	-24.8358	0.0171396	0.0495226	4.65404	0	3.13685	0	0	0		0			0				0			0
MEHO01373798.1		MEHO01373798.1:1-428	1.29848	-4.63435	-24.8358	0.0171396	0.0495226	4.65404	0	3.13685	0	0	0		0			0				0			0
MEHO01385220.1		MEHO01385220.1:1-416	1.29848	-4.63435	-24.8358	0.0171396	0.0495226	4.65404	0	3.13685	0	0	0		6	GO:0005618|GO:0005576|GO:0004650|GO:0005975|GO:0071555|GO:0009835	C:cell wall|C:extracellular region|F:polygalacturonase activity|P:carbohydrate metabolic process|P:cell wall organization|P:fruit ripening	0				1	PF00295	Glyco_hydro_28	0
MEHO01529075.1		MEHO01529075.1:1-291	1.29848	-4.63435	-24.8358	0.0171396	0.0495226	4.65404	0	3.13685	0	0	0		0			0				0			0
MEHO01538454.1		MEHO01538454.1:1-283	1.29848	-4.63435	-24.8358	0.0171396	0.0495226	4.65404	0	3.13685	0	0	0		1	GO:0005739	C:mitochondrion	0				1	PF07727	RVT_2	1	COG2801	X	Transposase InsO and inactivated derivatives
MEHO01065858.1		MEHO01065858.1:1-1492	1.29564	-4.63117	-24.7812	0.0189694	0.0538574	6.20539	0	1.56842	0	0	0		0			0				2	PF03372|PF00078	Exo_endo_phos|RVT_1	0
MEHO01101334.1		MEHO01101334.1:1-1148	1.29564	-4.63117	-24.7812	0.0189694	0.0538574	6.20539	0	1.56842	0	0	0		0			0				0			0
MEHO01121392.1		MEHO01121392.1:1-1012	1.29564	-4.63117	-24.7812	0.0189694	0.0538574	6.20539	0	1.56842	0	0	0		0			0				0			0
MEHO01291635.1		MEHO01291635.1:1-525	1.29564	-4.63117	-24.7812	0.0189694	0.0538574	6.20539	0	1.56842	0	0	0		0			0				0			0
MEHO01359770.1		MEHO01359770.1:1-442	1.29564	-4.63117	-24.7812	0.0189694	0.0538574	6.20539	0	1.56842	0	0	0		0			0				0			0
MEHO01467921.1		MEHO01467921.1:1-341	1.29564	-4.63117	-24.7812	0.0189694	0.0538574	6.20539	0	1.56842	0	0	0		0			0				0			0
MEHO01356906.1		MEHO01356906.1:1-445	1.30702	-4.6234	-24.6481	0.243273	0.389893	0	0	7.84212	0	0	0		0			0				0			0
MEHO01054024.1		MEHO01054024.1:1-1663	2.70873	-4.62066	-24.6012	0.00173828	0.00697844	1.55135	11.0272	3.13685	0.537017	0	0		1	GO:0016747	F:transferase activity, transferring acyl groups other than amino-acyl groups	1	K19861	benzyl alcohol O-benzoyltransferase [EC:2.3.1.196 2.3.1.232]		1	PF02458	Transferase	0
MEHO01195902.1		MEHO01195902.1:1-709	2.72977	-4.62039	-24.5967	0.00171108	0.00688249	1.55135	11.0272	3.13685	0	0.663284	0		0			0				0			0
MEHO01493177.1		MEHO01493177.1:1-320	2.70588	-4.61972	-24.5853	0.00174494	0.00700012	3.1027	11.0272	1.56842	0.537017	0	0		0			0				0			0
MEHO01195478.1		MEHO01195478.1:1-710	2.66667	-4.60917	-24.4061	0.00205318	0.00806022	0	9.1893	6.2737	0.537017	0	0		0			0				0			0
MEHO01046467.1		MEHO01046467.1:1-1797	1.29279	-4.60855	-24.3956	0.244858	0.391724	7.75674	0	0	0	0	0		0			0				0			0
MEHO01231527.1		MEHO01231527.1:1-626	1.29279	-4.60855	-24.3956	0.244858	0.391724	7.75674	0	0	0	0	0		0			0				0			0
MEHO01238463.1		MEHO01238463.1:1-612	1.29279	-4.60855	-24.3956	0.244858	0.391724	7.75674	0	0	0	0	0		0			0				0			0
MEHO01090984.1		MEHO01090984.1:1-1233	4.82464	-4.60729	-24.3744	8.59697e-05	0.000490925	12.4108	9.1893	6.2737	1.07403	0	0		0			0				0			0
MEHO01091124.1		MEHO01091124.1:1-1231	2.68487	-4.6059	-24.3509	0.00169469	0.00682647	1.55135	9.1893	4.70527	0	0.663284	0		0			0				0			0
MEHO01004294.1		MEHO01004294.1:1-4475	2.66098	-4.60461	-24.329	0.00164927	0.00666282	3.1027	9.1893	3.13685	0.537017	0	0		0			0				0			0
MEHO01130900.1		MEHO01130900.1:1-956	17.0145	-4.60091	-24.2668	1.10216e-13	2.16212e-12	31.027	27.5679	39.2106	0	2.65314	1.62865		0			0				0			0
MEHO01137204.1		MEHO01137204.1:1-923	2.61322	-4.58993	-24.0828	0.00166783	0.00672962	4.65404	7.35144	3.13685	0.537017	0	0		4	GO:0000785|GO:0005829|GO:0046872|GO:0006825	C:chromatin|C:cytosol|F:metal ion binding|P:copper ion transport	1	K07213	copper chaperone	ko04978; Mineral absorption	1	PF00403	HMA	1	COG2608	P	Copper chaperone CopZ
MEHO01037634.1		MEHO01037634.1:1-1991	11.9532	-4.58485	-23.9981	4.32452e-10	6.11873e-09	18.6162	22.0543	28.2316	1.61105	0.663284	0.542884		0			0				0			0
MEHO01096152.1		MEHO01096152.1:1-1190	2.57401	-4.57863	-23.8949	0.00194018	0.00767351	1.55135	5.51358	7.84212	0.537017	0	0		0			0				0			0
MEHO01513957.1		MEHO01513957.1:1-303	2.57116	-4.57748	-23.8758	0.00176199	0.00706088	3.1027	5.51358	6.2737	0.537017	0	0		2	GO:0004519|GO:0003964	F:endonuclease activity|F:RNA-directed DNA polymerase activity	0				1	PF00078	RVT_1	0
MEHO01010317.1		MEHO01010317.1:1-3396	2.57214	-4.57748	-23.8758	0.00176064	0.00705718	3.1027	5.51358	6.2737	0	0	0.542884		0			0				0			0
MEHO01519514.1		MEHO01519514.1:1-299	2.57214	-4.57748	-23.8758	0.00176064	0.00705718	3.1027	5.51358	6.2737	0	0	0.542884		0			0				0			0
MEHO01179702.1		MEHO01179702.1:1-755	2.59221	-4.57744	-23.8753	0.00173344	0.00695984	3.1027	5.51358	6.2737	0	0.663284	0		6	GO:0004190|GO:0004519|GO:0003676|GO:0003964|GO:0008270|GO:0015074	F:aspartic-type endopeptidase activity|F:endonuclease activity|F:nucleic acid binding|F:RNA-directed DNA polymerase activity|F:zinc ion binding|P:DNA integration	0				4	PF13976|PF00665|PF07727|PF00098	gag_pre-integrs|rve|RVT_2|zf-CCHC	0
MEHO01000495.1		MEHO01000495.1:1-7303	2.56832	-4.5765	-23.8596	0.00171662	0.0068998	4.65404	5.51358	4.70527	0.537017	0	0		2	GO:0016021|GO:0005886	C:integral component of membrane|C:plasma membrane	0				1	PF03140	DUF247	0
MEHO01058915.1		MEHO01058915.1:1-1586	2.56832	-4.5765	-23.8596	0.00171662	0.0068998	4.65404	5.51358	4.70527	0.537017	0	0		0			0				0			0
MEHO01010622.1		MEHO01010622.1:1-3362	2.58936	-4.57647	-23.8592	0.00168911	0.00680644	4.65404	5.51358	4.70527	0	0.663284	0		0			0				0			0
MEHO01064025.1		MEHO01064025.1:1-1516	2.56547	-4.57562	-23.8451	0.00177578	0.00710932	6.20539	5.51358	3.13685	0.537017	0	0		16	GO:0005886|GO:0043531|GO:0005524|GO:0000166|GO:0071446|GO:0006952|GO:0051607|GO:0009626|GO:0002230|GO:0009646|GO:0009637|GO:0009416|GO:0002239|GO:0051707|GO:0009751|GO:0009611	C:plasma membrane|F:ADP binding|F:ATP binding|F:nucleotide binding|P:cellular response to salicylic acid stimulus|P:defense response|P:defense response to virus|P:plant-type hypersensitive response|P:positive regulation of defense response to virus by host|P:response to absence of light|P:response to blue light|P:response to light stimulus|P:response to oomycetes|P:response to other organism|P:re…	0				1	PF00931	NB-ARC	1	COG4886	K	Leucine-rich repeat (LRR) protein
MEHO01295077.1		MEHO01295077.1:1-520	2.58652	-4.5756	-23.8448	0.00174689	0.00700541	6.20539	5.51358	3.13685	0	0.663284	0		0			0				0			0
MEHO01525078.1		MEHO01525078.1:1-294	2.58652	-4.5756	-23.8448	0.00174689	0.00700541	6.20539	5.51358	3.13685	0	0.663284	0		0			0				0			0
MEHO01284394.1		MEHO01284394.1:1-536	2.56263	-4.5748	-23.8315	0.00197142	0.00777855	7.75674	5.51358	1.56842	0.537017	0	0		0			0				0			0
MEHO01070936.1		MEHO01070936.1:1-1431	2.5636	-4.5748	-23.8315	0.00196984	0.00777514	7.75674	5.51358	1.56842	0	0	0.542884		0			0				0			0
MEHO01124715.1		MEHO01124715.1:1-992	14.1027	-4.5686	-23.7293	1.20072e-11	1.9833e-10	35.681	22.0543	23.5264	2.14807	0.663284	0.542884		0			0				0			0
MEHO01044659.1		MEHO01044659.1:1-1833	2.5473	-4.56377	-23.6501	0.00193805	0.00766599	3.1027	3.67572	7.84212	0	0.663284	0		0			0				0			0
MEHO01409733.1		MEHO01409733.1:1-393	2.52626	-4.56372	-23.6492	0.00197164	0.00777855	3.1027	3.67572	7.84212	0.537017	0	0		6	GO:0005634|GO:0003677|GO:0003700|GO:0030154|GO:0009908|GO:0006351	C:nucleus|F:DNA binding|F:transcription factor activity, sequence-specific DNA binding|P:cell differentiation|P:flower development|P:transcription, DNA-templated	0				2	PF01486|PF00319	K-box|SRF-TF	0
MEHO01131155.1		MEHO01131155.1:1-955	2.52439	-4.56294	-23.6364	0.00187686	0.00744959	4.65404	3.67572	6.2737	0	0	0.542884		0			0				0			0
MEHO01153234.1		MEHO01153234.1:1-850	2.52439	-4.56294	-23.6364	0.00187686	0.00744959	4.65404	3.67572	6.2737	0	0	0.542884		1	GO:0035091	F:phosphatidylinositol binding	0				2	PF00646|PF01167	F-box|Tub	0
MEHO01351788.1		MEHO01351788.1:1-451	2.52439	-4.56294	-23.6364	0.00187686	0.00744959	4.65404	3.67572	6.2737	0	0	0.542884		5	GO:0031225|GO:0046658|GO:0005886|GO:0009506|GO:0009055	C:anchored component of membrane|C:anchored component of plasma membrane|C:plasma membrane|C:plasmodesma|F:electron carrier activity	0				1	PF02298	Cu_bind_like	0
MEHO01070373.1		MEHO01070373.1:1-1438	2.52341	-4.56294	-23.6364	0.00187835	0.00745017	4.65404	3.67572	6.2737	0.537017	0	0		0			0				0			0
MEHO01347251.1		MEHO01347251.1:1-456	2.52341	-4.56294	-23.6364	0.00187835	0.00745017	4.65404	3.67572	6.2737	0.537017	0	0		6	GO:0004190|GO:0004519|GO:0003676|GO:0003964|GO:0008270|GO:0015074	F:aspartic-type endopeptidase activity|F:endonuclease activity|F:nucleic acid binding|F:RNA-directed DNA polymerase activity|F:zinc ion binding|P:DNA integration	0				4	PF13976|PF00665|PF07727|PF00098	gag_pre-integrs|rve|RVT_2|zf-CCHC	0
MEHO01366506.1		MEHO01366506.1:1-435	2.52341	-4.56294	-23.6364	0.00187835	0.00745017	4.65404	3.67572	6.2737	0.537017	0	0		0			0				0			0
MEHO01471244.1		MEHO01471244.1:1-338	2.52057	-4.562	-23.621	0.00188584	0.0074781	6.20539	3.67572	4.70527	0.537017	0	0		0			0				0			0
MEHO01186955.1		MEHO01186955.1:1-734	2.5187	-4.56085	-23.6022	0.00199397	0.0078549	7.75674	3.67572	3.13685	0	0	0.542884		0			0				0			0
MEHO01000922.1		MEHO01000922.1:1-6491	2.51585	-4.55939	-23.5784	0.00225879	0.00875709	9.30809	3.67572	1.56842	0	0	0.542884		0			0				0			0
MEHO01011971.1		MEHO01011971.1:1-3219	6.97395	-4.55615	-23.5255	1.78532e-06	1.47155e-05	17.0648	7.35144	15.6842	0.537017	0.663284	0.542884		7	GO:0012505|GO:0019897|GO:0005886|GO:0043531|GO:0005524|GO:0000166|GO:0009626	C:endomembrane system|C:extrinsic component of plasma membrane|C:plasma membrane|F:ADP binding|F:ATP binding|F:nucleotide binding|P:plant-type hypersensitive response	1	K13457	disease resistance protein RPM1	ko04626; Plant-pathogen interaction	1	PF00931	NB-ARC	1	COG4886	K	Leucine-rich repeat (LRR) protein
MEHO01003424.1		MEHO01003424.1:1-4748	14.2004	-4.55045	-23.4327	1.19441e-11	1.97386e-10	23.2702	34.9193	23.5264	1.07403	1.32657	1.08577		0			0				0			0
MEHO01288532.1		MEHO01288532.1:1-530	7.05982	-4.55041	-23.432	2.55533e-06	2.04948e-05	6.20539	9.1893	25.0948	0	1.32657	0.542884		0			0				0			0
MEHO01035099.1		MEHO01035099.1:1-2058	2.49955	-4.54838	-23.3991	0.00217612	0.00847897	4.65404	1.83786	7.84212	0	0.663284	0		3	GO:0005634|GO:0008270|GO:0006355	C:nucleus|F:zinc ion binding|P:regulation of transcription, DNA-templated	0				3	PF03101|PF10551|PF04434	FAR1|MULE|SWIM	0
MEHO01021466.1		MEHO01021466.1:1-2565	4.70933	-4.54385	-23.3257	0.000123231	0.000677265	6.20539	14.7029	6.2737	1.07403	0	0		6	GO:0004190|GO:0004519|GO:0003676|GO:0003964|GO:0008270|GO:0015074	F:aspartic-type endopeptidase activity|F:endonuclease activity|F:nucleic acid binding|F:RNA-directed DNA polymerase activity|F:zinc ion binding|P:DNA integration	0				4	PF13976|PF00665|PF07727|PF00098	gag_pre-integrs|rve|RVT_2|zf-CCHC	0
MEHO01064318.1		MEHO01064318.1:1-1512	25.5708	-4.53315	-23.1533	8.76701e-20	2.4989e-18	51.1945	55.1358	40.779	1.61105	1.98985	2.71442		2	GO:0052689|GO:0008152	F:carboxylic ester hydrolase activity|P:metabolic process	0				1	PF07859	Abhydrolase_3	1	COG0657	I	Acetyl esterase/lipase
MEHO01068387.1		MEHO01068387.1:1-1462	2.42889	-4.52905	-23.0877	0.00290838	0.0109336	7.75674	0	6.2737	0	0	0.542884		0			0				0			0
MEHO01005856.1		MEHO01005856.1:1-4086	4.61196	-4.52811	-23.0726	0.000125701	0.000688197	10.8594	11.0272	4.70527	0.537017	0	0.542884		0			0				0			0
MEHO01209371.1		MEHO01209371.1:1-675	25.3427	-4.5212	-22.9624	1.30297e-19	3.67931e-18	44.9891	56.9736	43.9159	3.2221	1.32657	1.62865		3	GO:0016874|GO:0008270|GO:0016567	F:ligase activity|F:zinc ion binding|P:protein ubiquitination	0				1	PF13639	zf-RING_2	0
MEHO01023286.1		MEHO01023286.1:1-2478	1.22524	-4.51557	-22.873	0.254953	0.402729	0	7.35144	0	0	0	0		0			0				0			0
MEHO01027785.1		MEHO01027785.1:1-2294	1.22524	-4.51557	-22.873	0.254953	0.402729	0	7.35144	0	0	0	0		0			0				0			0
MEHO01073977.1		MEHO01073977.1:1-1398	1.22524	-4.51557	-22.873	0.254953	0.402729	0	7.35144	0	0	0	0		0			0				0			0
MEHO01211183.1		MEHO01211183.1:1-670	1.22524	-4.51557	-22.873	0.254953	0.402729	0	7.35144	0	0	0	0		0			0				0			0
MEHO01217985.1		MEHO01217985.1:1-655	1.22524	-4.51557	-22.873	0.254953	0.402729	0	7.35144	0	0	0	0		3	GO:0009055|GO:0046872|GO:0055114	F:electron carrier activity|F:metal ion binding|P:oxidation-reduction process	0				1	PF02298	Cu_bind_like	0
MEHO01239878.1		MEHO01239878.1:1-610	1.22524	-4.51557	-22.873	0.254953	0.402729	0	7.35144	0	0	0	0		0			0				0			0
MEHO01026586.1		MEHO01026586.1:1-2340	4.63487	-4.51536	-22.8696	0.00011879	0.000655012	9.30809	11.0272	6.2737	0.537017	0.663284	0		9	GO:0016021|GO:0005743|GO:0005739|GO:0070469|GO:0009916|GO:0046872|GO:0045333|GO:0031930|GO:0009409	C:integral component of membrane|C:mitochondrial inner membrane|C:mitochondrion|C:respiratory chain|F:alternative oxidase activity|F:metal ion binding|P:cellular respiration|P:mitochondria-nucleus signaling pathway|P:response to cold	1	K17893	ubiquinol oxidase [EC:1.10.3.11]		1	PF01786	AOX	0
MEHO01534074.1		MEHO01534074.1:1-287	6.77847	-4.51472	-22.8595	2.5959e-06	2.08052e-05	18.6162	11.0272	9.41055	1.07403	0	0.542884		0			0				0			0
MEHO01270528.1		MEHO01270528.1:1-556	4.47911	-4.50993	-22.7837	0.000143103	0.000772851	9.30809	5.51358	10.979	1.07403	0	0		0			0				0			0
MEHO01056041.1		MEHO01056041.1:1-1630	4.59566	-4.50985	-22.7824	0.000123371	0.00067792	6.20539	9.1893	10.979	0.537017	0.663284	0		0			0				0			0
MEHO01300801.1		MEHO01300801.1:1-513	18.2722	-4.50081	-22.6402	2.23092e-14	4.65576e-13	48.0918	33.0815	23.5264	1.07403	3.31642	0.542884		0			0				0			0
MEHO01140478.1		MEHO01140478.1:1-907	2.4483	-4.46363	-22.0642	0.00350148	0.0127716	1.55135	11.0272	1.56842	0	0	0.542884		0			0				0			0
MEHO01111684.1		MEHO01111684.1:1-1074	8.80776	-4.46317	-22.0571	7.49068e-08	7.85556e-07	20.1675	14.7029	15.6842	0	0.663284	1.62865		0			0				0			0
MEHO01044161.1		MEHO01044161.1:1-1843	6.59911	-4.45207	-21.888	3.52699e-06	2.7508e-05	9.30809	12.865	15.6842	1.07403	0.663284	0		0			0				0			0
MEHO01038420.1		MEHO01038420.1:1-1974	1.18033	-4.44031	-21.7103	0.0323781	0.0840949	0	5.51358	1.56842	0	0	0		0			0				0			0
MEHO01043769.1		MEHO01043769.1:1-1851	1.18033	-4.44031	-21.7103	0.0323781	0.0840949	0	5.51358	1.56842	0	0	0		0			0				0			0
MEHO01045361.1		MEHO01045361.1:1-1818	1.18033	-4.44031	-21.7103	0.0323781	0.0840949	0	5.51358	1.56842	0	0	0		0			0				0			0
MEHO01046218.1		MEHO01046218.1:1-1802	1.18033	-4.44031	-21.7103	0.0323781	0.0840949	0	5.51358	1.56842	0	0	0		0			0				0			0
MEHO01082517.1		MEHO01082517.1:1-1310	1.18033	-4.44031	-21.7103	0.0323781	0.0840949	0	5.51358	1.56842	0	0	0		0			0				2	PF00646|PF07734	F-box|FBA_1	0
MEHO01089589.1		MEHO01089589.1:1-1245	1.18033	-4.44031	-21.7103	0.0323781	0.0840949	0	5.51358	1.56842	0	0	0		0			0				0			0
MEHO01135571.1		MEHO01135571.1:1-931	1.18033	-4.44031	-21.7103	0.0323781	0.0840949	0	5.51358	1.56842	0	0	0		0			0				0			0
MEHO01139139.1		MEHO01139139.1:1-913	1.18033	-4.44031	-21.7103	0.0323781	0.0840949	0	5.51358	1.56842	0	0	0		0			0				0			0
MEHO01146499.1		MEHO01146499.1:1-879	1.18033	-4.44031	-21.7103	0.0323781	0.0840949	0	5.51358	1.56842	0	0	0		0			0				0			0
MEHO01165940.1		MEHO01165940.1:1-801	1.18033	-4.44031	-21.7103	0.0323781	0.0840949	0	5.51358	1.56842	0	0	0		0			0				0			0
MEHO01227631.1		MEHO01227631.1:1-634	1.18033	-4.44031	-21.7103	0.0323781	0.0840949	0	5.51358	1.56842	0	0	0		0			0				0			0
MEHO01308213.1		MEHO01308213.1:1-503	1.18033	-4.44031	-21.7103	0.0323781	0.0840949	0	5.51358	1.56842	0	0	0		0			0				0			0
MEHO01427396.1		MEHO01427396.1:1-376	1.18033	-4.44031	-21.7103	0.0323781	0.0840949	0	5.51358	1.56842	0	0	0		0			0				0			0
MEHO01586629.1		MEHO01586629.1:1-250	1.18033	-4.44031	-21.7103	0.0323781	0.0840949	0	5.51358	1.56842	0	0	0		0			0				0			0
MEHO01604741.1		MEHO01604741.1:1-238	1.18033	-4.44031	-21.7103	0.0323781	0.0840949	0	5.51358	1.56842	0	0	0		0			0				0			0
MEHO01045274.1		MEHO01045274.1:1-1820	4.3534	-4.43841	-21.6818	0.000194394	0.00101596	9.30809	11.0272	4.70527	0.537017	0	0.542884		0			0				0			0
MEHO01019702.1		MEHO01019702.1:1-2656	1.17749	-4.43774	-21.6717	0.0326686	0.0845071	1.55135	5.51358	0	0	0	0		0			0				0			0
MEHO01033483.1		MEHO01033483.1:1-2105	1.17749	-4.43774	-21.6717	0.0326686	0.0845071	1.55135	5.51358	0	0	0	0		0			0				0			0
MEHO01039605.1		MEHO01039605.1:1-1945	1.17749	-4.43774	-21.6717	0.0326686	0.0845071	1.55135	5.51358	0	0	0	0		0			0				0			0
MEHO01041044.1		MEHO01041044.1:1-1911	1.17749	-4.43774	-21.6717	0.0326686	0.0845071	1.55135	5.51358	0	0	0	0		0			0				0			0
MEHO01046404.1		MEHO01046404.1:1-1798	1.17749	-4.43774	-21.6717	0.0326686	0.0845071	1.55135	5.51358	0	0	0	0		5	GO:0005634|GO:0008408|GO:0046872|GO:0003676|GO:0045950	C:nucleus|F:3'-5' exonuclease activity|F:metal ion binding|F:nucleic acid binding|P:negative regulation of mitotic recombination	0				1	PF01612	DNA_pol_A_exo1	0
MEHO01048209.1		MEHO01048209.1:1-1765	1.17749	-4.43774	-21.6717	0.0326686	0.0845071	1.55135	5.51358	0	0	0	0		0			0				0			0
MEHO01059164.1		MEHO01059164.1:1-1582	1.17749	-4.43774	-21.6717	0.0326686	0.0845071	1.55135	5.51358	0	0	0	0		0			0				0			0
MEHO01086866.1		MEHO01086866.1:1-1269	1.17749	-4.43774	-21.6717	0.0326686	0.0845071	1.55135	5.51358	0	0	0	0		0			0				0			0
MEHO01174108.1		MEHO01174108.1:1-773	1.17749	-4.43774	-21.6717	0.0326686	0.0845071	1.55135	5.51358	0	0	0	0		0			0				0			0
MEHO01186197.1		MEHO01186197.1:1-736	1.17749	-4.43774	-21.6717	0.0326686	0.0845071	1.55135	5.51358	0	0	0	0		0			0				0			0
MEHO01211288.1		MEHO01211288.1:1-670	1.17749	-4.43774	-21.6717	0.0326686	0.0845071	1.55135	5.51358	0	0	0	0		0			0				0			0
MEHO01220709.1		MEHO01220709.1:1-649	1.17749	-4.43774	-21.6717	0.0326686	0.0845071	1.55135	5.51358	0	0	0	0		0			0				0			0
MEHO01253631.1		MEHO01253631.1:1-584	1.17749	-4.43774	-21.6717	0.0326686	0.0845071	1.55135	5.51358	0	0	0	0		0			0				0			0
MEHO01300251.1		MEHO01300251.1:1-513	1.17749	-4.43774	-21.6717	0.0326686	0.0845071	1.55135	5.51358	0	0	0	0		0			0				0			0
MEHO01453235.1		MEHO01453235.1:1-353	1.17749	-4.43774	-21.6717	0.0326686	0.0845071	1.55135	5.51358	0	0	0	0		0			0				0			0
MEHO01026839.1		MEHO01026839.1:1-2330	75.6831	-4.43678	-21.6573	3.3165e-16	7.72361e-15	133.416	148.867	152.137	9.66631	1.32657	8.68614		2	GO:0005887|GO:0005351	C:integral component of plasma membrane|F:sugar:proton symporter activity	0				1	PF00083	Sugar_tr	0
MEHO01001014.1		MEHO01001014.1:1-6349	13.1203	-4.42955	-21.549	7.2824e-11	1.11149e-09	17.0648	33.0815	25.0948	1.61105	1.32657	0.542884		3	GO:0005576|GO:0006952|GO:0009607	C:extracellular region|P:defense response|P:response to biotic stimulus	0				1	PF00188	CAP	0
MEHO01068560.1		MEHO01068560.1:1-1459	2.35467	-4.42819	-21.5286	0.00323396	0.0119872	3.1027	7.35144	3.13685	0.537017	0	0		0			0				0			0
MEHO01191503.1		MEHO01191503.1:1-721	4.26546	-4.42593	-21.495	0.000208383	0.00108144	7.75674	7.35144	9.41055	1.07403	0	0		0			0				0			0
MEHO01006170.1		MEHO01006170.1:1-4023	2.33081	-4.41254	-21.2965	0.00328999	0.0121423	3.1027	5.51358	4.70527	0	0.663284	0		1	GO:0005739	C:mitochondrion	0				1	PF07727	RVT_2	1	COG2801	X	Transposase InsO and inactivated derivatives
MEHO01168385.1		MEHO01168385.1:1-793	8.68671	-4.41183	-21.286	1.0397e-07	1.06751e-06	13.9621	18.3786	17.2527	0.537017	1.98985	0		0			0				0			0
MEHO01043622.1		MEHO01043622.1:1-1854	2.30691	-4.41155	-21.2818	0.0033634	0.0123572	4.65404	5.51358	3.13685	0.537017	0	0		0			0				0			0
MEHO01011974.1		MEHO01011974.1:1-3219	2.30789	-4.41155	-21.2818	0.0033606	0.0123482	4.65404	5.51358	3.13685	0	0	0.542884		0			0				0			0
MEHO01045520.1		MEHO01045520.1:1-1815	2.30407	-4.41073	-21.2698	0.00365576	0.013259	6.20539	5.51358	1.56842	0.537017	0	0		0			0				0			0
MEHO01332740.1		MEHO01332740.1:1-472	2.30407	-4.41073	-21.2698	0.00365576	0.013259	6.20539	5.51358	1.56842	0.537017	0	0		0			0				0			0
MEHO01479605.1		MEHO01479605.1:1-331	2.30505	-4.41073	-21.2697	0.0036526	0.0132518	6.20539	5.51358	1.56842	0	0	0.542884		5	GO:0004190|GO:0005524|GO:0003676|GO:0008270|GO:0015074	F:aspartic-type endopeptidase activity|F:ATP binding|F:nucleic acid binding|F:zinc ion binding|P:DNA integration	0				3	PF13976|PF00665|PF07727	gag_pre-integrs|rve|RVT_2	0
MEHO01111600.1		MEHO01111600.1:1-1075	2.32511	-4.41068	-21.2689	0.00358879	0.0130387	6.20539	5.51358	1.56842	0	0.663284	0		0			0				0			0
MEHO01198750.1		MEHO01198750.1:1-701	2.32511	-4.41068	-21.2689	0.00358879	0.0130387	6.20539	5.51358	1.56842	0	0.663284	0		0			0				0			0
MEHO01119879.1		MEHO01119879.1:1-1021	4.4059	-4.41002	-21.2593	0.000214278	0.00110859	3.1027	11.0272	10.979	0	1.32657	0		0			0				0			0
MEHO01018924.1		MEHO01018924.1:1-2696	1.13543	-4.40062	-21.1212	0.0354502	0.08991	0	3.67572	3.13685	0	0	0		0			0				0			0
MEHO01033069.1		MEHO01033069.1:1-2116	1.13543	-4.40062	-21.1212	0.0354502	0.08991	0	3.67572	3.13685	0	0	0		0			0				0			0
MEHO01041701.1		MEHO01041701.1:1-1896	1.13543	-4.40062	-21.1212	0.0354502	0.08991	0	3.67572	3.13685	0	0	0		0			0				0			0
MEHO01047296.1		MEHO01047296.1:1-1782	1.13543	-4.40062	-21.1212	0.0354502	0.08991	0	3.67572	3.13685	0	0	0		0			0				0			0
MEHO01082164.1		MEHO01082164.1:1-1313	1.13543	-4.40062	-21.1212	0.0354502	0.08991	0	3.67572	3.13685	0	0	0		0			0				0			0
MEHO01083422.1		MEHO01083422.1:1-1301	1.13543	-4.40062	-21.1212	0.0354502	0.08991	0	3.67572	3.13685	0	0	0		0			0				0			0
MEHO01084752.1		MEHO01084752.1:1-1289	1.13543	-4.40062	-21.1212	0.0354502	0.08991	0	3.67572	3.13685	0	0	0		0			0				0			0
MEHO01117840.1		MEHO01117840.1:1-1034	1.13543	-4.40062	-21.1212	0.0354502	0.08991	0	3.67572	3.13685	0	0	0		0			0				0			0
MEHO01134012.1		MEHO01134012.1:1-939	1.13543	-4.40062	-21.1212	0.0354502	0.08991	0	3.67572	3.13685	0	0	0		0			0				0			0
MEHO01157485.1		MEHO01157485.1:1-833	1.13543	-4.40062	-21.1212	0.0354502	0.08991	0	3.67572	3.13685	0	0	0		0			0				0			0
MEHO01166913.1		MEHO01166913.1:1-798	1.13543	-4.40062	-21.1212	0.0354502	0.08991	0	3.67572	3.13685	0	0	0		0			0				0			0
MEHO01169152.1		MEHO01169152.1:1-790	1.13543	-4.40062	-21.1212	0.0354502	0.08991	0	3.67572	3.13685	0	0	0		0			0				0			0
MEHO01214579.1		MEHO01214579.1:1-662	1.13543	-4.40062	-21.1212	0.0354502	0.08991	0	3.67572	3.13685	0	0	0		0			0				0			0
MEHO01241533.1		MEHO01241533.1:1-607	1.13543	-4.40062	-21.1212	0.0354502	0.08991	0	3.67572	3.13685	0	0	0		0			0				0			0
MEHO01242628.1		MEHO01242628.1:1-604	1.13543	-4.40062	-21.1212	0.0354502	0.08991	0	3.67572	3.13685	0	0	0		0			0				0			0
MEHO01294680.1		MEHO01294680.1:1-521	1.13543	-4.40062	-21.1212	0.0354502	0.08991	0	3.67572	3.13685	0	0	0		0			0				0			0
MEHO01382554.1		MEHO01382554.1:1-419	1.13543	-4.40062	-21.1212	0.0354502	0.08991	0	3.67572	3.13685	0	0	0		0			0				0			0
MEHO01398341.1		MEHO01398341.1:1-403	1.13543	-4.40062	-21.1212	0.0354502	0.08991	0	3.67572	3.13685	0	0	0		0			0				0			0
MEHO01414619.1		MEHO01414619.1:1-388	1.13543	-4.40062	-21.1212	0.0354502	0.08991	0	3.67572	3.13685	0	0	0		0			0				0			0
MEHO01452179.1		MEHO01452179.1:1-354	1.13543	-4.40062	-21.1212	0.0354502	0.08991	0	3.67572	3.13685	0	0	0		3	GO:0046872|GO:0003676|GO:0004523	F:metal ion binding|F:nucleic acid binding|F:RNA-DNA hybrid ribonuclease activity	0				1	PF13966	zf-RVT	0
MEHO01478274.1		MEHO01478274.1:1-332	1.13543	-4.40062	-21.1212	0.0354502	0.08991	0	3.67572	3.13685	0	0	0		0			0				0			0
MEHO01643367.1		MEHO01643367.1:1-213	1.13543	-4.40062	-21.1212	0.0354502	0.08991	0	3.67572	3.13685	0	0	0		0			0				0			0
MEHO01469532.1		MEHO01469532.1:1-340	4.11367	-4.40007	-21.1132	0.00037543	0.00183098	17.0648	1.83786	4.70527	1.07403	0	0		0			0				0			0
MEHO01448398.1		MEHO01448398.1:1-358	2.27152	-4.39876	-21.094	0.00512907	0.0177455	0	3.67572	9.41055	0	0	0.542884		0			0				0			0
MEHO01001895.1		MEHO01001895.1:1-5492	2.2677	-4.3979	-21.0813	0.00406243	0.01451	1.55135	3.67572	7.84212	0.537017	0	0		0			0				0			0
MEHO01479549.1		MEHO01479549.1:1-331	6.42947	-4.39706	-21.0691	5.12474e-06	3.87489e-05	9.30809	16.5407	10.979	0	0.663284	1.08577		0			0				0			0
MEHO01111671.1		MEHO01111671.1:1-1075	2.26485	-4.39696	-21.0677	0.00368573	0.0133618	3.1027	3.67572	6.2737	0.537017	0	0		0			0				0			0
MEHO01124605.1		MEHO01124605.1:1-992	2.26485	-4.39696	-21.0677	0.00368573	0.0133618	3.1027	3.67572	6.2737	0.537017	0	0		0			0				0			0
MEHO01013547.1		MEHO01013547.1:1-3074	1.13258	-4.3964	-21.0596	0.0288234	0.076739	1.55135	3.67572	1.56842	0	0	0		1	GO:0005739	C:mitochondrion	0				1	PF07727	RVT_2	1	COG2801	X	Transposase InsO and inactivated derivatives
MEHO01018110.1		MEHO01018110.1:1-2744	1.13258	-4.3964	-21.0596	0.0288234	0.076739	1.55135	3.67572	1.56842	0	0	0		0			0				0			0
MEHO01022149.1		MEHO01022149.1:1-2530	1.13258	-4.3964	-21.0596	0.0288234	0.076739	1.55135	3.67572	1.56842	0	0	0		0			0				0			0
MEHO01030300.1		MEHO01030300.1:1-2203	1.13258	-4.3964	-21.0596	0.0288234	0.076739	1.55135	3.67572	1.56842	0	0	0		0			0				0			0
MEHO01030325.1		MEHO01030325.1:1-2202	1.13258	-4.3964	-21.0596	0.0288234	0.076739	1.55135	3.67572	1.56842	0	0	0		0			0				0			0
MEHO01035849.1		MEHO01035849.1:1-2037	1.13258	-4.3964	-21.0596	0.0288234	0.076739	1.55135	3.67572	1.56842	0	0	0		0			0				0			0
MEHO01035869.1		MEHO01035869.1:1-2037	1.13258	-4.3964	-21.0596	0.0288234	0.076739	1.55135	3.67572	1.56842	0	0	0		4	GO:0004519|GO:0046872|GO:0003964|GO:0006310	F:endonuclease activity|F:metal ion binding|F:RNA-directed DNA polymerase activity|P:DNA recombination	0				3	PF08333|PF03372|PF00078	DUF1725|Exo_endo_phos|RVT_1	0
MEHO01036511.1		MEHO01036511.1:1-2021	1.13258	-4.3964	-21.0596	0.0288234	0.076739	1.55135	3.67572	1.56842	0	0	0		0			0				0			0
MEHO01052201.1		MEHO01052201.1:1-1693	1.13258	-4.3964	-21.0596	0.0288234	0.076739	1.55135	3.67572	1.56842	0	0	0		0			0				0			0
MEHO01068047.1		MEHO01068047.1:1-1466	1.13258	-4.3964	-21.0596	0.0288234	0.076739	1.55135	3.67572	1.56842	0	0	0		0			0				0			0
MEHO01078653.1		MEHO01078653.1:1-1348	1.13258	-4.3964	-21.0596	0.0288234	0.076739	1.55135	3.67572	1.56842	0	0	0		0			0				0			0
MEHO01081016.1		MEHO01081016.1:1-1325	1.13258	-4.3964	-21.0596	0.0288234	0.076739	1.55135	3.67572	1.56842	0	0	0		0			0				0			0
MEHO01082160.1		MEHO01082160.1:1-1314	1.13258	-4.3964	-21.0596	0.0288234	0.076739	1.55135	3.67572	1.56842	0	0	0		0			0				0			0
MEHO01095228.1		MEHO01095228.1:1-1197	1.13258	-4.3964	-21.0596	0.0288234	0.076739	1.55135	3.67572	1.56842	0	0	0		0			0				0			0
MEHO01095943.1		MEHO01095943.1:1-1192	1.13258	-4.3964	-21.0596	0.0288234	0.076739	1.55135	3.67572	1.56842	0	0	0		0			0				0			0
MEHO01124304.1		MEHO01124304.1:1-994	1.13258	-4.3964	-21.0596	0.0288234	0.076739	1.55135	3.67572	1.56842	0	0	0		0			0				0			0
MEHO01134638.1		MEHO01134638.1:1-936	1.13258	-4.3964	-21.0596	0.0288234	0.076739	1.55135	3.67572	1.56842	0	0	0		0			0				0			0
MEHO01140473.1		MEHO01140473.1:1-907	1.13258	-4.3964	-21.0596	0.0288234	0.076739	1.55135	3.67572	1.56842	0	0	0		0			0				0			0
MEHO01141810.1		MEHO01141810.1:1-901	1.13258	-4.3964	-21.0596	0.0288234	0.076739	1.55135	3.67572	1.56842	0	0	0		0			0				0			0
MEHO01145338.1		MEHO01145338.1:1-884	1.13258	-4.3964	-21.0596	0.0288234	0.076739	1.55135	3.67572	1.56842	0	0	0		0			0				0			0
MEHO01167234.1		MEHO01167234.1:1-797	1.13258	-4.3964	-21.0596	0.0288234	0.076739	1.55135	3.67572	1.56842	0	0	0		0			0				0			0
MEHO01172591.1		MEHO01172591.1:1-779	1.13258	-4.3964	-21.0596	0.0288234	0.076739	1.55135	3.67572	1.56842	0	0	0		4	GO:0016021|GO:0005886|GO:0005524|GO:0004674	C:integral component of membrane|C:plasma membrane|F:ATP binding|F:protein serine/threonine kinase activity	0				3	PF13855|PF12819|PF07714	LRR_8|Malectin_like|Pkinase_Tyr	1	COG0515	T	Serine/threonine protein kinase
MEHO01175096.1		MEHO01175096.1:1-770	1.13258	-4.3964	-21.0596	0.0288234	0.076739	1.55135	3.67572	1.56842	0	0	0		0			0				0			0
MEHO01218124.1		MEHO01218124.1:1-654	1.13258	-4.3964	-21.0596	0.0288234	0.076739	1.55135	3.67572	1.56842	0	0	0		0			0				0			0
MEHO01252855.1		MEHO01252855.1:1-586	1.13258	-4.3964	-21.0596	0.0288234	0.076739	1.55135	3.67572	1.56842	0	0	0		0			0				0			0
MEHO01256493.1		MEHO01256493.1:1-579	1.13258	-4.3964	-21.0596	0.0288234	0.076739	1.55135	3.67572	1.56842	0	0	0		0			0				0			0
MEHO01337825.1		MEHO01337825.1:1-467	1.13258	-4.3964	-21.0596	0.0288234	0.076739	1.55135	3.67572	1.56842	0	0	0		0			0				0			0
MEHO01368414.1		MEHO01368414.1:1-433	1.13258	-4.3964	-21.0596	0.0288234	0.076739	1.55135	3.67572	1.56842	0	0	0		0			0				0			0
MEHO01389409.1		MEHO01389409.1:1-412	1.13258	-4.3964	-21.0596	0.0288234	0.076739	1.55135	3.67572	1.56842	0	0	0		0			0				0			0
MEHO01486174.1		MEHO01486174.1:1-326	1.13258	-4.3964	-21.0596	0.0288234	0.076739	1.55135	3.67572	1.56842	0	0	0		0			0				0			0
MEHO01655252.1		MEHO01655252.1:1-206	1.13258	-4.3964	-21.0596	0.0288234	0.076739	1.55135	3.67572	1.56842	0	0	0		0			0				0			0
MEHO01186799.1		MEHO01186799.1:1-734	2.28305	-4.39598	-21.0533	0.00352615	0.0128335	4.65404	3.67572	4.70527	0	0.663284	0		0			0				0			0
MEHO01315216.1		MEHO01315216.1:1-494	2.26201	-4.39594	-21.0527	0.00359184	0.0130455	4.65404	3.67572	4.70527	0.537017	0	0		0			0				0			0
MEHO01002223.1		MEHO01002223.1:1-5297	1.12974	-4.3953	-21.0435	0.0361124	0.0912152	3.1027	3.67572	0	0	0	0		9	GO:0004190|GO:0003677|GO:0003887|GO:0004519|GO:0046872|GO:0003723|GO:0003964|GO:0015074|GO:0006310	F:aspartic-type endopeptidase activity|F:DNA binding|F:DNA-directed DNA polymerase activity|F:endonuclease activity|F:metal ion binding|F:RNA binding|F:RNA-directed DNA polymerase activity|P:DNA integration|P:DNA recombination	0				3	PF12382|PF00665|PF00078	Peptidase_A2E|rve|RVT_1	0
MEHO01018712.1		MEHO01018712.1:1-2708	1.12974	-4.3953	-21.0435	0.0361124	0.0912152	3.1027	3.67572	0	0	0	0		3	GO:0005634|GO:0003677|GO:0008270	C:nucleus|F:DNA binding|F:zinc ion binding	0				1	PF00098	zf-CCHC	0
MEHO01040443.1		MEHO01040443.1:1-1925	1.12974	-4.3953	-21.0435	0.0361124	0.0912152	3.1027	3.67572	0	0	0	0		0			0				0			0
MEHO01042536.1		MEHO01042536.1:1-1878	1.12974	-4.3953	-21.0435	0.0361124	0.0912152	3.1027	3.67572	0	0	0	0		0			0				0			0
MEHO01058688.1		MEHO01058688.1:1-1589	1.12974	-4.3953	-21.0435	0.0361124	0.0912152	3.1027	3.67572	0	0	0	0		0			0				0			0
MEHO01103969.1		MEHO01103969.1:1-1129	1.12974	-4.3953	-21.0435	0.0361124	0.0912152	3.1027	3.67572	0	0	0	0		3	GO:0046872|GO:0003676|GO:0004523	F:metal ion binding|F:nucleic acid binding|F:RNA-DNA hybrid ribonuclease activity	0				1	PF13966	zf-RVT	0
MEHO01107086.1		MEHO01107086.1:1-1106	1.12974	-4.3953	-21.0435	0.0361124	0.0912152	3.1027	3.67572	0	0	0	0		0			0				0			0
MEHO01126798.1		MEHO01126798.1:1-979	1.12974	-4.3953	-21.0435	0.0361124	0.0912152	3.1027	3.67572	0	0	0	0		0			0				0			0
MEHO01225276.1		MEHO01225276.1:1-639	1.12974	-4.3953	-21.0435	0.0361124	0.0912152	3.1027	3.67572	0	0	0	0		3	GO:0005618|GO:0005576|GO:0004252	C:cell wall|C:extracellular region|F:serine-type endopeptidase activity	0				2	PF05922|PF00082	Inhibitor_I9|Peptidase_S8	1	COG1404	O	Serine protease, subtilisin family
MEHO01261042.1		MEHO01261042.1:1-572	1.12974	-4.3953	-21.0435	0.0361124	0.0912152	3.1027	3.67572	0	0	0	0		0			0				0			0
MEHO01282271.1		MEHO01282271.1:1-539	1.12974	-4.3953	-21.0435	0.0361124	0.0912152	3.1027	3.67572	0	0	0	0		0			0				0			0
MEHO01341019.1		MEHO01341019.1:1-463	1.12974	-4.3953	-21.0435	0.0361124	0.0912152	3.1027	3.67572	0	0	0	0		0			0				0			0
MEHO01343619.1		MEHO01343619.1:1-460	1.12974	-4.3953	-21.0435	0.0361124	0.0912152	3.1027	3.67572	0	0	0	0		0			0				0			0
MEHO01363965.1		MEHO01363965.1:1-438	1.12974	-4.3953	-21.0435	0.0361124	0.0912152	3.1027	3.67572	0	0	0	0		11	GO:0016021|GO:0016020|GO:0005739|GO:0090447|GO:0004366|GO:0016791|GO:0016024|GO:0010143|GO:0016311|GO:0048235|GO:0080167	C:integral component of membrane|C:membrane|C:mitochondrion|F:glycerol-3-phosphate 2-O-acyltransferase activity|F:glycerol-3-phosphate O-acyltransferase activity|F:phosphatase activity|P:CDP-diacylglycerol biosynthetic process|P:cutin biosynthetic process|P:dephosphorylation|P:pollen sperm cell differentiation|P:response to karrikin	1	K13508	glycerol-3-phosphate acyltransferase [EC:2.3.1.15 2.3.1.198]	ko00561; Glycerolipid metabolism | ko00564; Glycerophospholipid metabolism | ko01100; Metabolic pathways | ko01110; Biosynthesis of secondary metabolites	1	PF01553	Acyltransferase	0
MEHO01519442.1		MEHO01519442.1:1-299	1.12974	-4.3953	-21.0435	0.0361124	0.0912152	3.1027	3.67572	0	0	0	0		12	GO:0005783|GO:0016021|GO:0016020|GO:0020037|GO:0005506|GO:0016709|GO:0048437|GO:0035265|GO:0008284|GO:0046622|GO:0040009|GO:0044550	C:endoplasmic reticulum|C:integral component of membrane|C:membrane|F:heme binding|F:iron ion binding|F:oxidoreductase activity, acting on paired donors, with incorporation or reduction of molecular oxygen, NAD(P)H as one donor, and incorporation of one atom of oxygen|P:floral organ development|P:organ growth|P:positive regulation of cell proliferation|P:positive regulation of organ growth|P:regu…	1	K00517	indol-3-yl-methylglucosinolate hydroxylase [EC:1.14.-.-]	ko01110; Biosynthesis of secondary metabolites	1	PF00067	p450	1	COG2124	QV	Cytochrome P450
MEHO01597678.1		MEHO01597678.1:1-242	2.24384	-4.38059	-20.83	0.00480976	0.0168142	1.55135	1.83786	9.41055	0	0.663284	0		0			0				0			0
MEHO01368296.1		MEHO01368296.1:1-433	2.2228	-4.38046	-20.8281	0.00490764	0.0170892	1.55135	1.83786	9.41055	0.537017	0	0		0			0				0			0
MEHO01271252.1		MEHO01271252.1:1-555	2.21808	-4.37937	-20.8124	0.00416411	0.0148238	4.65404	1.83786	6.2737	0	0	0.542884		0			0				0			0
MEHO01079996.1		MEHO01079996.1:1-1335	2.2171	-4.37936	-20.8123	0.00416794	0.0148358	4.65404	1.83786	6.2737	0.537017	0	0		4	GO:0016021|GO:0005524|GO:0004674|GO:0048544	C:integral component of membrane|F:ATP binding|F:protein serine/threonine kinase activity|P:recognition of pollen	0				4	PF01453|PF00024|PF00069|PF00954	B_lectin|PAN_1|Pkinase|S_locus_glycop	1	COG0515	T	Serine/threonine protein kinase
MEHO01055834.1		MEHO01055834.1:1-1633	2.22961	-4.37468	-20.7449	0.00492108	0.0171201	9.30809	1.83786	1.56842	0	0.663284	0		0			0				0			0
MEHO01056617.1		MEHO01056617.1:1-1621	2.20954	-4.37453	-20.7426	0.00501733	0.0174186	9.30809	1.83786	1.56842	0	0	0.542884		0			0				0			0
MEHO01467046.1		MEHO01467046.1:1-342	6.26992	-4.36978	-20.6745	6.22754e-06	4.63369e-05	9.30809	9.1893	17.2527	0	1.32657	0.542884		0			0				0			0
MEHO01004191.1		MEHO01004191.1:1-4510	6.22403	-4.36482	-20.6036	7.06636e-06	5.18495e-05	9.30809	7.35144	18.8211	0.537017	1.32657	0		0			0				0			0
MEHO01601897.1		MEHO01601897.1:1-240	4.1875	-4.36046	-20.5413	0.000321657	0.0015977	6.20539	14.7029	3.13685	0.537017	0	0.542884		0			0				0			0
MEHO01284998.1		MEHO01284998.1:1-535	2.19324	-4.36004	-20.5354	0.00548852	0.018862	4.65404	0	7.84212	0	0.663284	0		0			0				0			0
MEHO01004693.1		MEHO01004693.1:1-4362	1.09052	-4.35982	-20.5322	0.0429666	0.105136	0	1.83786	4.70527	0	0	0		0			0				0			0
MEHO01006727.1		MEHO01006727.1:1-3917	1.09052	-4.35982	-20.5322	0.0429666	0.105136	0	1.83786	4.70527	0	0	0		0			0				0			0
MEHO01009243.1		MEHO01009243.1:1-3527	1.09052	-4.35982	-20.5322	0.0429666	0.105136	0	1.83786	4.70527	0	0	0		0			0				0			0
MEHO01009988.1		MEHO01009988.1:1-3432	1.09052	-4.35982	-20.5322	0.0429666	0.105136	0	1.83786	4.70527	0	0	0		0			0				2	PF00646|PF08268	F-box|FBA_3	0
MEHO01019910.1		MEHO01019910.1:1-2645	1.09052	-4.35982	-20.5322	0.0429666	0.105136	0	1.83786	4.70527	0	0	0		0			0				0			0
MEHO01045733.1		MEHO01045733.1:1-1811	1.09052	-4.35982	-20.5322	0.0429666	0.105136	0	1.83786	4.70527	0	0	0		17	GO:0016021|GO:0016020|GO:0005886|GO:0009506|GO:0005524|GO:0010329|GO:0010328|GO:0008559|GO:0010315|GO:0060919|GO:0009926|GO:0009734|GO:0010540|GO:0009630|GO:0009733|GO:0009735|GO:0048767	C:integral component of membrane|C:membrane|C:plasma membrane|C:plasmodesma|F:ATP binding|F:auxin efflux transmembrane transporter activity|F:auxin influx transmembrane transporter activity|F:xenobiotic-transporting ATPase activity|P:auxin efflux|P:auxin influx|P:auxin polar transport|P:auxin-activated signaling pathway|P:basipetal auxin transport|P:gravitropism|P:response to auxin|P:response to …	1	K05658	ATP-binding cassette, subfamily B (MDR/TAP), member 1 [EC:3.6.3.44]	ko02010; ABC transporters | ko04976; Bile secretion | ko05206; MicroRNAs in cancer	2	PF00664|PF00005	ABC_membrane|ABC_tran	1	COG1132	V	ABC-type multidrug transport system, ATPase and permease component
MEHO01045945.1		MEHO01045945.1:1-1808	1.09052	-4.35982	-20.5322	0.0429666	0.105136	0	1.83786	4.70527	0	0	0		4	GO:0051213|GO:0046872|GO:0016682|GO:0010260	F:dioxygenase activity|F:metal ion binding|F:oxidoreductase activity, acting on diphenols and related substances as donors, oxygen as acceptor|P:organ senescence	0				2	PF03171|PF14226	2OG-FeII_Oxy|DIOX_N	1	COG3491	Q	Isopenicillin N synthase and related dioxygenases
MEHO01056565.1		MEHO01056565.1:1-1622	1.09052	-4.35982	-20.5322	0.0429666	0.105136	0	1.83786	4.70527	0	0	0		0			0				0			0
MEHO01061015.1		MEHO01061015.1:1-1555	1.09052	-4.35982	-20.5322	0.0429666	0.105136	0	1.83786	4.70527	0	0	0		0			0				0			0
MEHO01083830.1		MEHO01083830.1:1-1298	1.09052	-4.35982	-20.5322	0.0429666	0.105136	0	1.83786	4.70527	0	0	0		0			0				0			0
MEHO01101143.1		MEHO01101143.1:1-1149	1.09052	-4.35982	-20.5322	0.0429666	0.105136	0	1.83786	4.70527	0	0	0		3	GO:0046872|GO:0003676|GO:0004523	F:metal ion binding|F:nucleic acid binding|F:RNA-DNA hybrid ribonuclease activity	0				1	PF13966	zf-RVT	0
MEHO01112903.1		MEHO01112903.1:1-1066	1.09052	-4.35982	-20.5322	0.0429666	0.105136	0	1.83786	4.70527	0	0	0		0			0				0			0
MEHO01131258.1		MEHO01131258.1:1-954	1.09052	-4.35982	-20.5322	0.0429666	0.105136	0	1.83786	4.70527	0	0	0		5	GO:0004190|GO:0004519|GO:0003676|GO:0003964|GO:0015074	F:aspartic-type endopeptidase activity|F:endonuclease activity|F:nucleic acid binding|F:RNA-directed DNA polymerase activity|P:DNA integration	0				1	PF00078	RVT_1	0
MEHO01134606.1		MEHO01134606.1:1-936	1.09052	-4.35982	-20.5322	0.0429666	0.105136	0	1.83786	4.70527	0	0	0		1	GO:0005739	C:mitochondrion	0				3	PF01535|PF12854|PF13041	PPR|PPR_1|PPR_2	0
MEHO01141398.1		MEHO01141398.1:1-903	1.09052	-4.35982	-20.5322	0.0429666	0.105136	0	1.83786	4.70527	0	0	0		0			0				0			0
MEHO01142804.1		MEHO01142804.1:1-896	1.09052	-4.35982	-20.5322	0.0429666	0.105136	0	1.83786	4.70527	0	0	0		0			0				0			0
MEHO01147955.1		MEHO01147955.1:1-873	1.09052	-4.35982	-20.5322	0.0429666	0.105136	0	1.83786	4.70527	0	0	0		0			0				0			0
MEHO01163982.1		MEHO01163982.1:1-809	1.09052	-4.35982	-20.5322	0.0429666	0.105136	0	1.83786	4.70527	0	0	0		0			0				0			0
MEHO01198835.1		MEHO01198835.1:1-701	1.09052	-4.35982	-20.5322	0.0429666	0.105136	0	1.83786	4.70527	0	0	0		0			0				0			0
MEHO01200593.1		MEHO01200593.1:1-696	1.09052	-4.35982	-20.5322	0.0429666	0.105136	0	1.83786	4.70527	0	0	0		7	GO:0005737|GO:0005654|GO:0003677|GO:0000981|GO:0008270|GO:0007275|GO:0006351	C:cytoplasm|C:nucleoplasm|F:DNA binding|F:RNA polymerase II transcription factor activity, sequence-specific DNA binding|F:zinc ion binding|P:multicellular organism development|P:transcription, DNA-templated	0				1	PF06467	zf-FCS	0
MEHO01204137.1		MEHO01204137.1:1-687	1.09052	-4.35982	-20.5322	0.0429666	0.105136	0	1.83786	4.70527	0	0	0		0			0				0			0
MEHO01207720.1		MEHO01207720.1:1-679	1.09052	-4.35982	-20.5322	0.0429666	0.105136	0	1.83786	4.70527	0	0	0		0			0				0			0
MEHO01222557.1		MEHO01222557.1:1-645	1.09052	-4.35982	-20.5322	0.0429666	0.105136	0	1.83786	4.70527	0	0	0		3	GO:0046872|GO:0003676|GO:0004523	F:metal ion binding|F:nucleic acid binding|F:RNA-DNA hybrid ribonuclease activity	0				1	PF13966	zf-RVT	0
MEHO01249402.1		MEHO01249402.1:1-592	1.09052	-4.35982	-20.5322	0.0429666	0.105136	0	1.83786	4.70527	0	0	0		3	GO:0005634|GO:0008270|GO:0006355	C:nucleus|F:zinc ion binding|P:regulation of transcription, DNA-templated	0				3	PF03101|PF10551|PF04434	FAR1|MULE|SWIM	0
MEHO01256668.1		MEHO01256668.1:1-579	1.09052	-4.35982	-20.5322	0.0429666	0.105136	0	1.83786	4.70527	0	0	0		0			0				2	PF03372|PF00078	Exo_endo_phos|RVT_1	0
MEHO01303646.1		MEHO01303646.1:1-509	1.09052	-4.35982	-20.5322	0.0429666	0.105136	0	1.83786	4.70527	0	0	0		0			0				0			0
MEHO01338866.1		MEHO01338866.1:1-465	1.09052	-4.35982	-20.5322	0.0429666	0.105136	0	1.83786	4.70527	0	0	0		0			0				0			0
MEHO01423154.1		MEHO01423154.1:1-380	1.09052	-4.35982	-20.5322	0.0429666	0.105136	0	1.83786	4.70527	0	0	0		1	GO:0004364	F:glutathione transferase activity	0				2	PF00043|PF02798	GST_C|GST_N	0
MEHO01480270.1		MEHO01480270.1:1-331	1.09052	-4.35982	-20.5322	0.0429666	0.105136	0	1.83786	4.70527	0	0	0		0			0				0			0
MEHO01526539.1		MEHO01526539.1:1-293	1.09052	-4.35982	-20.5322	0.0429666	0.105136	0	1.83786	4.70527	0	0	0		0			0				0			0
MEHO01598421.1		MEHO01598421.1:1-242	1.09052	-4.35982	-20.5322	0.0429666	0.105136	0	1.83786	4.70527	0	0	0		0			0				0			0
MEHO01003940.1		MEHO01003940.1:1-4578	1.08768	-4.35741	-20.4979	0.033255	0.085533	1.55135	1.83786	3.13685	0	0	0		1	GO:0005739	C:mitochondrion	0				1	PF07727	RVT_2	1	COG2801	X	Transposase InsO and inactivated derivatives
MEHO01005016.1		MEHO01005016.1:1-4277	1.08768	-4.35741	-20.4979	0.033255	0.085533	1.55135	1.83786	3.13685	0	0	0		17	GO:0005737|GO:0005634|GO:0000943|GO:0004190|GO:0005524|GO:0003677|GO:0003887|GO:0008233|GO:0004540|GO:0003723|GO:0003964|GO:0004523|GO:0008270|GO:0015074|GO:0006310|GO:0032197|GO:0019076	C:cytoplasm|C:nucleus|C:retrotransposon nucleocapsid|F:aspartic-type endopeptidase activity|F:ATP binding|F:DNA binding|F:DNA-directed DNA polymerase activity|F:peptidase activity|F:ribonuclease activity|F:RNA binding|F:RNA-directed DNA polymerase activity|F:RNA-DNA hybrid ribonuclease activity|F:zinc ion binding|P:DNA integration|P:DNA recombination|P:transposition, RNA-mediated|P:viral release …	1	K07497	putative transposase		3	PF12384|PF00665|PF00078	Peptidase_A2B|rve|RVT_1	0
MEHO01010107.1		MEHO01010107.1:1-3419	1.08768	-4.35741	-20.4979	0.033255	0.085533	1.55135	1.83786	3.13685	0	0	0		0			0				2	PF00646|PF07723	F-box|LRR_2	0
MEHO01013362.1		MEHO01013362.1:1-3090	1.08768	-4.35741	-20.4979	0.033255	0.085533	1.55135	1.83786	3.13685	0	0	0		0			0				0			0
MEHO01019668.1		MEHO01019668.1:1-2658	1.08768	-4.35741	-20.4979	0.033255	0.085533	1.55135	1.83786	3.13685	0	0	0		0			0				0			0
MEHO01029693.1		MEHO01029693.1:1-2224	1.08768	-4.35741	-20.4979	0.033255	0.085533	1.55135	1.83786	3.13685	0	0	0		6	GO:0004190|GO:0004519|GO:0003676|GO:0003964|GO:0008270|GO:0015074	F:aspartic-type endopeptidase activity|F:endonuclease activity|F:nucleic acid binding|F:RNA-directed DNA polymerase activity|F:zinc ion binding|P:DNA integration	0				4	PF13976|PF00665|PF07727|PF00098	gag_pre-integrs|rve|RVT_2|zf-CCHC	0
MEHO01037093.1		MEHO01037093.1:1-2005	1.08768	-4.35741	-20.4979	0.033255	0.085533	1.55135	1.83786	3.13685	0	0	0		0			0				1	PF04398	DUF538	0
MEHO01039081.1		MEHO01039081.1:1-1958	1.08768	-4.35741	-20.4979	0.033255	0.085533	1.55135	1.83786	3.13685	0	0	0		0			0				0			0
MEHO01062858.1		MEHO01062858.1:1-1531	1.08768	-4.35741	-20.4979	0.033255	0.085533	1.55135	1.83786	3.13685	0	0	0		0			0				0			0
MEHO01083660.1		MEHO01083660.1:1-1299	1.08768	-4.35741	-20.4979	0.033255	0.085533	1.55135	1.83786	3.13685	0	0	0		6	GO:0004190|GO:0004519|GO:0003676|GO:0003964|GO:0008270|GO:0015074	F:aspartic-type endopeptidase activity|F:endonuclease activity|F:nucleic acid binding|F:RNA-directed DNA polymerase activity|F:zinc ion binding|P:DNA integration	0				4	PF13976|PF00665|PF07727|PF00098	gag_pre-integrs|rve|RVT_2|zf-CCHC	0
MEHO01089735.1		MEHO01089735.1:1-1244	1.08768	-4.35741	-20.4979	0.033255	0.085533	1.55135	1.83786	3.13685	0	0	0		0			0				0			0
MEHO01094140.1		MEHO01094140.1:1-1206	1.08768	-4.35741	-20.4979	0.033255	0.085533	1.55135	1.83786	3.13685	0	0	0		6	GO:0043231|GO:0015020|GO:0080043|GO:0080044|GO:0009813|GO:0052696	C:intracellular membrane-bounded organelle|F:glucuronosyltransferase activity|F:quercetin 3-O-glucosyltransferase activity|F:quercetin 7-O-glucosyltransferase activity|P:flavonoid biosynthetic process|P:flavonoid glucuronidation	0				1	PF00201	UDPGT	1	COG1819	G	UDP:flavonoid glycosyltransferase YjiC, YdhE family
MEHO01096103.1		MEHO01096103.1:1-1190	1.08768	-4.35741	-20.4979	0.033255	0.085533	1.55135	1.83786	3.13685	0	0	0		6	GO:0004190|GO:0004519|GO:0003676|GO:0003964|GO:0008270|GO:0015074	F:aspartic-type endopeptidase activity|F:endonuclease activity|F:nucleic acid binding|F:RNA-directed DNA polymerase activity|F:zinc ion binding|P:DNA integration	0				4	PF13976|PF00665|PF07727|PF00098	gag_pre-integrs|rve|RVT_2|zf-CCHC	0
MEHO01108010.1		MEHO01108010.1:1-1100	1.08768	-4.35741	-20.4979	0.033255	0.085533	1.55135	1.83786	3.13685	0	0	0		0			0				0			0
MEHO01128913.1		MEHO01128913.1:1-967	1.08768	-4.35741	-20.4979	0.033255	0.085533	1.55135	1.83786	3.13685	0	0	0		0			0				0			0
MEHO01162648.1		MEHO01162648.1:1-813	1.08768	-4.35741	-20.4979	0.033255	0.085533	1.55135	1.83786	3.13685	0	0	0		0			0				0			0
MEHO01182986.1		MEHO01182986.1:1-745	1.08768	-4.35741	-20.4979	0.033255	0.085533	1.55135	1.83786	3.13685	0	0	0		0			0				0			0
MEHO01187709.1		MEHO01187709.1:1-731	1.08768	-4.35741	-20.4979	0.033255	0.085533	1.55135	1.83786	3.13685	0	0	0		0			0				0			0
MEHO01237888.1		MEHO01237888.1:1-613	1.08768	-4.35741	-20.4979	0.033255	0.085533	1.55135	1.83786	3.13685	0	0	0		0			0				0			0
MEHO01238118.1		MEHO01238118.1:1-613	1.08768	-4.35741	-20.4979	0.033255	0.085533	1.55135	1.83786	3.13685	0	0	0		0			0				0			0
MEHO01238981.1		MEHO01238981.1:1-611	1.08768	-4.35741	-20.4979	0.033255	0.085533	1.55135	1.83786	3.13685	0	0	0		0			0				0			0
MEHO01241556.1		MEHO01241556.1:1-606	1.08768	-4.35741	-20.4979	0.033255	0.085533	1.55135	1.83786	3.13685	0	0	0		6	GO:0004190|GO:0004519|GO:0003676|GO:0003964|GO:0008270|GO:0015074	F:aspartic-type endopeptidase activity|F:endonuclease activity|F:nucleic acid binding|F:RNA-directed DNA polymerase activity|F:zinc ion binding|P:DNA integration	0				4	PF13976|PF00665|PF07727|PF00098	gag_pre-integrs|rve|RVT_2|zf-CCHC	0
MEHO01250996.1		MEHO01250996.1:1-589	1.08768	-4.35741	-20.4979	0.033255	0.085533	1.55135	1.83786	3.13685	0	0	0		6	GO:0004190|GO:0004519|GO:0003676|GO:0003964|GO:0008270|GO:0015074	F:aspartic-type endopeptidase activity|F:endonuclease activity|F:nucleic acid binding|F:RNA-directed DNA polymerase activity|F:zinc ion binding|P:DNA integration	0				4	PF13976|PF00665|PF07727|PF00098	gag_pre-integrs|rve|RVT_2|zf-CCHC	0
MEHO01265863.1		MEHO01265863.1:1-564	1.08768	-4.35741	-20.4979	0.033255	0.085533	1.55135	1.83786	3.13685	0	0	0		0			0				0			0
MEHO01273739.1		MEHO01273739.1:1-552	1.08768	-4.35741	-20.4979	0.033255	0.085533	1.55135	1.83786	3.13685	0	0	0		0			0				0			0
MEHO01285562.1		MEHO01285562.1:1-534	1.08768	-4.35741	-20.4979	0.033255	0.085533	1.55135	1.83786	3.13685	0	0	0		0			0				0			0
MEHO01299013.1		MEHO01299013.1:1-515	1.08768	-4.35741	-20.4979	0.033255	0.085533	1.55135	1.83786	3.13685	0	0	0		0			0				0			0
MEHO01299681.1		MEHO01299681.1:1-514	1.08768	-4.35741	-20.4979	0.033255	0.085533	1.55135	1.83786	3.13685	0	0	0		0			0				0			0
MEHO01303453.1		MEHO01303453.1:1-509	1.08768	-4.35741	-20.4979	0.033255	0.085533	1.55135	1.83786	3.13685	0	0	0		0			0				0			0
MEHO01317608.1		MEHO01317608.1:1-491	1.08768	-4.35741	-20.4979	0.033255	0.085533	1.55135	1.83786	3.13685	0	0	0		0			0				0			0
MEHO01331636.1		MEHO01331636.1:1-474	1.08768	-4.35741	-20.4979	0.033255	0.085533	1.55135	1.83786	3.13685	0	0	0		5	GO:0043231|GO:0080043|GO:0080044|GO:0009813|GO:0052696	C:intracellular membrane-bounded organelle|F:quercetin 3-O-glucosyltransferase activity|F:quercetin 7-O-glucosyltransferase activity|P:flavonoid biosynthetic process|P:flavonoid glucuronidation	0				1	PF00201	UDPGT	1	COG1819	G	UDP:flavonoid glycosyltransferase YjiC, YdhE family
MEHO01334592.1		MEHO01334592.1:1-470	1.08768	-4.35741	-20.4979	0.033255	0.085533	1.55135	1.83786	3.13685	0	0	0		0			0				0			0
MEHO01359015.1		MEHO01359015.1:1-443	1.08768	-4.35741	-20.4979	0.033255	0.085533	1.55135	1.83786	3.13685	0	0	0		0			0				0			0
MEHO01395625.1		MEHO01395625.1:1-406	1.08768	-4.35741	-20.4979	0.033255	0.085533	1.55135	1.83786	3.13685	0	0	0		0			0				0			0
MEHO01503986.1		MEHO01503986.1:1-311	1.08768	-4.35741	-20.4979	0.033255	0.085533	1.55135	1.83786	3.13685	0	0	0		0			0				0			0
MEHO01529521.1		MEHO01529521.1:1-290	1.08768	-4.35741	-20.4979	0.033255	0.085533	1.55135	1.83786	3.13685	0	0	0		0			0				0			0
MEHO01532866.1		MEHO01532866.1:1-288	1.08768	-4.35741	-20.4979	0.033255	0.085533	1.55135	1.83786	3.13685	0	0	0		0			0				0			0
MEHO01535891.1		MEHO01535891.1:1-285	1.08768	-4.35741	-20.4979	0.033255	0.085533	1.55135	1.83786	3.13685	0	0	0		0			0				0			0
MEHO01537847.1		MEHO01537847.1:1-284	1.08768	-4.35741	-20.4979	0.033255	0.085533	1.55135	1.83786	3.13685	0	0	0		4	GO:0005634|GO:0003677|GO:0006355|GO:0006351	C:nucleus|F:DNA binding|P:regulation of transcription, DNA-templated|P:transcription, DNA-templated	0				1	PF02362	B3	0
MEHO01603851.1		MEHO01603851.1:1-238	1.08768	-4.35741	-20.4979	0.033255	0.085533	1.55135	1.83786	3.13685	0	0	0		0			0				0			0
MEHO01338913.1		MEHO01338913.1:1-465	2.16464	-4.35516	-20.4661	0.00611403	0.0207339	9.30809	0	3.13685	0	0	0.542884		0			0				0			0
MEHO01000840.1		MEHO01000840.1:1-6608	1.08483	-4.35473	-20.4599	0.0335675	0.0859589	3.1027	1.83786	1.56842	0	0	0		3	GO:0005576|GO:0016298|GO:0016042	C:extracellular region|F:lipase activity|P:lipid catabolic process	0				1	PF00657	Lipase_GDSL	0
MEHO01015225.1		MEHO01015225.1:1-2939	1.08483	-4.35473	-20.4599	0.0335675	0.0859589	3.1027	1.83786	1.56842	0	0	0		0			0				0			0
MEHO01018731.1		MEHO01018731.1:1-2707	1.08483	-4.35473	-20.4599	0.0335675	0.0859589	3.1027	1.83786	1.56842	0	0	0		0			0				0			0
MEHO01025059.1		MEHO01025059.1:1-2398	1.08483	-4.35473	-20.4599	0.0335675	0.0859589	3.1027	1.83786	1.56842	0	0	0		0			0				0			0
MEHO01029039.1		MEHO01029039.1:1-2247	1.08483	-4.35473	-20.4599	0.0335675	0.0859589	3.1027	1.83786	1.56842	0	0	0		0			0				0			0
MEHO01029406.1		MEHO01029406.1:1-2234	1.08483	-4.35473	-20.4599	0.0335675	0.0859589	3.1027	1.83786	1.56842	0	0	0		0			0				0			0
MEHO01034055.1		MEHO01034055.1:1-2088	1.08483	-4.35473	-20.4599	0.0335675	0.0859589	3.1027	1.83786	1.56842	0	0	0		3	GO:0005737|GO:0005634|GO:0006511	C:cytoplasm|C:nucleus|P:ubiquitin-dependent protein catabolic process	1	K08770	ubiquitin C	ko03320; PPAR signaling pathway	1	PF00240	ubiquitin	1	COG5272	O	Ubiquitin
MEHO01046948.1		MEHO01046948.1:1-1789	1.08483	-4.35473	-20.4599	0.0335675	0.0859589	3.1027	1.83786	1.56842	0	0	0		0			0				0			0
MEHO01055248.1		MEHO01055248.1:1-1643	1.08483	-4.35473	-20.4599	0.0335675	0.0859589	3.1027	1.83786	1.56842	0	0	0		0			0				0			0
MEHO01064352.1		MEHO01064352.1:1-1511	1.08483	-4.35473	-20.4599	0.0335675	0.0859589	3.1027	1.83786	1.56842	0	0	0		0			0				0			0
MEHO01069122.1		MEHO01069122.1:1-1453	1.08483	-4.35473	-20.4599	0.0335675	0.0859589	3.1027	1.83786	1.56842	0	0	0		0			0				0			0
MEHO01069898.1		MEHO01069898.1:1-1444	1.08483	-4.35473	-20.4599	0.0335675	0.0859589	3.1027	1.83786	1.56842	0	0	0		0			0				0			0
MEHO01086730.1		MEHO01086730.1:1-1270	1.08483	-4.35473	-20.4599	0.0335675	0.0859589	3.1027	1.83786	1.56842	0	0	0		0			0				0			0
MEHO01120737.1		MEHO01120737.1:1-1016	1.08483	-4.35473	-20.4599	0.0335675	0.0859589	3.1027	1.83786	1.56842	0	0	0		3	GO:0046872|GO:0003676|GO:0004523	F:metal ion binding|F:nucleic acid binding|F:RNA-DNA hybrid ribonuclease activity	0				1	PF13966	zf-RVT	0
MEHO01124139.1		MEHO01124139.1:1-995	1.08483	-4.35473	-20.4599	0.0335675	0.0859589	3.1027	1.83786	1.56842	0	0	0		0			0				0			0
MEHO01128112.1		MEHO01128112.1:1-972	1.08483	-4.35473	-20.4599	0.0335675	0.0859589	3.1027	1.83786	1.56842	0	0	0		0			0				0			0
MEHO01128885.1		MEHO01128885.1:1-968	1.08483	-4.35473	-20.4599	0.0335675	0.0859589	3.1027	1.83786	1.56842	0	0	0		0			0				0			0
MEHO01135147.1		MEHO01135147.1:1-934	1.08483	-4.35473	-20.4599	0.0335675	0.0859589	3.1027	1.83786	1.56842	0	0	0		0			0				0			0
MEHO01138425.1		MEHO01138425.1:1-917	1.08483	-4.35473	-20.4599	0.0335675	0.0859589	3.1027	1.83786	1.56842	0	0	0		0			0				0			0
MEHO01157929.1		MEHO01157929.1:1-831	1.08483	-4.35473	-20.4599	0.0335675	0.0859589	3.1027	1.83786	1.56842	0	0	0		0			0				0			0
MEHO01167338.1		MEHO01167338.1:1-796	1.08483	-4.35473	-20.4599	0.0335675	0.0859589	3.1027	1.83786	1.56842	0	0	0		0			0				0			0
MEHO01199336.1		MEHO01199336.1:1-700	1.08483	-4.35473	-20.4599	0.0335675	0.0859589	3.1027	1.83786	1.56842	0	0	0		0			0				0			0
MEHO01205881.1		MEHO01205881.1:1-683	1.08483	-4.35473	-20.4599	0.0335675	0.0859589	3.1027	1.83786	1.56842	0	0	0		0			0				0			0
MEHO01207356.1		MEHO01207356.1:1-680	1.08483	-4.35473	-20.4599	0.0335675	0.0859589	3.1027	1.83786	1.56842	0	0	0		0			0				0			0
MEHO01216396.1		MEHO01216396.1:1-658	1.08483	-4.35473	-20.4599	0.0335675	0.0859589	3.1027	1.83786	1.56842	0	0	0		0			0				0			0
MEHO01238456.1		MEHO01238456.1:1-612	1.08483	-4.35473	-20.4599	0.0335675	0.0859589	3.1027	1.83786	1.56842	0	0	0		0			0				0			0
MEHO01261361.1		MEHO01261361.1:1-571	1.08483	-4.35473	-20.4599	0.0335675	0.0859589	3.1027	1.83786	1.56842	0	0	0		0			0				0			0
MEHO01378118.1		MEHO01378118.1:1-423	1.08483	-4.35473	-20.4599	0.0335675	0.0859589	3.1027	1.83786	1.56842	0	0	0		10	GO:0009507|GO:0009570|GO:0009534|GO:0005739|GO:0009536|GO:0010287|GO:0004332|GO:0006096|GO:0046686|GO:0006979	C:chloroplast|C:chloroplast stroma|C:chloroplast thylakoid|C:mitochondrion|C:plastid|C:plastoglobule|F:fructose-bisphosphate aldolase activity|P:glycolytic process|P:response to cadmium ion|P:response to oxidative stress	1	K01623	fructose-bisphosphate aldolase, class I [EC:4.1.2.13]	ko00010; Glycolysis / Gluconeogenesis | ko00030; Pentose phosphate pathway | ko00051; Fructose and mannose metabolism | ko00680; Methane metabolism | ko00710; Carbon fixation in photosynthetic organisms | ko01100; Metabolic pathways | ko01110; Biosynthesis of secondary metabolites | ko01120; Microbial metabolism in diverse environments | ko01130; Biosynthesis of antibiotics | ko01200; Carbon meta…	1	PF00274	Glycolytic	1	COG3588	G	Fructose-bisphosphate aldolase class 1
MEHO01383487.1		MEHO01383487.1:1-418	1.08483	-4.35473	-20.4599	0.0335675	0.0859589	3.1027	1.83786	1.56842	0	0	0		5	GO:0005737|GO:0003747|GO:0016149|GO:0040008|GO:0006415	C:cytoplasm|F:translation release factor activity|F:translation release factor activity, codon specific|P:regulation of growth|P:translational termination	1	K03265	peptide chain release factor subunit 1	ko03015; mRNA surveillance pathway	3	PF03463|PF03464|PF03465	eRF1_1|eRF1_2|eRF1_3	1	COG1503	J	Peptide chain release factor 1 (eRF1)
MEHO01532819.1		MEHO01532819.1:1-288	1.08483	-4.35473	-20.4599	0.0335675	0.0859589	3.1027	1.83786	1.56842	0	0	0		0			0				0			0
MEHO01011170.1		MEHO01011170.1:1-3300	1.08198	-4.35137	-20.4124	0.044184	0.107257	4.65404	1.83786	0	0	0	0		0			0				0			0
MEHO01027974.1		MEHO01027974.1:1-2287	1.08198	-4.35137	-20.4124	0.044184	0.107257	4.65404	1.83786	0	0	0	0		0			0				0			0
MEHO01028101.1		MEHO01028101.1:1-2282	1.08198	-4.35137	-20.4124	0.044184	0.107257	4.65404	1.83786	0	0	0	0		0			0				0			0
MEHO01070021.1		MEHO01070021.1:1-1442	1.08198	-4.35137	-20.4124	0.044184	0.107257	4.65404	1.83786	0	0	0	0		0			0				0			0
MEHO01077473.1		MEHO01077473.1:1-1361	1.08198	-4.35137	-20.4124	0.044184	0.107257	4.65404	1.83786	0	0	0	0		0			0				0			0
MEHO01096251.1		MEHO01096251.1:1-1189	1.08198	-4.35137	-20.4124	0.044184	0.107257	4.65404	1.83786	0	0	0	0		0			0				0			0
MEHO01114124.1		MEHO01114124.1:1-1059	1.08198	-4.35137	-20.4124	0.044184	0.107257	4.65404	1.83786	0	0	0	0		0			0				0			0
MEHO01155693.1		MEHO01155693.1:1-840	1.08198	-4.35137	-20.4124	0.044184	0.107257	4.65404	1.83786	0	0	0	0		0			0				0			0
MEHO01171228.1		MEHO01171228.1:1-783	1.08198	-4.35137	-20.4124	0.044184	0.107257	4.65404	1.83786	0	0	0	0		0			0				0			0
MEHO01225470.1		MEHO01225470.1:1-639	1.08198	-4.35137	-20.4124	0.044184	0.107257	4.65404	1.83786	0	0	0	0		0			0				0			0
MEHO01286568.1		MEHO01286568.1:1-532	1.08198	-4.35137	-20.4124	0.044184	0.107257	4.65404	1.83786	0	0	0	0		0			0				0			0
MEHO01520951.1		MEHO01520951.1:1-297	1.08198	-4.35137	-20.4124	0.044184	0.107257	4.65404	1.83786	0	0	0	0		0			0				0			0
MEHO01537967.1		MEHO01537967.1:1-284	1.08198	-4.35137	-20.4124	0.044184	0.107257	4.65404	1.83786	0	0	0	0		0			0				0			0
MEHO01566408.1		MEHO01566408.1:1-262	1.08198	-4.35137	-20.4124	0.044184	0.107257	4.65404	1.83786	0	0	0	0		0			0				0			0
MEHO01057629.1		MEHO01057629.1:1-1605	28.4519	-4.35122	-20.4103	7.15663e-22	2.27085e-20	49.6431	45.9465	67.4422	3.75912	0.663284	3.2573		3	GO:0005634|GO:0008270|GO:0006355	C:nucleus|F:zinc ion binding|P:regulation of transcription, DNA-templated	0				3	PF03101|PF10551|PF04434	FAR1|MULE|SWIM	0
MEHO01132122.1		MEHO01132122.1:1-950	4.21139	-4.3435	-20.3014	0.000311237	0.00155149	4.65404	14.7029	4.70527	0	0.663284	0.542884		0			0				0			0
MEHO01561457.1		MEHO01561457.1:1-266	6.14703	-4.3414	-20.2718	8.16553e-06	5.92757e-05	9.30809	16.5407	9.41055	0.537017	0	1.08577		12	GO:0048046|GO:0005618|GO:0005829|GO:0005794|GO:0020037|GO:0046872|GO:0004601|GO:0042744|GO:0009809|GO:1901430|GO:0006979|GO:0010089	C:apoplast|C:cell wall|C:cytosol|C:Golgi apparatus|F:heme binding|F:metal ion binding|F:peroxidase activity|P:hydrogen peroxide catabolic process|P:lignin biosynthetic process|P:positive regulation of syringal lignin biosynthetic process|P:response to oxidative stress|P:xylem development	1	K00430	peroxidase [EC:1.11.1.7]	ko00940; Phenylpropanoid biosynthesis | ko01100; Metabolic pathways | ko01110; Biosynthesis of secondary metabolites	1	PF00141	peroxidase	0
MEHO01029297.1		MEHO01029297.1:1-2238	4.00219	-4.32738	-20.0757	0.000325806	0.00161734	9.30809	7.35144	6.2737	0.537017	0	0.542884		0			0				0			0
MEHO01019924.1		MEHO01019924.1:1-2644	4.11207	-4.3273	-20.0747	0.000326764	0.00162162	9.30809	11.0272	3.13685	0.537017	0.663284	0		0			0				0			0
MEHO01091621.1		MEHO01091621.1:1-1227	5.95602	-4.32145	-19.9933	9.57356e-06	6.8249e-05	15.5135	9.1893	9.41055	0.537017	0	1.08577		0			0				0			0
MEHO01640120.1		MEHO01640120.1:1-215	10.2094	-4.31918	-19.9619	7.97694e-09	9.65952e-08	18.6162	23.8922	15.6842	1.07403	1.98985	0		0			0				0			0
MEHO01264329.1		MEHO01264329.1:1-566	5.91867	-4.31827	-19.9494	1.01358e-05	7.18881e-05	10.8594	7.35144	15.6842	1.07403	0	0.542884		0			0				0			0
MEHO01235259.1		MEHO01235259.1:1-619	3.91424	-4.31384	-19.8882	0.000404684	0.0019545	7.75674	3.67572	10.979	1.07403	0	0		0			0				0			0
MEHO01023901.1		MEHO01023901.1:1-2449	1.04562	-4.31383	-19.888	0.0665087	0.150118	0	0	6.2737	0	0	0		4	GO:0016021|GO:0005886|GO:0005524|GO:0004674	C:integral component of membrane|C:plasma membrane|F:ATP binding|F:protein serine/threonine kinase activity	0				4	PF00560|PF13855|PF08263|PF07714	LRR_1|LRR_8|LRRNT_2|Pkinase_Tyr	2	COG0515|COG4886	T|K	Serine/threonine protein kinase|Leucine-rich repeat (LRR) protein
MEHO01099734.1		MEHO01099734.1:1-1161	1.04562	-4.31383	-19.888	0.0665087	0.150118	0	0	6.2737	0	0	0		0			0				0			0
MEHO01160432.1		MEHO01160432.1:1-821	1.04562	-4.31383	-19.888	0.0665087	0.150118	0	0	6.2737	0	0	0		0			0				0			0
MEHO01223014.1		MEHO01223014.1:1-644	1.04562	-4.31383	-19.888	0.0665087	0.150118	0	0	6.2737	0	0	0		0			0				0			0
MEHO01228895.1		MEHO01228895.1:1-631	1.04562	-4.31383	-19.888	0.0665087	0.150118	0	0	6.2737	0	0	0		1	GO:0005739	C:mitochondrion	0				1	PF07727	RVT_2	1	COG2801	X	Transposase InsO and inactivated derivatives
MEHO01553227.1		MEHO01553227.1:1-272	1.04562	-4.31383	-19.888	0.0665087	0.150118	0	0	6.2737	0	0	0		0			0				0			0
MEHO01655176.1		MEHO01655176.1:1-206	1.04562	-4.31383	-19.888	0.0665087	0.150118	0	0	6.2737	0	0	0		0			0				0			0
MEHO01015234.1		MEHO01015234.1:1-2939	1.04277	-4.31364	-19.8854	0.050195	0.119321	1.55135	0	4.70527	0	0	0		0			0				0			0
MEHO01048747.1		MEHO01048747.1:1-1755	1.04277	-4.31364	-19.8854	0.050195	0.119321	1.55135	0	4.70527	0	0	0		0			0				0			0
MEHO01049874.1		MEHO01049874.1:1-1734	1.04277	-4.31364	-19.8854	0.050195	0.119321	1.55135	0	4.70527	0	0	0		0			0				0			0
MEHO01071805.1		MEHO01071805.1:1-1421	1.04277	-4.31364	-19.8854	0.050195	0.119321	1.55135	0	4.70527	0	0	0		0			0				0			0
MEHO01072204.1		MEHO01072204.1:1-1417	1.04277	-4.31364	-19.8854	0.050195	0.119321	1.55135	0	4.70527	0	0	0		3	GO:0046872|GO:0003676|GO:0004523	F:metal ion binding|F:nucleic acid binding|F:RNA-DNA hybrid ribonuclease activity	0				1	PF13966	zf-RVT	0
MEHO01098833.1		MEHO01098833.1:1-1168	1.04277	-4.31364	-19.8854	0.050195	0.119321	1.55135	0	4.70527	0	0	0		0			0				0			0
MEHO01124646.1		MEHO01124646.1:1-992	1.04277	-4.31364	-19.8854	0.050195	0.119321	1.55135	0	4.70527	0	0	0		0			0				0			0
MEHO01140556.1		MEHO01140556.1:1-907	1.04277	-4.31364	-19.8854	0.050195	0.119321	1.55135	0	4.70527	0	0	0		0			0				0			0
MEHO01180401.1		MEHO01180401.1:1-753	1.04277	-4.31364	-19.8854	0.050195	0.119321	1.55135	0	4.70527	0	0	0		0			0				0			0
MEHO01206514.1		MEHO01206514.1:1-681	1.04277	-4.31364	-19.8854	0.050195	0.119321	1.55135	0	4.70527	0	0	0		0			0				0			0
MEHO01391700.1		MEHO01391700.1:1-410	1.04277	-4.31364	-19.8854	0.050195	0.119321	1.55135	0	4.70527	0	0	0		0			0				0			0
MEHO01656694.1		MEHO01656694.1:1-205	1.04277	-4.31364	-19.8854	0.050195	0.119321	1.55135	0	4.70527	0	0	0		0			0				0			0
MEHO01002613.1		MEHO01002613.1:1-5087	1.03992	-4.31116	-19.8513	0.0484839	0.115889	3.1027	0	3.13685	0	0	0		0			0				3	PF00646|PF08387|PF07723	F-box|FBD|LRR_2	0
MEHO01003857.1		MEHO01003857.1:1-4607	1.03992	-4.31116	-19.8513	0.0484839	0.115889	3.1027	0	3.13685	0	0	0		0			0				0			0
MEHO01040720.1		MEHO01040720.1:1-1918	1.03992	-4.31116	-19.8513	0.0484839	0.115889	3.1027	0	3.13685	0	0	0		0			0				0			0
MEHO01048332.1		MEHO01048332.1:1-1762	1.03992	-4.31116	-19.8513	0.0484839	0.115889	3.1027	0	3.13685	0	0	0		0			0				0			0
MEHO01051840.1		MEHO01051840.1:1-1699	1.03992	-4.31116	-19.8513	0.0484839	0.115889	3.1027	0	3.13685	0	0	0		0			0				0			0
MEHO01052785.1		MEHO01052785.1:1-1683	1.03992	-4.31116	-19.8513	0.0484839	0.115889	3.1027	0	3.13685	0	0	0		0			0				0			0
MEHO01053574.1		MEHO01053574.1:1-1670	1.03992	-4.31116	-19.8513	0.0484839	0.115889	3.1027	0	3.13685	0	0	0		0			0				0			0
MEHO01059743.1		MEHO01059743.1:1-1574	1.03992	-4.31116	-19.8513	0.0484839	0.115889	3.1027	0	3.13685	0	0	0		0			0				0			0
MEHO01068171.1		MEHO01068171.1:1-1464	1.03992	-4.31116	-19.8513	0.0484839	0.115889	3.1027	0	3.13685	0	0	0		0			0				0			0
MEHO01083126.1		MEHO01083126.1:1-1304	1.03992	-4.31116	-19.8513	0.0484839	0.115889	3.1027	0	3.13685	0	0	0		0			0				0			0
MEHO01086111.1		MEHO01086111.1:1-1276	1.03992	-4.31116	-19.8513	0.0484839	0.115889	3.1027	0	3.13685	0	0	0		0			0				0			0
MEHO01106672.1		MEHO01106672.1:1-1109	1.03992	-4.31116	-19.8513	0.0484839	0.115889	3.1027	0	3.13685	0	0	0		0			0				0			0
MEHO01111739.1		MEHO01111739.1:1-1074	1.03992	-4.31116	-19.8513	0.0484839	0.115889	3.1027	0	3.13685	0	0	0		8	GO:0005737|GO:0005634|GO:0016874|GO:0061630|GO:0008270|GO:0007275|GO:0043161|GO:0042787	C:cytoplasm|C:nucleus|F:ligase activity|F:ubiquitin protein ligase activity|F:zinc ion binding|P:multicellular organism development|P:proteasome-mediated ubiquitin-dependent protein catabolic process|P:protein ubiquitination involved in ubiquitin-dependent protein catabolic process	1	K04506	E3 ubiquitin-protein ligase SIAH1 [EC:2.3.2.27]	ko04013; MAPK signaling pathway - fly | ko04115; p53 signaling pathway | ko04120; Ubiquitin mediated proteolysis | ko04310; Wnt signaling pathway	1	PF03145	Sina	0
MEHO01163346.1		MEHO01163346.1:1-811	1.03992	-4.31116	-19.8513	0.0484839	0.115889	3.1027	0	3.13685	0	0	0		0			0				0			0
MEHO01163648.1		MEHO01163648.1:1-810	1.03992	-4.31116	-19.8513	0.0484839	0.115889	3.1027	0	3.13685	0	0	0		0			0				0			0
MEHO01167043.1		MEHO01167043.1:1-797	1.03992	-4.31116	-19.8513	0.0484839	0.115889	3.1027	0	3.13685	0	0	0		0			0				0			0
MEHO01200152.1		MEHO01200152.1:1-698	1.03992	-4.31116	-19.8513	0.0484839	0.115889	3.1027	0	3.13685	0	0	0		0			0				0			0
MEHO01222021.1		MEHO01222021.1:1-646	1.03992	-4.31116	-19.8513	0.0484839	0.115889	3.1027	0	3.13685	0	0	0		2	GO:0050832|GO:0031640	P:defense response to fungus|P:killing of cells of other organism	0				0			0
MEHO01243192.1		MEHO01243192.1:1-603	1.03992	-4.31116	-19.8513	0.0484839	0.115889	3.1027	0	3.13685	0	0	0		0			0				0			0
MEHO01253277.1		MEHO01253277.1:1-585	1.03992	-4.31116	-19.8513	0.0484839	0.115889	3.1027	0	3.13685	0	0	0		0			0				0			0
MEHO01263505.1		MEHO01263505.1:1-568	1.03992	-4.31116	-19.8513	0.0484839	0.115889	3.1027	0	3.13685	0	0	0		0			0				0			0
MEHO01264146.1		MEHO01264146.1:1-567	1.03992	-4.31116	-19.8513	0.0484839	0.115889	3.1027	0	3.13685	0	0	0		0			0				0			0
MEHO01295158.1		MEHO01295158.1:1-520	1.03992	-4.31116	-19.8513	0.0484839	0.115889	3.1027	0	3.13685	0	0	0		0			0				0			0
MEHO01323831.1		MEHO01323831.1:1-483	1.03992	-4.31116	-19.8513	0.0484839	0.115889	3.1027	0	3.13685	0	0	0		8	GO:0048046|GO:0005618|GO:0004553|GO:0016762|GO:0042546|GO:0071555|GO:0010087|GO:0010411	C:apoplast|C:cell wall|F:hydrolase activity, hydrolyzing O-glycosyl compounds|F:xyloglucan:xyloglucosyl transferase activity|P:cell wall biogenesis|P:cell wall organization|P:phloem or xylem histogenesis|P:xyloglucan metabolic process	1	K08235	xyloglucan:xyloglucosyl transferase [EC:2.4.1.207]		2	PF00722|PF06955	Glyco_hydro_16|XET_C	1	COG2273	G	Beta-glucanase, GH16 family
MEHO01326366.1		MEHO01326366.1:1-480	1.03992	-4.31116	-19.8513	0.0484839	0.115889	3.1027	0	3.13685	0	0	0		0			0				0			0
MEHO01484996.1		MEHO01484996.1:1-327	1.03992	-4.31116	-19.8513	0.0484839	0.115889	3.1027	0	3.13685	0	0	0		0			0				0			0
MEHO01522184.1		MEHO01522184.1:1-296	1.03992	-4.31116	-19.8513	0.0484839	0.115889	3.1027	0	3.13685	0	0	0		0			0				0			0
MEHO01640691.1		MEHO01640691.1:1-214	1.03992	-4.31116	-19.8513	0.0484839	0.115889	3.1027	0	3.13685	0	0	0		0			0				0			0
MEHO01011055.1		MEHO01011055.1:1-3312	1.03708	-4.30772	-19.804	0.0511577	0.120937	4.65404	0	1.56842	0	0	0		0			0				2	PF03478|PF00646	DUF295|F-box	0
MEHO01014835.1		MEHO01014835.1:1-2970	1.03708	-4.30772	-19.804	0.0511577	0.120937	4.65404	0	1.56842	0	0	0		5	GO:0004190|GO:0005524|GO:0003676|GO:0008270|GO:0015074	F:aspartic-type endopeptidase activity|F:ATP binding|F:nucleic acid binding|F:zinc ion binding|P:DNA integration	0				3	PF13976|PF00665|PF07727	gag_pre-integrs|rve|RVT_2	0
MEHO01016086.1		MEHO01016086.1:1-2874	1.03708	-4.30772	-19.804	0.0511577	0.120937	4.65404	0	1.56842	0	0	0		0			0				0			0
MEHO01023506.1		MEHO01023506.1:1-2468	1.03708	-4.30772	-19.804	0.0511577	0.120937	4.65404	0	1.56842	0	0	0		0			0				0			0
MEHO01038595.1		MEHO01038595.1:1-1969	1.03708	-4.30772	-19.804	0.0511577	0.120937	4.65404	0	1.56842	0	0	0		0			0				0			0
MEHO01038759.1		MEHO01038759.1:1-1966	1.03708	-4.30772	-19.804	0.0511577	0.120937	4.65404	0	1.56842	0	0	0		0			0				0			0
MEHO01044895.1		MEHO01044895.1:1-1828	1.03708	-4.30772	-19.804	0.0511577	0.120937	4.65404	0	1.56842	0	0	0		0			0				0			0
MEHO01049525.1		MEHO01049525.1:1-1741	1.03708	-4.30772	-19.804	0.0511577	0.120937	4.65404	0	1.56842	0	0	0		0			0				0			0
MEHO01070579.1		MEHO01070579.1:1-1435	1.03708	-4.30772	-19.804	0.0511577	0.120937	4.65404	0	1.56842	0	0	0		0			0				0			0
MEHO01091388.1		MEHO01091388.1:1-1229	1.03708	-4.30772	-19.804	0.0511577	0.120937	4.65404	0	1.56842	0	0	0		0			0				0			0
MEHO01122676.1		MEHO01122676.1:1-1004	1.03708	-4.30772	-19.804	0.0511577	0.120937	4.65404	0	1.56842	0	0	0		0			0				0			0
MEHO01158265.1		MEHO01158265.1:1-830	1.03708	-4.30772	-19.804	0.0511577	0.120937	4.65404	0	1.56842	0	0	0		0			0				0			0
MEHO01188538.1		MEHO01188538.1:1-729	1.03708	-4.30772	-19.804	0.0511577	0.120937	4.65404	0	1.56842	0	0	0		0			0				0			0
MEHO01228388.1		MEHO01228388.1:1-632	1.03708	-4.30772	-19.804	0.0511577	0.120937	4.65404	0	1.56842	0	0	0		0			0				0			0
MEHO01233809.1		MEHO01233809.1:1-622	1.03708	-4.30772	-19.804	0.0511577	0.120937	4.65404	0	1.56842	0	0	0		0			0				0			0
MEHO01279088.1		MEHO01279088.1:1-543	1.03708	-4.30772	-19.804	0.0511577	0.120937	4.65404	0	1.56842	0	0	0		0			0				0			0
MEHO01295203.1		MEHO01295203.1:1-520	1.03708	-4.30772	-19.804	0.0511577	0.120937	4.65404	0	1.56842	0	0	0		0			0				0			0
MEHO01313473.1		MEHO01313473.1:1-496	1.03708	-4.30772	-19.804	0.0511577	0.120937	4.65404	0	1.56842	0	0	0		5	GO:0005794|GO:0016021|GO:1990538|GO:0009834|GO:1990937	C:Golgi apparatus|C:integral component of membrane|F:xylan O-acetyltransferase activity|P:plant-type secondary cell wall biogenesis|P:xylan acetylation	0				2	PF13839|PF14416	PC-Esterase|PMR5N	0
MEHO01575376.1		MEHO01575376.1:1-256	1.03708	-4.30772	-19.804	0.0511577	0.120937	4.65404	0	1.56842	0	0	0		0			0				0			0
MEHO01352686.1		MEHO01352686.1:1-450	4.09105	-4.30383	-19.7507	0.000319487	0.00158896	7.75674	9.1893	6.2737	0	1.32657	0		0			0				0			0
MEHO01005638.1		MEHO01005638.1:1-4133	1.03423	-4.30139	-19.7174	0.0689827	0.154604	6.20539	0	0	0	0	0		10	GO:0005737|GO:0004190|GO:0003677|GO:0003887|GO:0004519|GO:0046872|GO:0003723|GO:0003964|GO:0015074|GO:0006310	C:cytoplasm|F:aspartic-type endopeptidase activity|F:DNA binding|F:DNA-directed DNA polymerase activity|F:endonuclease activity|F:metal ion binding|F:RNA binding|F:RNA-directed DNA polymerase activity|P:DNA integration|P:DNA recombination	0				3	PF12382|PF00665|PF00078	Peptidase_A2E|rve|RVT_1	0
MEHO01075897.1		MEHO01075897.1:1-1377	1.03423	-4.30139	-19.7174	0.0689827	0.154604	6.20539	0	0	0	0	0		0			0				0			0
MEHO01076425.1		MEHO01076425.1:1-1372	1.03423	-4.30139	-19.7174	0.0689827	0.154604	6.20539	0	0	0	0	0		0			0				0			0
MEHO01084146.1		MEHO01084146.1:1-1294	1.03423	-4.30139	-19.7174	0.0689827	0.154604	6.20539	0	0	0	0	0		0			0				0			0
MEHO01191379.1		MEHO01191379.1:1-721	1.03423	-4.30139	-19.7174	0.0689827	0.154604	6.20539	0	0	0	0	0		0			0				0			0
MEHO01221956.1		MEHO01221956.1:1-646	1.03423	-4.30139	-19.7174	0.0689827	0.154604	6.20539	0	0	0	0	0		0			0				0			0
MEHO01354129.1		MEHO01354129.1:1-448	1.03423	-4.30139	-19.7174	0.0689827	0.154604	6.20539	0	0	0	0	0		0			0				0			0
MEHO01381718.1		MEHO01381718.1:1-420	1.03423	-4.30139	-19.7174	0.0689827	0.154604	6.20539	0	0	0	0	0		9	GO:0008622|GO:0008408|GO:0051539|GO:0003677|GO:0003887|GO:0000166|GO:0008270|GO:0006281|GO:0006260	C:epsilon DNA polymerase complex|F:3'-5' exonuclease activity|F:4 iron, 4 sulfur cluster binding|F:DNA binding|F:DNA-directed DNA polymerase activity|F:nucleotide binding|F:zinc ion binding|P:DNA repair|P:DNA replication	1	K02324	DNA polymerase epsilon subunit 1 [EC:2.7.7.7]	ko00230; Purine metabolism | ko00240; Pyrimidine metabolism | ko01100; Metabolic pathways | ko03030; DNA replication | ko03410; Base excision repair | ko03420; Nucleotide excision repair | ko05166; HTLV-I infection	3	PF00136|PF03104|PF08490	DNA_pol_B|DNA_pol_B_exo1|DUF1744	1	COG0417	L	DNA polymerase elongation subunit (family B)
MEHO01385128.1		MEHO01385128.1:1-416	1.03423	-4.30139	-19.7174	0.0689827	0.154604	6.20539	0	0	0	0	0		0			0				0			0
MEHO01099099.1		MEHO01099099.1:1-1166	8.06677	-4.28503	-19.495	4.60844e-07	4.25019e-06	10.8594	25.73	9.41055	1.07403	1.32657	0		0			0				0			0
MEHO01044540.1		MEHO01044540.1:1-1835	42.9431	-4.27916	-19.4158	4.16983e-32	1.96412e-30	91.5295	73.5144	79.9896	3.75912	3.97971	4.88595		0			0				0			0
MEHO01044240.1		MEHO01044240.1:1-1842	13.6638	-4.27173	-19.316	2.45997e-11	3.93277e-10	18.6162	31.2436	28.2316	2.68509	0.663284	0.542884		0			0				0			0
MEHO01469054.1		MEHO01469054.1:1-340	2.14386	-4.27018	-19.2953	0.00769965	0.0253477	0	9.1893	3.13685	0.537017	0	0		0			0				0			0
MEHO01034401.1		MEHO01034401.1:1-2078	2.14484	-4.27016	-19.2951	0.00769231	0.0253289	0	9.1893	3.13685	0	0	0.542884		0			0				0			0
MEHO01214220.1		MEHO01214220.1:1-663	13.3611	-4.25188	-19.0521	2.84763e-11	4.52432e-10	24.8216	18.3786	32.9369	1.07403	1.32657	1.62865		0			0				0			0
MEHO01004945.1		MEHO01004945.1:1-4297	2.09139	-4.24639	-18.9798	0.00798957	0.0261423	4.65404	7.35144	0	0	0	0.542884		0			0				0			0
MEHO01029212.1		MEHO01029212.1:1-2241	11.4895	-4.24606	-18.9755	6.3651e-10	8.84088e-09	23.2702	20.2165	21.9579	0.537017	1.32657	1.62865		0			0				0			0
MEHO01100085.1		MEHO01100085.1:1-1158	2.09326	-4.24569	-18.9705	0.00675117	0.0225754	3.1027	7.35144	1.56842	0.537017	0	0		0			0				0			0
MEHO01014659.1		MEHO01014659.1:1-2982	34.2038	-4.2446	-18.9562	9.55405e-26	3.59614e-24	69.8107	51.4601	73.7159	1.61105	2.65314	5.97172		0			0				0			0
MEHO01242169.1		MEHO01242169.1:1-605	5.72704	-4.24354	-18.9422	1.46892e-05	0.000101067	9.30809	9.1893	14.1158	0	0.663284	1.08577		0			0				0			0
MEHO01001102.1		MEHO01001102.1:1-6217	15.1328	-4.23651	-18.8502	1.37242e-12	2.46732e-11	35.681	23.8922	26.6632	2.14807	1.32657	1.08577		0			0				0			0
MEHO01100018.1		MEHO01100018.1:1-1158	3.7904	-4.23396	-18.8169	0.000532174	0.00248182	6.20539	9.1893	6.2737	1.07403	0	0		0			0				0			0
MEHO01397581.1		MEHO01397581.1:1-404	3.7904	-4.23396	-18.8169	0.000532174	0.00248182	6.20539	9.1893	6.2737	1.07403	0	0		0			0				0			0
MEHO01015571.1		MEHO01015571.1:1-2913	3.78756	-4.23363	-18.8126	0.000544233	0.00252921	7.75674	9.1893	4.70527	1.07403	0	0		0			0				0			0
MEHO01140559.1		MEHO01140559.1:1-907	5.63154	-4.23221	-18.7942	1.7469e-05	0.000117811	12.4108	5.51358	14.1158	0	0.663284	1.08577		0			0				0			0
MEHO01017361.1		MEHO01017361.1:1-2789	2.05405	-4.23095	-18.7777	0.00849513	0.0275614	0	5.51358	6.2737	0.537017	0	0		0			0				0			0
MEHO01188226.1		MEHO01188226.1:1-730	2.0512	-4.22837	-18.7442	0.00701174	0.0233298	1.55135	5.51358	4.70527	0.537017	0	0		0			0				0			0
MEHO01297922.1		MEHO01297922.1:1-516	2.04836	-4.22681	-18.7239	0.00670666	0.0224378	3.1027	5.51358	3.13685	0.537017	0	0		0			0				0			0
MEHO01063721.1		MEHO01063721.1:1-1519	2.04551	-4.22586	-18.7115	0.00707771	0.0235258	4.65404	5.51358	1.56842	0.537017	0	0		0			0				0			0
MEHO01136730.1		MEHO01136730.1:1-926	2.04649	-4.22585	-18.7115	0.00707122	0.0235066	4.65404	5.51358	1.56842	0	0	0.542884		0			0				0			0
MEHO01381372.1		MEHO01381372.1:1-420	2.06656	-4.22574	-18.7101	0.00694026	0.0231312	4.65404	5.51358	1.56842	0	0.663284	0		0			0				0			0
MEHO01088983.1		MEHO01088983.1:1-1250	2.06371	-4.22551	-18.7071	0.00847743	0.0275067	6.20539	5.51358	0	0	0.663284	0		0			0				0			0
MEHO01346349.1		MEHO01346349.1:1-457	3.73891	-4.22282	-18.6722	0.000626524	0.00286062	10.8594	7.35144	3.13685	0	0	1.08577		0			0				0			0
MEHO01061519.1		MEHO01061519.1:1-1549	32.1263	-4.22178	-18.6587	1.4565e-24	5.23414e-23	51.1945	64.3251	67.4422	3.2221	3.31642	3.2573		9	GO:0005634|GO:0003690|GO:0070063|GO:0001093|GO:0008270|GO:0006352|GO:0009793|GO:0009846|GO:0006355	C:nucleus|F:double-stranded DNA binding|F:RNA polymerase binding|F:TFIIB-class transcription factor binding|F:zinc ion binding|P:DNA-templated transcription, initiation|P:embryo development ending in seed dormancy|P:pollen germination|P:regulation of transcription, DNA-templated	0				1	PF08271	TF_Zn_Ribbon	1	COG1405	K	Transcription initiation factor TFIIIB, Brf1 subunit/Transcription initiation factor TFIIB
MEHO01105398.1		MEHO01105398.1:1-1118	3.70059	-4.21769	-18.606	0.000597158	0.00274042	6.20539	5.51358	9.41055	1.07403	0	0		7	GO:0005634|GO:0009965|GO:0009910|GO:0009944|GO:0035281|GO:0048364|GO:0048367	C:nucleus|P:leaf morphogenesis|P:negative regulation of flower development|P:polarity specification of adaxial/abaxial axis|P:pre-miRNA export from nucleus|P:root development|P:shoot system development	1	K14289	exportin-5	ko03013; RNA transport	1	PF08389	Xpo1	0
MEHO01061757.1		MEHO01061757.1:1-1545	3.6949	-4.21653	-18.5909	0.000600325	0.00275154	9.30809	5.51358	6.2737	1.07403	0	0		0			0				0			0
MEHO01483264.1		MEHO01483264.1:1-328	3.928	-4.21519	-18.5738	0.00054825	0.00254363	3.1027	12.865	6.2737	0	1.32657	0		0			0				0			0
MEHO01029053.1		MEHO01029053.1:1-2246	3.69303	-4.21491	-18.5701	0.000600928	0.00275393	10.8594	5.51358	4.70527	0.537017	0	0.542884		0			0				0			0
MEHO01072640.1		MEHO01072640.1:1-1412	13.1143	-4.2135	-18.552	5.46341e-11	8.41956e-10	23.2702	31.2436	20.3895	1.61105	0	2.17153		3	GO:0005576|GO:0016788|GO:0016042	C:extracellular region|F:hydrolase activity, acting on ester bonds|P:lipid catabolic process	0				1	PF00657	Lipase_GDSL	0
MEHO01411197.1		MEHO01411197.1:1-391	2.0063	-4.20978	-18.5042	0.00775672	0.0254982	1.55135	3.67572	6.2737	0.537017	0	0		6	GO:0004190|GO:0004519|GO:0003676|GO:0003964|GO:0008270|GO:0015074	F:aspartic-type endopeptidase activity|F:endonuclease activity|F:nucleic acid binding|F:RNA-directed DNA polymerase activity|F:zinc ion binding|P:DNA integration	0				4	PF13976|PF00665|PF07727|PF00098	gag_pre-integrs|rve|RVT_2|zf-CCHC	0
MEHO01140789.1		MEHO01140789.1:1-906	2.00727	-4.20978	-18.5042	0.00774938	0.0254802	1.55135	3.67572	6.2737	0	0	0.542884		0			0				0			0
MEHO01157599.1		MEHO01157599.1:1-833	2.0245	-4.20852	-18.4881	0.00706137	0.0234769	3.1027	3.67572	4.70527	0	0.663284	0		0			0				0			0
MEHO01160530.1		MEHO01160530.1:1-821	2.0245	-4.20852	-18.4881	0.00706137	0.0234769	3.1027	3.67572	4.70527	0	0.663284	0		1	GO:0016567	P:protein ubiquitination	0				1	PF00646	F-box	0
MEHO01071328.1		MEHO01071328.1:1-1427	3.65382	-4.20761	-18.4764	0.000620484	0.00283656	7.75674	3.67572	9.41055	0.537017	0	0.542884		0			0				0			0
MEHO01013688.1		MEHO01013688.1:1-3062	2.00158	-4.20725	-18.4718	0.00723002	0.0239771	4.65404	3.67572	3.13685	0	0	0.542884		0			0				0			0
MEHO01261086.1		MEHO01261086.1:1-572	3.76752	-4.20705	-18.4692	0.000525376	0.00245458	6.20539	7.35144	7.84212	0	0.663284	0.542884		16	GO:0005874|GO:0009524|GO:0009506|GO:0009574|GO:0005819|GO:0005524|GO:0008017|GO:0016740|GO:0007349|GO:0000911|GO:0010342|GO:0009556|GO:0000914|GO:0009555|GO:0006468|GO:0010245	C:microtubule|C:phragmoplast|C:plasmodesma|C:preprophase band|C:spindle|F:ATP binding|F:microtubule binding|F:transferase activity|P:cellularization|P:cytokinesis by cell plate formation|P:endosperm cellularization|P:microsporogenesis|P:phragmoplast assembly|P:pollen development|P:protein phosphorylation|P:radial microtubular system formation	1	K17545	serine/threonine-protein kinase ULK4 [EC:2.7.11.1]		1	PF00069	Pkinase	0
MEHO01211154.1		MEHO01211154.1:1-670	2.0188	-4.20592	-18.4547	0.00771035	0.0253707	6.20539	3.67572	1.56842	0	0.663284	0		0			0				0			0
MEHO01038137.1		MEHO01038137.1:1-1980	1.99776	-4.20589	-18.4544	0.00786888	0.0258083	6.20539	3.67572	1.56842	0.537017	0	0		4	GO:0005634|GO:0005840|GO:0003735|GO:0006412	C:nucleus|C:ribosome|F:structural constituent of ribosome|P:translation	0				2	PF01020|PF00240	Ribosomal_L40e|ubiquitin	0
MEHO01074285.1		MEHO01074285.1:1-1395	11.1573	-4.20073	-18.3885	1.16544e-09	1.57417e-08	23.2702	16.5407	23.5264	1.07403	1.98985	0.542884		0			0				0			0
MEHO01158142.1		MEHO01158142.1:1-831	3.71408	-4.19634	-18.3326	0.000599218	0.00274723	10.8594	5.51358	4.70527	0	0.663284	0.542884		0			0				0			0
MEHO01138124.1		MEHO01138124.1:1-918	1.97959	-4.18939	-18.2445	0.00821788	0.0268237	3.1027	1.83786	6.2737	0	0.663284	0		6	GO:0004190|GO:0004519|GO:0003676|GO:0003964|GO:0008270|GO:0015074	F:aspartic-type endopeptidase activity|F:endonuclease activity|F:nucleic acid binding|F:RNA-directed DNA polymerase activity|F:zinc ion binding|P:DNA integration	0				4	PF13976|PF00665|PF07727|PF00098	gag_pre-integrs|rve|RVT_2|zf-CCHC	0
MEHO01007788.1		MEHO01007788.1:1-3734	1.95952	-4.18926	-18.2428	0.00838339	0.0272493	3.1027	1.83786	6.2737	0	0	0.542884		4	GO:0000139|GO:0016021|GO:0008375|GO:0015020	C:Golgi membrane|C:integral component of membrane|F:acetylglucosaminyltransferase activity|F:glucuronosyltransferase activity	0				1	PF02485	Branch	0
MEHO01012528.1		MEHO01012528.1:1-3162	1.95854	-4.18925	-18.2427	0.00839161	0.027268	3.1027	1.83786	6.2737	0.537017	0	0		0			0				0			0
MEHO01020273.1		MEHO01020273.1:1-2625	1.95854	-4.18925	-18.2427	0.00839161	0.027268	3.1027	1.83786	6.2737	0.537017	0	0		0			0				0			0
MEHO01614218.1		MEHO01614218.1:1-231	1.95854	-4.18925	-18.2427	0.00839161	0.027268	3.1027	1.83786	6.2737	0.537017	0	0		0			0				0			0
MEHO01120087.1		MEHO01120087.1:1-1020	1.95668	-4.18814	-18.2287	0.00818287	0.0267225	4.65404	1.83786	4.70527	0	0	0.542884		0			0				0			0
MEHO01418914.1		MEHO01418914.1:1-384	1.95668	-4.18814	-18.2287	0.00818287	0.0267225	4.65404	1.83786	4.70527	0	0	0.542884		0			0				0			0
MEHO01180690.1		MEHO01180690.1:1-752	1.9557	-4.18813	-18.2286	0.00819088	0.0267435	4.65404	1.83786	4.70527	0.537017	0	0		0			0				0			0
MEHO01014108.1		MEHO01014108.1:1-3025	1.95383	-4.1866	-18.2093	0.00846564	0.0274738	6.20539	1.83786	3.13685	0	0	0.542884		0			0				0			0
MEHO01207426.1		MEHO01207426.1:1-679	3.66632	-4.18597	-18.2013	0.000685412	0.00309349	12.4108	3.67572	4.70527	0	0.663284	0.542884		0			0				0			0
MEHO01014101.1		MEHO01014101.1:1-3025	16.5984	-4.18284	-18.1619	1.31803e-13	2.57348e-12	27.9243	36.7572	29.8001	1.61105	1.32657	2.17153		0			0				0			0
MEHO01188889.1		MEHO01188889.1:1-728	1.94716	-4.18122	-18.1415	0.0120818	0.0369526	9.30809	1.83786	0	0.537017	0	0		0			0				0			0
MEHO01136150.1		MEHO01136150.1:1-928	3.62898	-4.17954	-18.1203	0.000728772	0.00326269	7.75674	1.83786	10.979	0.537017	0.663284	0		0			0				0			0
MEHO01151262.1		MEHO01151262.1:1-858	14.6663	-4.17513	-18.0651	3.03992e-12	5.26914e-11	27.9243	23.8922	31.3685	1.07403	2.65314	1.08577		0			0				0			0
MEHO01017888.1		MEHO01017888.1:1-2758	76.5178	-4.17381	-18.0485	1.39578e-53	1.21218e-51	139.621	132.326	163.116	7.51824	7.29613	9.22902		0			0				0			0
MEHO01117865.1		MEHO01117865.1:1-1034	7.2793	-4.17181	-18.0235	1.01025e-06	8.70118e-06	10.8594	16.5407	14.1158	1.07403	0	1.08577		0			0				0			0
MEHO01129049.1		MEHO01129049.1:1-967	7.45895	-4.16851	-17.9823	1.08724e-06	9.30899e-06	9.30809	22.0543	10.979	0	1.32657	1.08577		0			0				0			0
MEHO01026312.1		MEHO01026312.1:1-2350	1.91177	-4.16584	-17.9491	0.0108758	0.0339256	4.65404	0	6.2737	0	0	0.542884		3	GO:0043531|GO:0005524|GO:0006952	F:ADP binding|F:ATP binding|P:defense response	0				2	PF13855|PF00931	LRR_8|NB-ARC	1	COG4886	K	Leucine-rich repeat (LRR) protein
MEHO01162604.1		MEHO01162604.1:1-814	1.91079	-4.16583	-17.949	0.010888	0.0339602	4.65404	0	6.2737	0.537017	0	0		0			0				0			0
MEHO01100069.1		MEHO01100069.1:1-1158	1.90892	-4.16441	-17.9314	0.0109328	0.0340869	6.20539	0	4.70527	0	0	0.542884		0			0				0			0
MEHO01116145.1		MEHO01116145.1:1-1045	1.90795	-4.1644	-17.9312	0.010945	0.0341125	6.20539	0	4.70527	0.537017	0	0		6	GO:0004190|GO:0004519|GO:0003676|GO:0003964|GO:0008270|GO:0015074	F:aspartic-type endopeptidase activity|F:endonuclease activity|F:nucleic acid binding|F:RNA-directed DNA polymerase activity|F:zinc ion binding|P:DNA integration	0				4	PF13976|PF00665|PF07727|PF00098	gag_pre-integrs|rve|RVT_2|zf-CCHC	0
MEHO01082242.1		MEHO01082242.1:1-1313	36.1892	-4.16383	-17.9241	2.87245e-27	1.15553e-25	82.2214	60.6494	62.737	4.83316	3.97971	2.71442		0			0				0			0
MEHO01079835.1		MEHO01079835.1:1-1337	1.92615	-4.16261	-17.909	0.011295	0.0350104	7.75674	0	3.13685	0	0.663284	0		0			0				0			0
MEHO01088316.1		MEHO01088316.1:1-1256	1.90226	-4.15927	-17.8675	0.0130845	0.0394964	9.30809	0	1.56842	0.537017	0	0		0			0				0			0
MEHO01146670.1		MEHO01146670.1:1-878	30.6025	-4.15428	-17.8059	1.06802e-23	3.68329e-22	60.5026	56.9736	56.4633	3.2221	2.65314	3.80018		0			0				0			0
MEHO01066647.1		MEHO01066647.1:1-1482	5.43511	-4.15422	-17.8052	2.49368e-05	0.000162584	12.4108	7.35144	10.979	0	1.32657	0.542884		0			0				0			0
MEHO01660599.1		MEHO01660599.1:1-203	16.1553	-4.15106	-17.7662	5.37721e-13	1.00406e-11	34.1297	16.5407	40.779	0.537017	3.31642	1.62865		5	GO:0016021|GO:0005774|GO:0005773|GO:0008374|GO:0006629	C:integral component of membrane|C:vacuolar membrane|C:vacuole|F:O-acyltransferase activity|P:lipid metabolic process	0				1	PF02450	LCAT	0
MEHO01156949.1		MEHO01156949.1:1-835	10.6497	-4.13891	-17.6172	2.83831e-09	3.64477e-08	17.0648	18.3786	25.0948	1.61105	0.663284	1.08577		0			0				0			0
MEHO01137664.1		MEHO01137664.1:1-921	10.7071	-4.13585	-17.5798	2.4564e-09	3.17513e-08	21.7189	20.2165	18.8211	1.07403	1.32657	1.08577		0			0				0			0
MEHO01006853.1		MEHO01006853.1:1-3895	44.6184	-4.13513	-17.571	4.48676e-33	2.16853e-31	89.9782	86.3794	76.8528	3.2221	5.30627	5.97172		3	GO:0050662|GO:0045552|GO:0009718	F:coenzyme binding|F:dihydrokaempferol 4-reductase activity|P:anthocyanin-containing compound biosynthetic process	0				1	PF01370	Epimerase	0
MEHO01020689.1		MEHO01020689.1:1-2604	8.75686	-4.13291	-17.544	8.05068e-08	8.37698e-07	23.2702	9.1893	17.2527	0.537017	0.663284	1.62865		8	GO:0005618|GO:0005576|GO:0004650|GO:0009901|GO:0009830|GO:0010047|GO:0045490|GO:0048235	C:cell wall|C:extracellular region|F:polygalacturonase activity|P:anther dehiscence|P:cell wall modification involved in abscission|P:fruit dehiscence|P:pectin catabolic process|P:pollen sperm cell differentiation	0				1	PF00295	Glyco_hydro_28	1	COG5434	G	Polygalacturonase
MEHO01000252.1		MEHO01000252.1:1-8326	24.9012	-4.13236	-17.5374	1.18405e-19	3.3492e-18	48.0918	47.7843	45.4843	3.2221	2.65314	2.17153		4	GO:0016021|GO:0005886|GO:0005524|GO:0004674	C:integral component of membrane|C:plasma membrane|F:ATP binding|F:protein serine/threonine kinase activity	0				3	PF00560|PF08263|PF00069	LRR_1|LRRNT_2|Pkinase	2	COG0515|COG4886	T|K	Serine/threonine protein kinase|Leucine-rich repeat (LRR) protein
MEHO01032854.1		MEHO01032854.1:1-2123	5.16994	-4.1259	-17.4591	0.00344634	0.0126133	17.0648	9.1893	3.13685	0	0	1.62865		0			0				0			0
MEHO01200199.1		MEHO01200199.1:1-697	3.53095	-4.12114	-17.4015	0.000912325	0.00398339	6.20539	9.1893	4.70527	0	0	1.08577		0			0				0			0
MEHO01388805.1		MEHO01388805.1:1-413	3.49361	-4.11638	-17.3442	0.00107081	0.00458883	1.55135	7.35144	10.979	0.537017	0	0.542884		0			0				0			0
MEHO01070279.1		MEHO01070279.1:1-1439	3.48979	-4.11626	-17.3427	0.00101079	0.00436359	3.1027	7.35144	9.41055	1.07403	0	0		0			0				0			0
MEHO01057289.1		MEHO01057289.1:1-1610	3.4784	-4.11367	-17.3116	0.00102243	0.00440872	9.30809	7.35144	3.13685	1.07403	0	0		4	GO:0016021|GO:0005886|GO:0005524|GO:0004674	C:integral component of membrane|C:plasma membrane|F:ATP binding|F:protein serine/threonine kinase activity	0				1	PF00069	Pkinase	0
MEHO01235898.1		MEHO01235898.1:1-617	3.5978	-4.1131	-17.3048	0.000858153	0.00377249	4.65404	11.0272	4.70527	0.537017	0.663284	0		0			0				0			0
MEHO01035662.1		MEHO01035662.1:1-2043	3.48223	-4.11203	-17.292	0.000904989	0.00395395	7.75674	7.35144	4.70527	0.537017	0	0.542884		0			0				0			0
MEHO01090573.1		MEHO01090573.1:1-1236	7.19088	-4.11136	-17.2839	1.89061e-06	1.55181e-05	12.4108	22.0543	6.2737	0.537017	1.32657	0.542884		0			0				0			0
MEHO01032065.1		MEHO01032065.1:1-2147	208.342	-4.1102	-17.2701	1.42138e-113	4.15804e-111	454.545	369.41	357.601	18.2586	22.5517	27.6871		23	GO:0071013|GO:0000243|GO:0005737|GO:0005829|GO:0034709|GO:0005634|GO:0034715|GO:0071011|GO:0071010|GO:0034719|GO:0097526|GO:0005685|GO:0005689|GO:0005686|GO:0005687|GO:0005682|GO:0044822|GO:0003723|GO:0098779|GO:0002230|GO:0000245|GO:0000387|GO:0098792	C:catalytic step 2 spliceosome|C:commitment complex|C:cytoplasm|C:cytosol|C:methylosome|C:nucleus|C:pICln-Sm protein complex|C:precatalytic spliceosome|C:prespliceosome|C:SMN-Sm protein complex|C:spliceosomal tri-snRNP complex|C:U1 snRNP|C:U12-type spliceosomal complex|C:U2 snRNP|C:U4 snRNP|C:U5 snRNP|F:poly(A) RNA binding|F:RNA binding|P:mitophagy in response to mitochondrial depolarization|P:po…	1	K11087	small nuclear ribonucleoprotein D1	ko03040; Spliceosome | ko05322; Systemic lupus erythematosus	1	PF01423	LSM	1	COG1958	K	Small nuclear ribonucleoprotein (snRNP) homolog
MEHO01060197.1		MEHO01060197.1:1-1567	5.41246	-4.10647	-17.2254	3.84247e-05	0.000238316	4.65404	16.5407	9.41055	0	1.32657	0.542884		0			0				0			0
MEHO01005617.1		MEHO01005617.1:1-4140	5.29689	-4.10526	-17.211	3.54087e-05	0.000221713	7.75674	12.865	9.41055	0	0.663284	1.08577		0			0				0			0
MEHO01382683.1		MEHO01382683.1:1-419	3.43163	-4.10239	-17.1768	0.0010628	0.00455746	10.8594	5.51358	3.13685	0.537017	0	0.542884		0			0				0			0
MEHO01022611.1		MEHO01022611.1:1-2508	3.38957	-4.09348	-17.0711	0.00105304	0.00452201	9.30809	3.67572	6.2737	0.537017	0	0.542884		10	GO:0005737|GO:0004190|GO:0003677|GO:0003887|GO:0004519|GO:0046872|GO:0003723|GO:0003964|GO:0015074|GO:0006310	C:cytoplasm|F:aspartic-type endopeptidase activity|F:DNA binding|F:DNA-directed DNA polymerase activity|F:endonuclease activity|F:metal ion binding|F:RNA binding|F:RNA-directed DNA polymerase activity|P:DNA integration|P:DNA recombination	0				3	PF12382|PF00665|PF00078	Peptidase_A2E|rve|RVT_1	0
MEHO01167477.1		MEHO01167477.1:1-796	6.95594	-4.08857	-17.0131	2.08467e-06	1.69855e-05	18.6162	12.865	7.84212	0	1.32657	1.08577		0			0				0			0
MEHO01057331.1		MEHO01057331.1:1-1610	3.34564	-4.08249	-16.9415	0.00129083	0.00538301	9.30809	1.83786	7.84212	0	0	1.08577		0			0				0			0
MEHO01026063.1		MEHO01026063.1:1-2359	3.56824	-4.08196	-16.9353	0.000963415	0.00418375	7.75674	9.1893	3.13685	0	1.32657	0		0			0				0			0
MEHO01019755.1		MEHO01019755.1:1-2654	3.41533	-4.07537	-16.8581	0.00104701	0.00450016	6.20539	3.67572	9.41055	0.537017	0.663284	0		0			0				0			0
MEHO01007301.1		MEHO01007301.1:1-3816	0.91893	-4.07503	-16.8541	0.110508	0.219824	0	5.51358	0	0	0	0		0			0				1	PF08387	FBD	0
MEHO01009877.1		MEHO01009877.1:1-3445	0.91893	-4.07503	-16.8541	0.110508	0.219824	0	5.51358	0	0	0	0		0			0				0			0
MEHO01025719.1		MEHO01025719.1:1-2372	0.91893	-4.07503	-16.8541	0.110508	0.219824	0	5.51358	0	0	0	0		0			0				0			0
MEHO01034767.1		MEHO01034767.1:1-2067	0.91893	-4.07503	-16.8541	0.110508	0.219824	0	5.51358	0	0	0	0		3	GO:0009507|GO:0000166|GO:0006281	C:chloroplast|F:nucleotide binding|P:DNA repair	0				4	PF00560|PF13516|PF13855|PF08263	LRR_1|LRR_6|LRR_8|LRRNT_2	1	COG4886	K	Leucine-rich repeat (LRR) protein
MEHO01038387.1		MEHO01038387.1:1-1975	0.91893	-4.07503	-16.8541	0.110508	0.219824	0	5.51358	0	0	0	0		0			0				0			0
MEHO01041726.1		MEHO01041726.1:1-1896	0.91893	-4.07503	-16.8541	0.110508	0.219824	0	5.51358	0	0	0	0		0			0				0			0
MEHO01064241.1		MEHO01064241.1:1-1513	0.91893	-4.07503	-16.8541	0.110508	0.219824	0	5.51358	0	0	0	0		0			0				0			0
MEHO01067870.1		MEHO01067870.1:1-1468	0.91893	-4.07503	-16.8541	0.110508	0.219824	0	5.51358	0	0	0	0		0			0				0			0
MEHO01076817.1		MEHO01076817.1:1-1368	0.91893	-4.07503	-16.8541	0.110508	0.219824	0	5.51358	0	0	0	0		0			0				0			0
MEHO01078655.1		MEHO01078655.1:1-1348	0.91893	-4.07503	-16.8541	0.110508	0.219824	0	5.51358	0	0	0	0		7	GO:0012505|GO:0019897|GO:0005886|GO:0043531|GO:0005524|GO:0000166|GO:0009626	C:endomembrane system|C:extrinsic component of plasma membrane|C:plasma membrane|F:ADP binding|F:ATP binding|F:nucleotide binding|P:plant-type hypersensitive response	1	K13457	disease resistance protein RPM1	ko04626; Plant-pathogen interaction	1	PF00931	NB-ARC	1	COG4886	K	Leucine-rich repeat (LRR) protein
MEHO01078694.1		MEHO01078694.1:1-1348	0.91893	-4.07503	-16.8541	0.110508	0.219824	0	5.51358	0	0	0	0		1	GO:0005739	C:mitochondrion	0				2	PF01535|PF13041	PPR|PPR_2	0
MEHO01101613.1		MEHO01101613.1:1-1146	0.91893	-4.07503	-16.8541	0.110508	0.219824	0	5.51358	0	0	0	0		0			0				0			0
MEHO01102998.1		MEHO01102998.1:1-1136	0.91893	-4.07503	-16.8541	0.110508	0.219824	0	5.51358	0	0	0	0		5	GO:0005618|GO:0016020|GO:0004252|GO:0008236|GO:0009827	C:cell wall|C:membrane|F:serine-type endopeptidase activity|F:serine-type peptidase activity|P:plant-type cell wall modification	0				3	PF05922|PF02225|PF00082	Inhibitor_I9|PA|Peptidase_S8	1	COG1404	O	Serine protease, subtilisin family
MEHO01106665.1		MEHO01106665.1:1-1109	0.91893	-4.07503	-16.8541	0.110508	0.219824	0	5.51358	0	0	0	0		0			0				0			0
MEHO01111764.1		MEHO01111764.1:1-1074	0.91893	-4.07503	-16.8541	0.110508	0.219824	0	5.51358	0	0	0	0		0			0				0			0
MEHO01142764.1		MEHO01142764.1:1-896	0.91893	-4.07503	-16.8541	0.110508	0.219824	0	5.51358	0	0	0	0		0			0				0			0
MEHO01144465.1		MEHO01144465.1:1-888	0.91893	-4.07503	-16.8541	0.110508	0.219824	0	5.51358	0	0	0	0		0			0				0			0
MEHO01180451.1		MEHO01180451.1:1-753	0.91893	-4.07503	-16.8541	0.110508	0.219824	0	5.51358	0	0	0	0		0			0				0			0
MEHO01180782.1		MEHO01180782.1:1-752	0.91893	-4.07503	-16.8541	0.110508	0.219824	0	5.51358	0	0	0	0		0			0				0			0
MEHO01183409.1		MEHO01183409.1:1-744	0.91893	-4.07503	-16.8541	0.110508	0.219824	0	5.51358	0	0	0	0		0			0				0			0
MEHO01192924.1		MEHO01192924.1:1-717	0.91893	-4.07503	-16.8541	0.110508	0.219824	0	5.51358	0	0	0	0		0			0				0			0
MEHO01203223.1		MEHO01203223.1:1-690	0.91893	-4.07503	-16.8541	0.110508	0.219824	0	5.51358	0	0	0	0		0			0				0			0
MEHO01236550.1		MEHO01236550.1:1-616	0.91893	-4.07503	-16.8541	0.110508	0.219824	0	5.51358	0	0	0	0		9	GO:0005576|GO:0020037|GO:0046872|GO:0004601|GO:0032922|GO:0097167|GO:0042744|GO:0042752|GO:0006979	C:extracellular region|F:heme binding|F:metal ion binding|F:peroxidase activity|P:circadian regulation of gene expression|P:circadian regulation of translation|P:hydrogen peroxide catabolic process|P:regulation of circadian rhythm|P:response to oxidative stress	1	K00430	peroxidase [EC:1.11.1.7]	ko00940; Phenylpropanoid biosynthesis | ko01100; Metabolic pathways | ko01110; Biosynthesis of secondary metabolites	1	PF00141	peroxidase	0
MEHO01246800.1		MEHO01246800.1:1-597	0.91893	-4.07503	-16.8541	0.110508	0.219824	0	5.51358	0	0	0	0		0			0				0			0
MEHO01258000.1		MEHO01258000.1:1-577	0.91893	-4.07503	-16.8541	0.110508	0.219824	0	5.51358	0	0	0	0		0			0				0			0
MEHO01276747.1		MEHO01276747.1:1-547	0.91893	-4.07503	-16.8541	0.110508	0.219824	0	5.51358	0	0	0	0		0			0				0			0
MEHO01311408.1		MEHO01311408.1:1-499	0.91893	-4.07503	-16.8541	0.110508	0.219824	0	5.51358	0	0	0	0		0			0				0			0
MEHO01340269.1		MEHO01340269.1:1-464	0.91893	-4.07503	-16.8541	0.110508	0.219824	0	5.51358	0	0	0	0		2	GO:0005524|GO:0004672	F:ATP binding|F:protein kinase activity	0				1	PF03109	ABC1	0
MEHO01341755.1		MEHO01341755.1:1-462	0.91893	-4.07503	-16.8541	0.110508	0.219824	0	5.51358	0	0	0	0		0			0				0			0
MEHO01383530.1		MEHO01383530.1:1-418	0.91893	-4.07503	-16.8541	0.110508	0.219824	0	5.51358	0	0	0	0		0			0				0			0
MEHO01418624.1		MEHO01418624.1:1-384	0.91893	-4.07503	-16.8541	0.110508	0.219824	0	5.51358	0	0	0	0		0			0				0			0
MEHO01426161.1		MEHO01426161.1:1-378	0.91893	-4.07503	-16.8541	0.110508	0.219824	0	5.51358	0	0	0	0		0			0				0			0
MEHO01476005.1		MEHO01476005.1:1-334	0.91893	-4.07503	-16.8541	0.110508	0.219824	0	5.51358	0	0	0	0		0			0				0			0
MEHO01478908.1		MEHO01478908.1:1-332	0.91893	-4.07503	-16.8541	0.110508	0.219824	0	5.51358	0	0	0	0		0			0				0			0
MEHO01542886.1		MEHO01542886.1:1-280	0.91893	-4.07503	-16.8541	0.110508	0.219824	0	5.51358	0	0	0	0		0			0				0			0
MEHO01569612.1		MEHO01569612.1:1-260	0.91893	-4.07503	-16.8541	0.110508	0.219824	0	5.51358	0	0	0	0		0			0				0			0
MEHO01105387.1		MEHO01105387.1:1-1118	3.41346	-4.07378	-16.8395	0.0010331	0.0044497	7.75674	3.67572	7.84212	0	0.663284	0.542884		0			0				0			0
MEHO01048080.1		MEHO01048080.1:1-1768	1.88059	-4.06532	-16.7411	0.0162467	0.0474399	1.55135	9.1893	0	0	0	0.542884		0			0				0			0
MEHO01316360.1		MEHO01316360.1:1-492	1.90065	-4.06484	-16.7355	0.0159191	0.046655	1.55135	9.1893	0	0	0.663284	0		2	GO:0008270|GO:0016554	F:zinc ion binding|P:cytidine to uridine editing	0				3	PF14432|PF01535|PF13041	DYW_deaminase|PPR|PPR_2	0
MEHO01157793.1		MEHO01157793.1:1-832	6.91127	-4.06131	-16.6946	3.07491e-06	2.42366e-05	10.8594	22.0543	6.2737	1.07403	0.663284	0.542884		0			0				0			0
MEHO01020252.1		MEHO01020252.1:1-2626	3.35619	-4.05778	-16.6538	0.00149886	0.00613844	13.9621	1.83786	3.13685	0.537017	0.663284	0		0			0				0			0
MEHO01015538.1		MEHO01015538.1:1-2916	28.7363	-4.05684	-16.643	2.53913e-22	8.23711e-21	55.8485	55.1358	51.758	3.2221	2.65314	3.80018		0			0				0			0
MEHO01334379.1		MEHO01334379.1:1-471	11.7956	-4.05118	-16.5778	6.99695e-10	9.6782e-09	34.1297	18.3786	14.1158	1.07403	1.98985	1.08577		0			0				0			0
MEHO01073111.1		MEHO01073111.1:1-1407	3.42499	-4.04628	-16.5216	0.00132131	0.00549981	12.4108	3.67572	3.13685	0	1.32657	0		0			0				0			0
MEHO01056470.1		MEHO01056470.1:1-1624	64.2453	-4.04445	-16.5006	4.13256e-43	2.76186e-41	130.313	145.191	87.8318	5.37017	8.6227	8.14325		0			0				0			0
MEHO01003979.1		MEHO01003979.1:1-4568	1.83755	-4.04223	-16.4752	0.0159541	0.0467409	0	7.35144	3.13685	0.537017	0	0		0			0				0			0
MEHO01082549.1		MEHO01082549.1:1-1310	1.83755	-4.04223	-16.4752	0.0159541	0.0467409	0	7.35144	3.13685	0.537017	0	0		0			0				0			0
MEHO01052569.1		MEHO01052569.1:1-1687	1.85859	-4.04184	-16.4708	0.015606	0.0458985	0	7.35144	3.13685	0	0.663284	0		0			0				0			0
MEHO01014169.1		MEHO01014169.1:1-3020	1.83186	-4.03914	-16.4401	0.0161206	0.047117	3.1027	7.35144	0	0.537017	0	0		0			0				0			0
MEHO01037663.1		MEHO01037663.1:1-1991	1.83186	-4.03914	-16.4401	0.0161206	0.047117	3.1027	7.35144	0	0.537017	0	0		0			0				0			0
MEHO01020281.1		MEHO01020281.1:1-2625	1.8347	-4.03858	-16.4337	0.0142135	0.0423561	1.55135	7.35144	1.56842	0.537017	0	0		12	GO:0005666|GO:0000418|GO:0005654|GO:0005634|GO:0003677|GO:0003899|GO:0046872|GO:0031047|GO:0010495|GO:0030422|GO:0006355|GO:0006383	C:DNA-directed RNA polymerase III complex|C:DNA-directed RNA polymerase IV complex|C:nucleoplasm|C:nucleus|F:DNA binding|F:DNA-directed RNA polymerase activity|F:metal ion binding|P:gene silencing by RNA|P:long-distance posttranscriptional gene silencing|P:production of siRNA involved in RNA interference|P:regulation of transcription, DNA-templated|P:transcription from RNA polymerase III promoter	1	K16250	DNA-directed RNA polymerase IV subunit 1 [EC:2.7.7.6]		6	PF11523|PF04997|PF00623|PF04983|PF05000|PF04998	DUF3223|RNA_pol_Rpb1_1|RNA_pol_Rpb1_2|RNA_pol_Rpb1_3|RNA_pol_Rpb1_4|RNA_pol_Rpb1_5	1	COG0086	K	DNA-directed RNA polymerase, beta' subunit/160 kD subunit
MEHO01057921.1		MEHO01057921.1:1-1601	1.8347	-4.03858	-16.4337	0.0142135	0.0423561	1.55135	7.35144	1.56842	0.537017	0	0		0			0				0			0
MEHO01001355.1		MEHO01001355.1:1-5930	1.83568	-4.03856	-16.4335	0.0142	0.0423232	1.55135	7.35144	1.56842	0	0	0.542884		1	GO:0008270	F:zinc ion binding	0				4	PF14432|PF01535|PF13041|PF13812	DYW_deaminase|PPR|PPR_2|PPR_3	0
MEHO01017266.1		MEHO01017266.1:1-2795	1.85575	-4.03822	-16.4295	0.0139268	0.0416279	1.55135	7.35144	1.56842	0	0.663284	0		0			0				0			0
MEHO01014312.1		MEHO01014312.1:1-3008	3.39431	-4.03792	-16.4262	0.0014328	0.00590125	4.65404	1.83786	12.5474	0	1.32657	0		0			0				0			0
MEHO01142093.1		MEHO01142093.1:1-899	18.2579	-4.0378	-16.4247	1.72023e-14	3.60352e-13	46.5404	22.0543	34.5053	0.537017	2.65314	3.2573		0			0				0			0
MEHO01087353.1		MEHO01087353.1:1-1264	4.97238	-4.03151	-16.3533	6.23574e-05	0.000368977	6.20539	11.0272	10.979	0.537017	0	1.08577		0			0				0			0
MEHO01157258.1		MEHO01157258.1:1-834	167.058	-4.02949	-16.3305	1.22269e-98	2.66507e-96	308.718	308.76	327.801	26.8509	13.929	16.2865		0			0				0			0
MEHO01211198.1		MEHO01211198.1:1-670	1.79264	-4.01898	-16.2119	0.016835	0.0488642	0	5.51358	4.70527	0.537017	0	0		0			0				0			0
MEHO01004689.1		MEHO01004689.1:1-4363	0.874024	-4.01573	-16.1754	0.101791	0.207053	0	3.67572	1.56842	0	0	0		0			0				0			0
MEHO01005207.1		MEHO01005207.1:1-4233	0.874024	-4.01573	-16.1754	0.101791	0.207053	0	3.67572	1.56842	0	0	0		0			0				0			0
MEHO01008350.1		MEHO01008350.1:1-3646	0.874024	-4.01573	-16.1754	0.101791	0.207053	0	3.67572	1.56842	0	0	0		3	GO:0046872|GO:0003676|GO:0004523	F:metal ion binding|F:nucleic acid binding|F:RNA-DNA hybrid ribonuclease activity	0				1	PF13966	zf-RVT	0
MEHO01012287.1		MEHO01012287.1:1-3184	0.874024	-4.01573	-16.1754	0.101791	0.207053	0	3.67572	1.56842	0	0	0		0			0				0			0
MEHO01015493.1		MEHO01015493.1:1-2919	0.874024	-4.01573	-16.1754	0.101791	0.207053	0	3.67572	1.56842	0	0	0		0			0				0			0
MEHO01019357.1		MEHO01019357.1:1-2674	0.874024	-4.01573	-16.1754	0.101791	0.207053	0	3.67572	1.56842	0	0	0		9	GO:0005576|GO:0020037|GO:0046872|GO:0004601|GO:0032922|GO:0097167|GO:0042744|GO:0042752|GO:0006979	C:extracellular region|F:heme binding|F:metal ion binding|F:peroxidase activity|P:circadian regulation of gene expression|P:circadian regulation of translation|P:hydrogen peroxide catabolic process|P:regulation of circadian rhythm|P:response to oxidative stress	1	K00430	peroxidase [EC:1.11.1.7]	ko00940; Phenylpropanoid biosynthesis | ko01100; Metabolic pathways | ko01110; Biosynthesis of secondary metabolites	1	PF00141	peroxidase	0
MEHO01029465.1		MEHO01029465.1:1-2232	0.874024	-4.01573	-16.1754	0.101791	0.207053	0	3.67572	1.56842	0	0	0		0			0				0			0
MEHO01032028.1		MEHO01032028.1:1-2148	0.874024	-4.01573	-16.1754	0.101791	0.207053	0	3.67572	1.56842	0	0	0		0			0				0			0
MEHO01039181.1		MEHO01039181.1:1-1956	0.874024	-4.01573	-16.1754	0.101791	0.207053	0	3.67572	1.56842	0	0	0		0			0				0			0
MEHO01045993.1		MEHO01045993.1:1-1807	0.874024	-4.01573	-16.1754	0.101791	0.207053	0	3.67572	1.56842	0	0	0		0			0				0			0
MEHO01046325.1		MEHO01046325.1:1-1800	0.874024	-4.01573	-16.1754	0.101791	0.207053	0	3.67572	1.56842	0	0	0		0			0				0			0
MEHO01046824.1		MEHO01046824.1:1-1791	0.874024	-4.01573	-16.1754	0.101791	0.207053	0	3.67572	1.56842	0	0	0		0			0				0			0
MEHO01047362.1		MEHO01047362.1:1-1781	0.874024	-4.01573	-16.1754	0.101791	0.207053	0	3.67572	1.56842	0	0	0		4	GO:0005618|GO:0005576|GO:0004031|GO:0006952	C:cell wall|C:extracellular region|F:aldehyde oxidase activity|P:defense response	0				2	PF09118|PF07250	DUF1929|Glyoxal_oxid_N	0
MEHO01049553.1		MEHO01049553.1:1-1740	0.874024	-4.01573	-16.1754	0.101791	0.207053	0	3.67572	1.56842	0	0	0		0			0				0			0
MEHO01057533.1		MEHO01057533.1:1-1607	0.874024	-4.01573	-16.1754	0.101791	0.207053	0	3.67572	1.56842	0	0	0		6	GO:0016021|GO:0020037|GO:0005506|GO:0008168|GO:0008398|GO:0016126	C:integral component of membrane|F:heme binding|F:iron ion binding|F:methyltransferase activity|F:sterol 14-demethylase activity|P:sterol biosynthetic process	0				1	PF00067	p450	1	COG2124	QV	Cytochrome P450
MEHO01058785.1		MEHO01058785.1:1-1588	0.874024	-4.01573	-16.1754	0.101791	0.207053	0	3.67572	1.56842	0	0	0		6	GO:0004190|GO:0004519|GO:0003676|GO:0003964|GO:0008270|GO:0015074	F:aspartic-type endopeptidase activity|F:endonuclease activity|F:nucleic acid binding|F:RNA-directed DNA polymerase activity|F:zinc ion binding|P:DNA integration	0				4	PF13976|PF00665|PF07727|PF00098	gag_pre-integrs|rve|RVT_2|zf-CCHC	0
MEHO01060570.1		MEHO01060570.1:1-1562	0.874024	-4.01573	-16.1754	0.101791	0.207053	0	3.67572	1.56842	0	0	0		0			0				0			0
MEHO01065179.1		MEHO01065179.1:1-1500	0.874024	-4.01573	-16.1754	0.101791	0.207053	0	3.67572	1.56842	0	0	0		0			0				0			0
MEHO01067424.1		MEHO01067424.1:1-1473	0.874024	-4.01573	-16.1754	0.101791	0.207053	0	3.67572	1.56842	0	0	0		0			0				0			0
MEHO01067900.1		MEHO01067900.1:1-1467	0.874024	-4.01573	-16.1754	0.101791	0.207053	0	3.67572	1.56842	0	0	0		0			0				0			0
MEHO01069386.1		MEHO01069386.1:1-1450	0.874024	-4.01573	-16.1754	0.101791	0.207053	0	3.67572	1.56842	0	0	0		0			0				0			0
MEHO01074348.1		MEHO01074348.1:1-1394	0.874024	-4.01573	-16.1754	0.101791	0.207053	0	3.67572	1.56842	0	0	0		0			0				0			0
MEHO01074808.1		MEHO01074808.1:1-1389	0.874024	-4.01573	-16.1754	0.101791	0.207053	0	3.67572	1.56842	0	0	0		0			0				0			0
MEHO01076671.1		MEHO01076671.1:1-1369	0.874024	-4.01573	-16.1754	0.101791	0.207053	0	3.67572	1.56842	0	0	0		0			0				0			0
MEHO01092578.1		MEHO01092578.1:1-1219	0.874024	-4.01573	-16.1754	0.101791	0.207053	0	3.67572	1.56842	0	0	0		0			0				0			0
MEHO01098414.1		MEHO01098414.1:1-1171	0.874024	-4.01573	-16.1754	0.101791	0.207053	0	3.67572	1.56842	0	0	0		0			0				0			0
MEHO01119390.1		MEHO01119390.1:1-1024	0.874024	-4.01573	-16.1754	0.101791	0.207053	0	3.67572	1.56842	0	0	0		0			0				0			0
MEHO01125122.1		MEHO01125122.1:1-989	0.874024	-4.01573	-16.1754	0.101791	0.207053	0	3.67572	1.56842	0	0	0		0			0				0			0
MEHO01126456.1		MEHO01126456.1:1-981	0.874024	-4.01573	-16.1754	0.101791	0.207053	0	3.67572	1.56842	0	0	0		0			0				0			0
MEHO01128342.1		MEHO01128342.1:1-971	0.874024	-4.01573	-16.1754	0.101791	0.207053	0	3.67572	1.56842	0	0	0		0			0				0			0
MEHO01135105.1		MEHO01135105.1:1-934	0.874024	-4.01573	-16.1754	0.101791	0.207053	0	3.67572	1.56842	0	0	0		0			0				0			0
MEHO01135238.1		MEHO01135238.1:1-933	0.874024	-4.01573	-16.1754	0.101791	0.207053	0	3.67572	1.56842	0	0	0		0			0				0			0
MEHO01135546.1		MEHO01135546.1:1-932	0.874024	-4.01573	-16.1754	0.101791	0.207053	0	3.67572	1.56842	0	0	0		0			0				0			0
MEHO01146892.1		MEHO01146892.1:1-877	0.874024	-4.01573	-16.1754	0.101791	0.207053	0	3.67572	1.56842	0	0	0		0			0				0			0
MEHO01149827.1		MEHO01149827.1:1-864	0.874024	-4.01573	-16.1754	0.101791	0.207053	0	3.67572	1.56842	0	0	0		17	GO:0005737|GO:0005634|GO:0000943|GO:0004190|GO:0005524|GO:0003677|GO:0003887|GO:0008233|GO:0004540|GO:0003723|GO:0003964|GO:0004523|GO:0008270|GO:0015074|GO:0006310|GO:0032197|GO:0019076	C:cytoplasm|C:nucleus|C:retrotransposon nucleocapsid|F:aspartic-type endopeptidase activity|F:ATP binding|F:DNA binding|F:DNA-directed DNA polymerase activity|F:peptidase activity|F:ribonuclease activity|F:RNA binding|F:RNA-directed DNA polymerase activity|F:RNA-DNA hybrid ribonuclease activity|F:zinc ion binding|P:DNA integration|P:DNA recombination|P:transposition, RNA-mediated|P:viral release …	1	K07497	putative transposase		3	PF12384|PF00665|PF00078	Peptidase_A2B|rve|RVT_1	0
MEHO01155967.1		MEHO01155967.1:1-839	0.874024	-4.01573	-16.1754	0.101791	0.207053	0	3.67572	1.56842	0	0	0		0			0				0			0
MEHO01159509.1		MEHO01159509.1:1-825	0.874024	-4.01573	-16.1754	0.101791	0.207053	0	3.67572	1.56842	0	0	0		0			0				0			0
MEHO01167670.1		MEHO01167670.1:1-795	0.874024	-4.01573	-16.1754	0.101791	0.207053	0	3.67572	1.56842	0	0	0		0			0				0			0
MEHO01170454.1		MEHO01170454.1:1-786	0.874024	-4.01573	-16.1754	0.101791	0.207053	0	3.67572	1.56842	0	0	0		11	GO:0048046|GO:0016021|GO:0000325|GO:0009506|GO:0005774|GO:0005773|GO:0005524|GO:0042626|GO:0010290|GO:0015431|GO:0008559	C:apoplast|C:integral component of membrane|C:plant-type vacuole|C:plasmodesma|C:vacuolar membrane|C:vacuole|F:ATP binding|F:ATPase activity, coupled to transmembrane movement of substances|F:chlorophyll catabolite transmembrane transporter activity|F:glutathione S-conjugate-exporting ATPase activity|F:xenobiotic-transporting ATPase activity	0				2	PF00664|PF00005	ABC_membrane|ABC_tran	1	COG1132	V	ABC-type multidrug transport system, ATPase and permease component
MEHO01171363.1		MEHO01171363.1:1-783	0.874024	-4.01573	-16.1754	0.101791	0.207053	0	3.67572	1.56842	0	0	0		0			0				0			0
MEHO01172947.1		MEHO01172947.1:1-777	0.874024	-4.01573	-16.1754	0.101791	0.207053	0	3.67572	1.56842	0	0	0		3	GO:0046872|GO:0003676|GO:0004523	F:metal ion binding|F:nucleic acid binding|F:RNA-DNA hybrid ribonuclease activity	0				1	PF13966	zf-RVT	0
MEHO01180529.1		MEHO01180529.1:1-753	0.874024	-4.01573	-16.1754	0.101791	0.207053	0	3.67572	1.56842	0	0	0		0			0				0			0
MEHO01185300.1		MEHO01185300.1:1-738	0.874024	-4.01573	-16.1754	0.101791	0.207053	0	3.67572	1.56842	0	0	0		0			0				0			0
MEHO01197665.1		MEHO01197665.1:1-704	0.874024	-4.01573	-16.1754	0.101791	0.207053	0	3.67572	1.56842	0	0	0		0			0				0			0
MEHO01215748.1		MEHO01215748.1:1-660	0.874024	-4.01573	-16.1754	0.101791	0.207053	0	3.67572	1.56842	0	0	0		0			0				0			0
MEHO01238135.1		MEHO01238135.1:1-613	0.874024	-4.01573	-16.1754	0.101791	0.207053	0	3.67572	1.56842	0	0	0		0			0				0			0
MEHO01254453.1		MEHO01254453.1:1-583	0.874024	-4.01573	-16.1754	0.101791	0.207053	0	3.67572	1.56842	0	0	0		0			0				0			0
MEHO01263342.1		MEHO01263342.1:1-568	0.874024	-4.01573	-16.1754	0.101791	0.207053	0	3.67572	1.56842	0	0	0		8	GO:0071944|GO:0005618|GO:0016021|GO:0045330|GO:0030599|GO:0046910|GO:0042545|GO:0045490	C:cell periphery|C:cell wall|C:integral component of membrane|F:aspartyl esterase activity|F:pectinesterase activity|F:pectinesterase inhibitor activity|P:cell wall modification|P:pectin catabolic process	0				2	PF01095|PF04043	Pectinesterase|PMEI	1	COG4677	GI	Pectin methylesterase and related acyl-CoA thioesterases
MEHO01280977.1		MEHO01280977.1:1-541	0.874024	-4.01573	-16.1754	0.101791	0.207053	0	3.67572	1.56842	0	0	0		5	GO:0046658|GO:0005618|GO:0005829|GO:0005524|GO:0006457	C:anchored component of plasma membrane|C:cell wall|C:cytosol|F:ATP binding|P:protein folding	1	K09494	T-complex protein 1 subunit beta		1	PF00118	Cpn60_TCP1	1	COG0459	O	Chaperonin GroEL (HSP60 family)
MEHO01283755.1		MEHO01283755.1:1-536	0.874024	-4.01573	-16.1754	0.101791	0.207053	0	3.67572	1.56842	0	0	0		0			0				0			0
MEHO01311796.1		MEHO01311796.1:1-498	0.874024	-4.01573	-16.1754	0.101791	0.207053	0	3.67572	1.56842	0	0	0		0			0				0			0
MEHO01313502.1		MEHO01313502.1:1-496	0.874024	-4.01573	-16.1754	0.101791	0.207053	0	3.67572	1.56842	0	0	0		0			0				0			0
MEHO01326141.1		MEHO01326141.1:1-480	0.874024	-4.01573	-16.1754	0.101791	0.207053	0	3.67572	1.56842	0	0	0		0			0				0			0
MEHO01344327.1		MEHO01344327.1:1-459	0.874024	-4.01573	-16.1754	0.101791	0.207053	0	3.67572	1.56842	0	0	0		0			0				0			0
MEHO01359058.1		MEHO01359058.1:1-443	0.874024	-4.01573	-16.1754	0.101791	0.207053	0	3.67572	1.56842	0	0	0		6	GO:0016021|GO:0020037|GO:0005506|GO:0016709|GO:1902382|GO:1902386	C:integral component of membrane|F:heme binding|F:iron ion binding|F:oxidoreductase activity, acting on paired donors, with incorporation or reduction of molecular oxygen, NAD(P)H as one donor, and incorporation of one atom of oxygen|P:11-oxo-beta-amyrin catabolic process|P:glycyrrhetinate biosynthetic process	0				1	PF00067	p450	0
MEHO01371522.1		MEHO01371522.1:1-430	0.874024	-4.01573	-16.1754	0.101791	0.207053	0	3.67572	1.56842	0	0	0		0			0				0			0
MEHO01382079.1		MEHO01382079.1:1-419	0.874024	-4.01573	-16.1754	0.101791	0.207053	0	3.67572	1.56842	0	0	0		0			0				0			0
MEHO01403413.1		MEHO01403413.1:1-399	0.874024	-4.01573	-16.1754	0.101791	0.207053	0	3.67572	1.56842	0	0	0		0			0				0			0
MEHO01413908.1		MEHO01413908.1:1-389	0.874024	-4.01573	-16.1754	0.101791	0.207053	0	3.67572	1.56842	0	0	0		0			0				0			0
MEHO01425221.1		MEHO01425221.1:1-378	0.874024	-4.01573	-16.1754	0.101791	0.207053	0	3.67572	1.56842	0	0	0		0			0				0			0
MEHO01440712.1		MEHO01440712.1:1-364	0.874024	-4.01573	-16.1754	0.101791	0.207053	0	3.67572	1.56842	0	0	0		0			0				0			0
MEHO01471221.1		MEHO01471221.1:1-338	0.874024	-4.01573	-16.1754	0.101791	0.207053	0	3.67572	1.56842	0	0	0		0			0				0			0
MEHO01506532.1		MEHO01506532.1:1-309	0.874024	-4.01573	-16.1754	0.101791	0.207053	0	3.67572	1.56842	0	0	0		0			0				0			0
MEHO01514954.1		MEHO01514954.1:1-302	0.874024	-4.01573	-16.1754	0.101791	0.207053	0	3.67572	1.56842	0	0	0		0			0				0			0
MEHO01523156.1		MEHO01523156.1:1-296	0.874024	-4.01573	-16.1754	0.101791	0.207053	0	3.67572	1.56842	0	0	0		0			0				0			0
MEHO01523465.1		MEHO01523465.1:1-295	0.874024	-4.01573	-16.1754	0.101791	0.207053	0	3.67572	1.56842	0	0	0		0			0				0			0
MEHO01640692.1		MEHO01640692.1:1-214	0.874024	-4.01573	-16.1754	0.101791	0.207053	0	3.67572	1.56842	0	0	0		0			0				0			0
MEHO01653254.1		MEHO01653254.1:1-207	0.874024	-4.01573	-16.1754	0.101791	0.207053	0	3.67572	1.56842	0	0	0		0			0				0			0
MEHO01240470.1		MEHO01240470.1:1-608	1.7898	-4.01572	-16.1753	0.0142839	0.0425012	1.55135	5.51358	3.13685	0.537017	0	0		0			0				0			0
MEHO01035061.1		MEHO01035061.1:1-2059	1.79078	-4.01571	-16.1752	0.0142699	0.0424799	1.55135	5.51358	3.13685	0	0	0.542884		0			0				0			0
MEHO01087065.1		MEHO01087065.1:1-1267	1.79078	-4.01571	-16.1752	0.0142699	0.0424799	1.55135	5.51358	3.13685	0	0	0.542884		0			0				0			0
MEHO01095750.1		MEHO01095750.1:1-1193	1.78695	-4.01423	-16.1587	0.0143567	0.0426988	3.1027	5.51358	1.56842	0.537017	0	0		0			0				0			0
MEHO01625639.1		MEHO01625639.1:1-224	1.78793	-4.01423	-16.1585	0.0143426	0.0426645	3.1027	5.51358	1.56842	0	0	0.542884		0			0				0			0
MEHO01071211.1		MEHO01071211.1:1-1428	1.808	-4.01403	-16.1564	0.0140678	0.041997	3.1027	5.51358	1.56842	0	0.663284	0		0			0				0			0
MEHO01002961.1		MEHO01002961.1:1-4936	0.871178	-4.0121	-16.1347	0.102755	0.207558	1.55135	3.67572	0	0	0	0		0			0				0			0
MEHO01005491.1		MEHO01005491.1:1-4169	0.871178	-4.0121	-16.1347	0.102755	0.207558	1.55135	3.67572	0	0	0	0		0			0				0			0
MEHO01006010.1		MEHO01006010.1:1-4052	0.871178	-4.0121	-16.1347	0.102755	0.207558	1.55135	3.67572	0	0	0	0		0			0				0			0
MEHO01009810.1		MEHO01009810.1:1-3455	0.871178	-4.0121	-16.1347	0.102755	0.207558	1.55135	3.67572	0	0	0	0		0			0				0			0
MEHO01010734.1		MEHO01010734.1:1-3348	0.871178	-4.0121	-16.1347	0.102755	0.207558	1.55135	3.67572	0	0	0	0		0			0				0			0
MEHO01016337.1		MEHO01016337.1:1-2856	0.871178	-4.0121	-16.1347	0.102755	0.207558	1.55135	3.67572	0	0	0	0		0			0				0			0
MEHO01017451.1		MEHO01017451.1:1-2784	0.871178	-4.0121	-16.1347	0.102755	0.207558	1.55135	3.67572	0	0	0	0		0			0				0			0
MEHO01017758.1		MEHO01017758.1:1-2766	0.871178	-4.0121	-16.1347	0.102755	0.207558	1.55135	3.67572	0	0	0	0		0			0				0			0
MEHO01044523.1		MEHO01044523.1:1-1835	0.871178	-4.0121	-16.1347	0.102755	0.207558	1.55135	3.67572	0	0	0	0		0			0				0			0
MEHO01052407.1		MEHO01052407.1:1-1690	0.871178	-4.0121	-16.1347	0.102755	0.207558	1.55135	3.67572	0	0	0	0		3	GO:0005759|GO:0046872|GO:0004784	C:mitochondrial matrix|F:metal ion binding|F:superoxide dismutase activity	1	K04564	superoxide dismutase, Fe-Mn family [EC:1.15.1.1]	ko04013; MAPK signaling pathway - fly | ko04068; FoxO signaling pathway | ko04146; Peroxisome | ko04211; Longevity regulating pathway | ko04212; Longevity regulating pathway - worm | ko04213; Longevity regulating pathway - multiple species | ko05016; Huntington's disease	2	PF02777|PF00081	Sod_Fe_C|Sod_Fe_N	1	COG0605	P	Superoxide dismutase
MEHO01052552.1		MEHO01052552.1:1-1687	0.871178	-4.0121	-16.1347	0.102755	0.207558	1.55135	3.67572	0	0	0	0		0			0				0			0
MEHO01059630.1		MEHO01059630.1:1-1576	0.871178	-4.0121	-16.1347	0.102755	0.207558	1.55135	3.67572	0	0	0	0		0			0				0			0
MEHO01061748.1		MEHO01061748.1:1-1545	0.871178	-4.0121	-16.1347	0.102755	0.207558	1.55135	3.67572	0	0	0	0		0			0				0			0
MEHO01077992.1		MEHO01077992.1:1-1355	0.871178	-4.0121	-16.1347	0.102755	0.207558	1.55135	3.67572	0	0	0	0		0			0				0			0
MEHO01084558.1		MEHO01084558.1:1-1291	0.871178	-4.0121	-16.1347	0.102755	0.207558	1.55135	3.67572	0	0	0	0		0			0				0			0
MEHO01091181.1		MEHO01091181.1:1-1231	0.871178	-4.0121	-16.1347	0.102755	0.207558	1.55135	3.67572	0	0	0	0		0			0				0			0
MEHO01091901.1		MEHO01091901.1:1-1225	0.871178	-4.0121	-16.1347	0.102755	0.207558	1.55135	3.67572	0	0	0	0		0			0				0			0
MEHO01096809.1		MEHO01096809.1:1-1184	0.871178	-4.0121	-16.1347	0.102755	0.207558	1.55135	3.67572	0	0	0	0		0			0				0			0
MEHO01099972.1		MEHO01099972.1:1-1159	0.871178	-4.0121	-16.1347	0.102755	0.207558	1.55135	3.67572	0	0	0	0		0			0				0			0
MEHO01118626.1		MEHO01118626.1:1-1029	0.871178	-4.0121	-16.1347	0.102755	0.207558	1.55135	3.67572	0	0	0	0		0			0				0			0
MEHO01138019.1		MEHO01138019.1:1-919	0.871178	-4.0121	-16.1347	0.102755	0.207558	1.55135	3.67572	0	0	0	0		0			0				0			0
MEHO01142193.1		MEHO01142193.1:1-899	0.871178	-4.0121	-16.1347	0.102755	0.207558	1.55135	3.67572	0	0	0	0		0			0				0			0
MEHO01159027.1		MEHO01159027.1:1-827	0.871178	-4.0121	-16.1347	0.102755	0.207558	1.55135	3.67572	0	0	0	0		0			0				0			0
MEHO01165368.1		MEHO01165368.1:1-804	0.871178	-4.0121	-16.1347	0.102755	0.207558	1.55135	3.67572	0	0	0	0		0			0				0			0
MEHO01171994.1		MEHO01171994.1:1-781	0.871178	-4.0121	-16.1347	0.102755	0.207558	1.55135	3.67572	0	0	0	0		0			0				0			0
MEHO01172042.1		MEHO01172042.1:1-780	0.871178	-4.0121	-16.1347	0.102755	0.207558	1.55135	3.67572	0	0	0	0		0			0				0			0
MEHO01173998.1		MEHO01173998.1:1-774	0.871178	-4.0121	-16.1347	0.102755	0.207558	1.55135	3.67572	0	0	0	0		0			0				0			0
MEHO01181163.1		MEHO01181163.1:1-751	0.871178	-4.0121	-16.1347	0.102755	0.207558	1.55135	3.67572	0	0	0	0		1	GO:0016021	C:integral component of membrane	0				1	PF04893	Yip1	0
MEHO01194508.1		MEHO01194508.1:1-712	0.871178	-4.0121	-16.1347	0.102755	0.207558	1.55135	3.67572	0	0	0	0		0			0				0			0
MEHO01198686.1		MEHO01198686.1:1-701	0.871178	-4.0121	-16.1347	0.102755	0.207558	1.55135	3.67572	0	0	0	0		0			0				0			0
MEHO01204071.1		MEHO01204071.1:1-688	0.871178	-4.0121	-16.1347	0.102755	0.207558	1.55135	3.67572	0	0	0	0		0			0				0			0
MEHO01206679.1		MEHO01206679.1:1-681	0.871178	-4.0121	-16.1347	0.102755	0.207558	1.55135	3.67572	0	0	0	0		0			0				0			0
MEHO01215127.1		MEHO01215127.1:1-661	0.871178	-4.0121	-16.1347	0.102755	0.207558	1.55135	3.67572	0	0	0	0		0			0				0			0
MEHO01216100.1		MEHO01216100.1:1-659	0.871178	-4.0121	-16.1347	0.102755	0.207558	1.55135	3.67572	0	0	0	0		0			0				0			0
MEHO01224976.1		MEHO01224976.1:1-640	0.871178	-4.0121	-16.1347	0.102755	0.207558	1.55135	3.67572	0	0	0	0		0			0				0			0
MEHO01237797.1		MEHO01237797.1:1-614	0.871178	-4.0121	-16.1347	0.102755	0.207558	1.55135	3.67572	0	0	0	0		0			0				0			0
MEHO01261432.1		MEHO01261432.1:1-571	0.871178	-4.0121	-16.1347	0.102755	0.207558	1.55135	3.67572	0	0	0	0		0			0				0			0
MEHO01282564.1		MEHO01282564.1:1-538	0.871178	-4.0121	-16.1347	0.102755	0.207558	1.55135	3.67572	0	0	0	0		0			0				0			0
MEHO01293986.1		MEHO01293986.1:1-522	0.871178	-4.0121	-16.1347	0.102755	0.207558	1.55135	3.67572	0	0	0	0		0			0				0			0
MEHO01298264.1		MEHO01298264.1:1-516	0.871178	-4.0121	-16.1347	0.102755	0.207558	1.55135	3.67572	0	0	0	0		0			0				0			0
MEHO01298371.1		MEHO01298371.1:1-516	0.871178	-4.0121	-16.1347	0.102755	0.207558	1.55135	3.67572	0	0	0	0		0			0				0			0
MEHO01306391.1		MEHO01306391.1:1-505	0.871178	-4.0121	-16.1347	0.102755	0.207558	1.55135	3.67572	0	0	0	0		0			0				0			0
MEHO01341895.1		MEHO01341895.1:1-462	0.871178	-4.0121	-16.1347	0.102755	0.207558	1.55135	3.67572	0	0	0	0		0			0				0			0
MEHO01351998.1		MEHO01351998.1:1-451	0.871178	-4.0121	-16.1347	0.102755	0.207558	1.55135	3.67572	0	0	0	0		0			0				0			0
MEHO01367721.1		MEHO01367721.1:1-434	0.871178	-4.0121	-16.1347	0.102755	0.207558	1.55135	3.67572	0	0	0	0		3	GO:0019005|GO:0004842|GO:0031146	C:SCF ubiquitin ligase complex|F:ubiquitin-protein transferase activity|P:SCF-dependent proteasomal ubiquitin-dependent protein catabolic process	0				1	PF00646	F-box	0
MEHO01367726.1		MEHO01367726.1:1-434	0.871178	-4.0121	-16.1347	0.102755	0.207558	1.55135	3.67572	0	0	0	0		0			0				0			0
MEHO01410437.1		MEHO01410437.1:1-392	0.871178	-4.0121	-16.1347	0.102755	0.207558	1.55135	3.67572	0	0	0	0		0			0				0			0
MEHO01422681.1		MEHO01422681.1:1-381	0.871178	-4.0121	-16.1347	0.102755	0.207558	1.55135	3.67572	0	0	0	0		0			0				0			0
MEHO01428120.1		MEHO01428120.1:1-376	0.871178	-4.0121	-16.1347	0.102755	0.207558	1.55135	3.67572	0	0	0	0		0			0				0			0
MEHO01430695.1		MEHO01430695.1:1-373	0.871178	-4.0121	-16.1347	0.102755	0.207558	1.55135	3.67572	0	0	0	0		0			0				0			0
MEHO01437038.1		MEHO01437038.1:1-368	0.871178	-4.0121	-16.1347	0.102755	0.207558	1.55135	3.67572	0	0	0	0		0			0				0			0
MEHO01468636.1		MEHO01468636.1:1-340	0.871178	-4.0121	-16.1347	0.102755	0.207558	1.55135	3.67572	0	0	0	0		0			0				0			0
MEHO01492845.1		MEHO01492845.1:1-320	0.871178	-4.0121	-16.1347	0.102755	0.207558	1.55135	3.67572	0	0	0	0		0			0				0			0
MEHO01501147.1		MEHO01501147.1:1-314	0.871178	-4.0121	-16.1347	0.102755	0.207558	1.55135	3.67572	0	0	0	0		0			0				0			0
MEHO01583651.1		MEHO01583651.1:1-251	0.871178	-4.0121	-16.1347	0.102755	0.207558	1.55135	3.67572	0	0	0	0		0			0				0			0
MEHO01015590.1		MEHO01015590.1:1-2912	8.21416	-4.00828	-16.092	2.41549e-07	2.33355e-06	12.4108	18.3786	15.6842	2.14807	0.663284	0		5	GO:0005618|GO:0016020|GO:0004252|GO:0008236|GO:0009827	C:cell wall|C:membrane|F:serine-type endopeptidase activity|F:serine-type peptidase activity|P:plant-type cell wall modification	0				3	PF05922|PF02225|PF00082	Inhibitor_I9|PA|Peptidase_S8	1	COG1404	O	Serine protease, subtilisin family
MEHO01010925.1		MEHO01010925.1:1-3325	3.2676	-4.00412	-16.0458	0.00163664	0.0066222	6.20539	9.1893	3.13685	1.07403	0	0		0			0				0			0
MEHO01022731.1		MEHO01022731.1:1-2503	3.26955	-4.00162	-16.018	0.0016374	0.00662451	6.20539	9.1893	3.13685	0	0	1.08577		0			0				0			0
MEHO01088590.1		MEHO01088590.1:1-1253	4.85586	-4.00065	-16.0072	7.82624e-05	0.000453042	7.75674	5.51358	14.1158	0	0.663284	1.08577		0			0				0			0
MEHO01553723.1		MEHO01553723.1:1-272	1.74872	-3.99565	-15.9518	0.0187414	0.0533645	0	3.67572	6.2737	0	0	0.542884		0			0				0			0
MEHO01290109.1		MEHO01290109.1:1-527	4.91417	-3.99559	-15.9512	6.74061e-05	0.000395831	10.8594	7.35144	9.41055	0.537017	1.32657	0		0			0				0			0
MEHO01017616.1		MEHO01017616.1:1-2775	4.90848	-3.9938	-15.9314	7.47744e-05	0.000435041	13.9621	7.35144	6.2737	0.537017	1.32657	0		4	GO:0045551|GO:0052747|GO:0008270|GO:0009809	F:cinnamyl-alcohol dehydrogenase activity|F:sinapyl alcohol dehydrogenase activity|F:zinc ion binding|P:lignin biosynthetic process	1	K00083	cinnamyl-alcohol dehydrogenase [EC:1.1.1.195]	ko00940; Phenylpropanoid biosynthesis | ko01100; Metabolic pathways | ko01110; Biosynthesis of secondary metabolites	2	PF08240|PF00107	ADH_N|ADH_zinc_N	1	COG1064	G	D-arabinose 1-dehydrogenase, Zn-dependent alcohol dehydrogenase family
MEHO01065270.1		MEHO01065270.1:1-1499	64.9139	-3.9938	-15.9314	1.02131e-45	7.23138e-44	131.865	124.974	109.79	5.90719	6.63284	10.3148		0			0				0			0
MEHO01073112.1		MEHO01073112.1:1-1407	1.74489	-3.9936	-15.9292	0.0154518	0.0454893	1.55135	3.67572	4.70527	0.537017	0	0		0			0				0			0
MEHO01048884.1		MEHO01048884.1:1-1752	1.76594	-3.99355	-15.9287	0.0151187	0.0446348	1.55135	3.67572	4.70527	0	0.663284	0		5	GO:0005885|GO:0042995|GO:0005737|GO:0007015|GO:0034314	C:Arp2/3 protein complex|C:cell projection|C:cytoplasm|P:actin filament organization|P:Arp2/3 complex-mediated actin nucleation	1	K05756	actin related protein 2/3 complex, subunit 3	ko04144; Endocytosis | ko04666; Fc gamma R-mediated phagocytosis | ko04810; Regulation of actin cytoskeleton | ko05100; Bacterial invasion of epithelial cells | ko05130; Pathogenic Escherichia coli infection | ko05131; Shigellosis | ko05132; Salmonella infection	1	PF04062	P21-Arc	0
MEHO01188425.1		MEHO01188425.1:1-729	16.1782	-3.9935	-15.9281	2.75038e-13	5.25029e-12	27.9243	25.73	37.6422	1.61105	1.98985	2.17153		0			0				0			0
MEHO01092385.1		MEHO01092385.1:1-1221	1.74205	-3.99199	-15.9114	0.0148217	0.0438939	3.1027	3.67572	3.13685	0.537017	0	0		0			0				0			0
MEHO01043950.1		MEHO01043950.1:1-1847	1.74302	-3.99199	-15.9114	0.0148067	0.0438573	3.1027	3.67572	3.13685	0	0	0.542884		0			0				0			0
MEHO01102986.1		MEHO01102986.1:1-1136	1.74302	-3.99199	-15.9114	0.0148067	0.0438573	3.1027	3.67572	3.13685	0	0	0.542884		11	GO:0012505|GO:0016021|GO:0005886|GO:0005524|GO:0004674|GO:0019199|GO:0010204|GO:0016045|GO:0002764|GO:0009626|GO:0010359	C:endomembrane system|C:integral component of membrane|C:plasma membrane|F:ATP binding|F:protein serine/threonine kinase activity|F:transmembrane receptor protein kinase activity|P:defense response signaling pathway, resistance gene-independent|P:detection of bacterium|P:immune response-regulating signaling pathway|P:plant-type hypersensitive response|P:regulation of anion channel activity	1	K13428	LRR receptor-like serine/threonine-protein kinase EFR [EC:2.7.11.1]	ko04626; Plant-pathogen interaction	4	PF00560|PF13855|PF08263|PF00069	LRR_1|LRR_8|LRRNT_2|Pkinase	2	COG0515|COG4886	T|K	Serine/threonine protein kinase|Leucine-rich repeat (LRR) protein
MEHO01147766.1		MEHO01147766.1:1-874	1.76309	-3.99195	-15.911	0.0145051	0.0430978	3.1027	3.67572	3.13685	0	0.663284	0		0			0				0			0
MEHO01280794.1		MEHO01280794.1:1-541	3.22749	-3.99155	-15.9066	0.00162851	0.00659253	4.65404	7.35144	6.2737	0	0	1.08577		0			0				0			0
MEHO01140842.1		MEHO01140842.1:1-905	1.7392	-3.99055	-15.8955	0.0156135	0.0459127	4.65404	3.67572	1.56842	0.537017	0	0		0			0				0			0
MEHO01333281.1		MEHO01333281.1:1-472	1.7392	-3.99055	-15.8955	0.0156135	0.0459127	4.65404	3.67572	1.56842	0.537017	0	0		0			0				0			0
MEHO01078372.1		MEHO01078372.1:1-1351	1.74018	-3.99055	-15.8955	0.0155975	0.0458777	4.65404	3.67572	1.56842	0	0	0.542884		7	GO:0005737|GO:0005524|GO:0008094|GO:0003697|GO:0006310|GO:0006281|GO:0009432	C:cytoplasm|F:ATP binding|F:DNA-dependent ATPase activity|F:single-stranded DNA binding|P:DNA recombination|P:DNA repair|P:SOS response	0				1	PF00154	RecA	1	COG0468	L	RecA/RadA recombinase
MEHO01361432.1		MEHO01361432.1:1-440	1.74018	-3.99055	-15.8955	0.0155975	0.0458777	4.65404	3.67572	1.56842	0	0	0.542884		0			0				0			0
MEHO01139349.1		MEHO01139349.1:1-912	1.76025	-3.99052	-15.8952	0.0152753	0.0450449	4.65404	3.67572	1.56842	0	0.663284	0		8	GO:0005634|GO:0009734|GO:0007059|GO:0009793|GO:0009873|GO:0016567|GO:0006511|GO:0016032	C:nucleus|P:auxin-activated signaling pathway|P:chromosome segregation|P:embryo development ending in seed dormancy|P:ethylene-activated signaling pathway|P:protein ubiquitination|P:ubiquitin-dependent protein catabolic process|P:viral process	1	K03094	S-phase kinase-associated protein 1	ko04110; Cell cycle | ko04111; Cell cycle - yeast | ko04114; Oocyte meiosis | ko04120; Ubiquitin mediated proteolysis | ko04141; Protein processing in endoplasmic reticulum | ko04310; Wnt signaling pathway | ko04341; Hedgehog signaling pathway - fly | ko04350; TGF-beta signaling pathway | ko04710; Circadian rhythm | ko05168; Herpes simplex infection	2	PF01466|PF03931	Skp1|Skp1_POZ	0
MEHO01180222.1		MEHO01180222.1:1-754	1.73635	-3.98916	-15.8803	0.0191737	0.054308	6.20539	3.67572	0	0.537017	0	0		0			0				0			0
MEHO01193926.1		MEHO01193926.1:1-714	1.73635	-3.98916	-15.8803	0.0191737	0.054308	6.20539	3.67572	0	0.537017	0	0		0			0				0			0
MEHO01253912.1		MEHO01253912.1:1-584	1.73635	-3.98916	-15.8803	0.0191737	0.054308	6.20539	3.67572	0	0.537017	0	0		0			0				0			0
MEHO01095832.1		MEHO01095832.1:1-1192	1.73733	-3.98916	-15.8803	0.0191522	0.054261	6.20539	3.67572	0	0	0	0.542884		0			0				0			0
MEHO01029127.1		MEHO01029127.1:1-2244	6.39104	-3.98426	-15.8264	6.64801e-06	4.91258e-05	18.6162	12.865	4.70527	1.07403	0	1.08577		0			0				0			0
MEHO01142379.1		MEHO01142379.1:1-898	3.29246	-3.98072	-15.7876	0.00150343	0.00615491	4.65404	9.1893	4.70527	0	0.663284	0.542884		0			0				0			0
MEHO01008296.1		MEHO01008296.1:1-3654	9.64527	-3.97902	-15.769	1.97462e-08	2.26372e-07	20.1675	20.2165	14.1158	0.537017	0.663284	2.17153		0			0				0			0
MEHO01011878.1		MEHO01011878.1:1-3228	15.6901	-3.9788	-15.7666	3.1689e-07	3.00141e-06	29.4756	40.4329	18.8211	1.61105	0	3.80018		0			0				0			0
MEHO01145528.1		MEHO01145528.1:1-883	3.13857	-3.97521	-15.7274	0.00211712	0.00828588	3.1027	3.67572	10.979	1.07403	0	0		0			0				0			0
MEHO01013304.1		MEHO01013304.1:1-3096	3.1367	-3.97251	-15.698	0.00183208	0.00729093	4.65404	3.67572	9.41055	0.537017	0	0.542884		0			0				0			0
MEHO01018776.1		MEHO01018776.1:1-2705	6.50081	-3.97193	-15.6917	5.33296e-06	4.02009e-05	6.20539	14.7029	15.6842	0	1.32657	1.08577		0			0				0			0
MEHO01131136.1		MEHO01131136.1:1-955	3.12434	-3.97143	-15.6862	0.00215209	0.00840792	10.8594	3.67572	3.13685	1.07403	0	0		0			0				0			0
MEHO01246948.1		MEHO01246948.1:1-596	1.70283	-3.97095	-15.6811	0.0223967	0.0618711	0	1.83786	7.84212	0.537017	0	0		0			0				0			0
MEHO01624293.1		MEHO01624293.1:1-225	1.70283	-3.97095	-15.6811	0.0223967	0.0618711	0	1.83786	7.84212	0.537017	0	0		0			0				0			0
MEHO01363568.1		MEHO01363568.1:1-438	1.72103	-3.97058	-15.677	0.0176249	0.0506744	1.55135	1.83786	6.2737	0	0.663284	0		0			0				0			0
MEHO01002490.1		MEHO01002490.1:1-5143	1.70096	-3.97046	-15.6757	0.0180133	0.0516042	1.55135	1.83786	6.2737	0	0	0.542884		0			0				1	PF00646	F-box	0
MEHO01178746.1		MEHO01178746.1:1-758	1.70096	-3.97046	-15.6757	0.0180133	0.0516042	1.55135	1.83786	6.2737	0	0	0.542884		0			0				0			0
MEHO01265979.1		MEHO01265979.1:1-564	1.70096	-3.97046	-15.6757	0.0180133	0.0516042	1.55135	1.83786	6.2737	0	0	0.542884		0			0				0			0
MEHO01020226.1		MEHO01020226.1:1-2628	1.69999	-3.97045	-15.6756	0.0180326	0.0516507	1.55135	1.83786	6.2737	0.537017	0	0		0			0				0			0
MEHO01015913.1		MEHO01015913.1:1-2886	1.69812	-3.96931	-15.6632	0.0168191	0.0488376	3.1027	1.83786	4.70527	0	0	0.542884		0			0				0			0
MEHO01004605.1		MEHO01004605.1:1-4385	1.69714	-3.9693	-15.6631	0.016837	0.0488642	3.1027	1.83786	4.70527	0.537017	0	0		0			0				0			0
MEHO01033054.1		MEHO01033054.1:1-2117	1.69714	-3.9693	-15.6631	0.016837	0.0488642	3.1027	1.83786	4.70527	0.537017	0	0		0			0				0			0
MEHO01089770.1		MEHO01089770.1:1-1243	1.69714	-3.9693	-15.6631	0.016837	0.0488642	3.1027	1.83786	4.70527	0.537017	0	0		0			0				0			0
MEHO01113840.1		MEHO01113840.1:1-1061	1.69714	-3.9693	-15.6631	0.016837	0.0488642	3.1027	1.83786	4.70527	0.537017	0	0		0			0				0			0
MEHO01008014.1		MEHO01008014.1:1-3698	19.1519	-3.96836	-15.6529	1.76381e-15	3.94773e-14	38.7837	33.0815	36.0738	2.14807	2.65314	2.17153		0			0				0			0
MEHO01163197.1		MEHO01163197.1:1-811	1.71534	-3.96788	-15.6478	0.0165454	0.0481687	4.65404	1.83786	3.13685	0	0.663284	0		0			0				0			0
MEHO01156897.1		MEHO01156897.1:1-835	1.69527	-3.96774	-15.6462	0.016909	0.0490474	4.65404	1.83786	3.13685	0	0	0.542884		0			0				0			0
MEHO01314077.1		MEHO01314077.1:1-495	1.69527	-3.96774	-15.6462	0.016909	0.0490474	4.65404	1.83786	3.13685	0	0	0.542884		0			0				0			0
MEHO01104978.1		MEHO01104978.1:1-1121	1.69429	-3.96773	-15.6461	0.0169271	0.0490785	4.65404	1.83786	3.13685	0.537017	0	0		0			0				0			0
MEHO01371466.1		MEHO01371466.1:1-430	1.69429	-3.96773	-15.6461	0.0169271	0.0490785	4.65404	1.83786	3.13685	0.537017	0	0		0			0				0			0
MEHO01085097.1		MEHO01085097.1:1-1285	1.71249	-3.96579	-15.6251	0.0179077	0.0513546	6.20539	1.83786	1.56842	0	0.663284	0		0			0				0			0
MEHO01431895.1		MEHO01431895.1:1-372	1.71249	-3.96579	-15.6251	0.0179077	0.0513546	6.20539	1.83786	1.56842	0	0.663284	0		0			0				0			0
MEHO01110345.1		MEHO01110345.1:1-1084	1.69243	-3.96564	-15.6234	0.0183051	0.0523593	6.20539	1.83786	1.56842	0	0	0.542884		0			0				0			0
MEHO01084736.1		MEHO01084736.1:1-1289	1.69145	-3.96563	-15.6233	0.0183249	0.0524023	6.20539	1.83786	1.56842	0.537017	0	0		0			0				0			0
MEHO01200977.1		MEHO01200977.1:1-695	8.04542	-3.96518	-15.6185	4.23542e-07	3.93008e-06	10.8594	22.0543	12.5474	2.14807	0.663284	0		0			0				0			0
MEHO01234689.1		MEHO01234689.1:1-620	1.68958	-3.96242	-15.5886	0.0229964	0.0633338	7.75674	1.83786	0	0	0	0.542884		0			0				0			0
MEHO01335856.1		MEHO01335856.1:1-469	1.68958	-3.96242	-15.5886	0.0229964	0.0633338	7.75674	1.83786	0	0	0	0.542884		0			0				0			0
MEHO01019403.1		MEHO01019403.1:1-2671	3.20167	-3.96174	-15.5813	0.00164455	0.00664938	4.65404	5.51358	7.84212	0.537017	0.663284	0		0			0				0			0
MEHO01016121.1		MEHO01016121.1:1-2872	3.08993	-3.95984	-15.5607	0.00222719	0.00864966	6.20539	1.83786	9.41055	0	0	1.08577		0			0				0			0
MEHO01003618.1		MEHO01003618.1:1-4685	0.829118	-3.95923	-15.5542	0.118032	0.230879	0	1.83786	3.13685	0	0	0		0			0				0			0
MEHO01004337.1		MEHO01004337.1:1-4463	0.829118	-3.95923	-15.5542	0.118032	0.230879	0	1.83786	3.13685	0	0	0		7	GO:0005829|GO:0005634|GO:0051287|GO:0003979|GO:0005975|GO:0006024|GO:0006065	C:cytosol|C:nucleus|F:NAD binding|F:UDP-glucose 6-dehydrogenase activity|P:carbohydrate metabolic process|P:glycosaminoglycan biosynthetic process|P:UDP-glucuronate biosynthetic process	1	K00012	UDPglucose 6-dehydrogenase [EC:1.1.1.22]	ko00040; Pentose and glucuronate interconversions | ko00053; Ascorbate and aldarate metabolism | ko00520; Amino sugar and nucleotide sugar metabolism | ko01100; Metabolic pathways	3	PF00984|PF03720|PF03721	UDPG_MGDP_dh|UDPG_MGDP_dh_C|UDPG_MGDP_dh_N	1	COG1004	M	UDP-glucose 6-dehydrogenase
MEHO01008537.1		MEHO01008537.1:1-3620	0.829118	-3.95923	-15.5542	0.118032	0.230879	0	1.83786	3.13685	0	0	0		0			0				0			0
MEHO01013474.1		MEHO01013474.1:1-3081	0.829118	-3.95923	-15.5542	0.118032	0.230879	0	1.83786	3.13685	0	0	0		0			0				0			0
MEHO01015267.1		MEHO01015267.1:1-2937	0.829118	-3.95923	-15.5542	0.118032	0.230879	0	1.83786	3.13685	0	0	0		0			0				0			0
MEHO01017395.1		MEHO01017395.1:1-2787	0.829118	-3.95923	-15.5542	0.118032	0.230879	0	1.83786	3.13685	0	0	0		1	GO:0005524	F:ATP binding	0				1	PF00012	HSP70	0
MEHO01017658.1		MEHO01017658.1:1-2772	0.829118	-3.95923	-15.5542	0.118032	0.230879	0	1.83786	3.13685	0	0	0		17	GO:0005737|GO:0005634|GO:0000943|GO:0004190|GO:0005524|GO:0003677|GO:0003887|GO:0008233|GO:0004540|GO:0003723|GO:0003964|GO:0004523|GO:0008270|GO:0015074|GO:0006310|GO:0032197|GO:0019076	C:cytoplasm|C:nucleus|C:retrotransposon nucleocapsid|F:aspartic-type endopeptidase activity|F:ATP binding|F:DNA binding|F:DNA-directed DNA polymerase activity|F:peptidase activity|F:ribonuclease activity|F:RNA binding|F:RNA-directed DNA polymerase activity|F:RNA-DNA hybrid ribonuclease activity|F:zinc ion binding|P:DNA integration|P:DNA recombination|P:transposition, RNA-mediated|P:viral release …	1	K07497	putative transposase		3	PF12384|PF00665|PF00078	Peptidase_A2B|rve|RVT_1	0
MEHO01021468.1		MEHO01021468.1:1-2565	0.829118	-3.95923	-15.5542	0.118032	0.230879	0	1.83786	3.13685	0	0	0		0			0				0			0
MEHO01023257.1		MEHO01023257.1:1-2479	0.829118	-3.95923	-15.5542	0.118032	0.230879	0	1.83786	3.13685	0	0	0		0			0				0			0
MEHO01029334.1		MEHO01029334.1:1-2237	0.829118	-3.95923	-15.5542	0.118032	0.230879	0	1.83786	3.13685	0	0	0		0			0				0			0
MEHO01031306.1		MEHO01031306.1:1-2172	0.829118	-3.95923	-15.5542	0.118032	0.230879	0	1.83786	3.13685	0	0	0		0			0				0			0
MEHO01034691.1		MEHO01034691.1:1-2070	0.829118	-3.95923	-15.5542	0.118032	0.230879	0	1.83786	3.13685	0	0	0		0			0				0			0
MEHO01036152.1		MEHO01036152.1:1-2029	0.829118	-3.95923	-15.5542	0.118032	0.230879	0	1.83786	3.13685	0	0	0		0			0				0			0
MEHO01037384.1		MEHO01037384.1:1-1998	0.829118	-3.95923	-15.5542	0.118032	0.230879	0	1.83786	3.13685	0	0	0		0			0				0			0
MEHO01042974.1		MEHO01042974.1:1-1868	0.829118	-3.95923	-15.5542	0.118032	0.230879	0	1.83786	3.13685	0	0	0		0			0				0			0
MEHO01072916.1		MEHO01072916.1:1-1409	0.829118	-3.95923	-15.5542	0.118032	0.230879	0	1.83786	3.13685	0	0	0		0			0				0			0
MEHO01075381.1		MEHO01075381.1:1-1383	0.829118	-3.95923	-15.5542	0.118032	0.230879	0	1.83786	3.13685	0	0	0		0			0				0			0
MEHO01085211.1		MEHO01085211.1:1-1284	0.829118	-3.95923	-15.5542	0.118032	0.230879	0	1.83786	3.13685	0	0	0		0			0				0			0
MEHO01090527.1		MEHO01090527.1:1-1236	0.829118	-3.95923	-15.5542	0.118032	0.230879	0	1.83786	3.13685	0	0	0		0			0				0			0
MEHO01092726.1		MEHO01092726.1:1-1218	0.829118	-3.95923	-15.5542	0.118032	0.230879	0	1.83786	3.13685	0	0	0		0			0				0			0
MEHO01093134.1		MEHO01093134.1:1-1214	0.829118	-3.95923	-15.5542	0.118032	0.230879	0	1.83786	3.13685	0	0	0		0			0				0			0
MEHO01125780.1		MEHO01125780.1:1-985	0.829118	-3.95923	-15.5542	0.118032	0.230879	0	1.83786	3.13685	0	0	0		0			0				0			0
MEHO01132742.1		MEHO01132742.1:1-946	0.829118	-3.95923	-15.5542	0.118032	0.230879	0	1.83786	3.13685	0	0	0		0			0				0			0
MEHO01150636.1		MEHO01150636.1:1-861	0.829118	-3.95923	-15.5542	0.118032	0.230879	0	1.83786	3.13685	0	0	0		0			0				0			0
MEHO01159660.1		MEHO01159660.1:1-825	0.829118	-3.95923	-15.5542	0.118032	0.230879	0	1.83786	3.13685	0	0	0		0			0				0			0
MEHO01162975.1		MEHO01162975.1:1-812	0.829118	-3.95923	-15.5542	0.118032	0.230879	0	1.83786	3.13685	0	0	0		0			0				0			0
MEHO01166643.1		MEHO01166643.1:1-799	0.829118	-3.95923	-15.5542	0.118032	0.230879	0	1.83786	3.13685	0	0	0		0			0				0			0
MEHO01170287.1		MEHO01170287.1:1-786	0.829118	-3.95923	-15.5542	0.118032	0.230879	0	1.83786	3.13685	0	0	0		0			0				0			0
MEHO01184612.1		MEHO01184612.1:1-740	0.829118	-3.95923	-15.5542	0.118032	0.230879	0	1.83786	3.13685	0	0	0		0			0				0			0
MEHO01189025.1		MEHO01189025.1:1-728	0.829118	-3.95923	-15.5542	0.118032	0.230879	0	1.83786	3.13685	0	0	0		0			0				0			0
MEHO01192920.1		MEHO01192920.1:1-717	0.829118	-3.95923	-15.5542	0.118032	0.230879	0	1.83786	3.13685	0	0	0		0			0				0			0
MEHO01199660.1		MEHO01199660.1:1-699	0.829118	-3.95923	-15.5542	0.118032	0.230879	0	1.83786	3.13685	0	0	0		0			0				0			0
MEHO01234516.1		MEHO01234516.1:1-620	0.829118	-3.95923	-15.5542	0.118032	0.230879	0	1.83786	3.13685	0	0	0		0			0				0			0
MEHO01243821.1		MEHO01243821.1:1-602	0.829118	-3.95923	-15.5542	0.118032	0.230879	0	1.83786	3.13685	0	0	0		0			0				0			0
MEHO01254069.1		MEHO01254069.1:1-584	0.829118	-3.95923	-15.5542	0.118032	0.230879	0	1.83786	3.13685	0	0	0		0			0				0			0
MEHO01262873.1		MEHO01262873.1:1-569	0.829118	-3.95923	-15.5542	0.118032	0.230879	0	1.83786	3.13685	0	0	0		0			0				0			0
MEHO01279087.1		MEHO01279087.1:1-543	0.829118	-3.95923	-15.5542	0.118032	0.230879	0	1.83786	3.13685	0	0	0		0			0				0			0
MEHO01309917.1		MEHO01309917.1:1-501	0.829118	-3.95923	-15.5542	0.118032	0.230879	0	1.83786	3.13685	0	0	0		5	GO:0016021|GO:0005743|GO:0070469|GO:0009916|GO:0046872	C:integral component of membrane|C:mitochondrial inner membrane|C:respiratory chain|F:alternative oxidase activity|F:metal ion binding	0				1	PF01786	AOX	0
MEHO01311671.1		MEHO01311671.1:1-498	0.829118	-3.95923	-15.5542	0.118032	0.230879	0	1.83786	3.13685	0	0	0		0			0				0			0
MEHO01354971.1		MEHO01354971.1:1-447	0.829118	-3.95923	-15.5542	0.118032	0.230879	0	1.83786	3.13685	0	0	0		0			0				0			0
MEHO01362791.1		MEHO01362791.1:1-439	0.829118	-3.95923	-15.5542	0.118032	0.230879	0	1.83786	3.13685	0	0	0		0			0				0			0
MEHO01393376.1		MEHO01393376.1:1-408	0.829118	-3.95923	-15.5542	0.118032	0.230879	0	1.83786	3.13685	0	0	0		0			0				0			0
MEHO01416750.1		MEHO01416750.1:1-386	0.829118	-3.95923	-15.5542	0.118032	0.230879	0	1.83786	3.13685	0	0	0		3	GO:0005634|GO:0008270|GO:0006355	C:nucleus|F:zinc ion binding|P:regulation of transcription, DNA-templated	0				3	PF03101|PF10551|PF04434	FAR1|MULE|SWIM	0
MEHO01441992.1		MEHO01441992.1:1-363	0.829118	-3.95923	-15.5542	0.118032	0.230879	0	1.83786	3.13685	0	0	0		0			0				0			0
MEHO01443956.1		MEHO01443956.1:1-362	0.829118	-3.95923	-15.5542	0.118032	0.230879	0	1.83786	3.13685	0	0	0		0			0				0			0
MEHO01447229.1		MEHO01447229.1:1-359	0.829118	-3.95923	-15.5542	0.118032	0.230879	0	1.83786	3.13685	0	0	0		0			0				0			0
MEHO01461526.1		MEHO01461526.1:1-347	0.829118	-3.95923	-15.5542	0.118032	0.230879	0	1.83786	3.13685	0	0	0		0			0				0			0
MEHO01535240.1		MEHO01535240.1:1-286	0.829118	-3.95923	-15.5542	0.118032	0.230879	0	1.83786	3.13685	0	0	0		0			0				0			0
MEHO01559705.1		MEHO01559705.1:1-267	0.829118	-3.95923	-15.5542	0.118032	0.230879	0	1.83786	3.13685	0	0	0		1	GO:0005739	C:mitochondrion	0				3	PF01535|PF12854|PF13041	PPR|PPR_1|PPR_2	0
MEHO01000382.1		MEHO01000382.1:1-7750	0.826272	-3.95508	-15.5094	0.0989937	0.20326	1.55135	1.83786	1.56842	0	0	0		0			0				0			0
MEHO01001128.1		MEHO01001128.1:1-6176	0.826272	-3.95508	-15.5094	0.0989937	0.20326	1.55135	1.83786	1.56842	0	0	0		0			0				0			0
MEHO01002764.1		MEHO01002764.1:1-5029	0.826272	-3.95508	-15.5094	0.0989937	0.20326	1.55135	1.83786	1.56842	0	0	0		0			0				0			0
MEHO01002992.1		MEHO01002992.1:1-4923	0.826272	-3.95508	-15.5094	0.0989937	0.20326	1.55135	1.83786	1.56842	0	0	0		0			0				0			0
MEHO01003194.1		MEHO01003194.1:1-4841	0.826272	-3.95508	-15.5094	0.0989937	0.20326	1.55135	1.83786	1.56842	0	0	0		5	GO:0016021|GO:0016020|GO:0005886|GO:0015079|GO:0006813	C:integral component of membrane|C:membrane|C:plasma membrane|F:potassium ion transmembrane transporter activity|P:potassium ion transport	1	K03549	KUP system potassium uptake protein		1	PF02705	K_trans	1	COG3158	P	K+ transporter
MEHO01003247.1		MEHO01003247.1:1-4819	0.826272	-3.95508	-15.5094	0.0989937	0.20326	1.55135	1.83786	1.56842	0	0	0		0			0				0			0
MEHO01004615.1		MEHO01004615.1:1-4383	0.826272	-3.95508	-15.5094	0.0989937	0.20326	1.55135	1.83786	1.56842	0	0	0		0			0				0			0
MEHO01007271.1		MEHO01007271.1:1-3822	0.826272	-3.95508	-15.5094	0.0989937	0.20326	1.55135	1.83786	1.56842	0	0	0		0			0				0			0
MEHO01007315.1		MEHO01007315.1:1-3812	0.826272	-3.95508	-15.5094	0.0989937	0.20326	1.55135	1.83786	1.56842	0	0	0		0			0				0			0
MEHO01008057.1		MEHO01008057.1:1-3691	0.826272	-3.95508	-15.5094	0.0989937	0.20326	1.55135	1.83786	1.56842	0	0	0		3	GO:0046872|GO:0003676|GO:0004523	F:metal ion binding|F:nucleic acid binding|F:RNA-DNA hybrid ribonuclease activity	0				1	PF13966	zf-RVT	0
MEHO01010220.1		MEHO01010220.1:1-3408	0.826272	-3.95508	-15.5094	0.0989937	0.20326	1.55135	1.83786	1.56842	0	0	0		0			0				0			0
MEHO01010244.1		MEHO01010244.1:1-3405	0.826272	-3.95508	-15.5094	0.0989937	0.20326	1.55135	1.83786	1.56842	0	0	0		0			0				0			0
MEHO01010644.1		MEHO01010644.1:1-3359	0.826272	-3.95508	-15.5094	0.0989937	0.20326	1.55135	1.83786	1.56842	0	0	0		0			0				0			0
MEHO01015102.1		MEHO01015102.1:1-2950	0.826272	-3.95508	-15.5094	0.0989937	0.20326	1.55135	1.83786	1.56842	0	0	0		0			0				0			0
MEHO01016172.1		MEHO01016172.1:1-2868	0.826272	-3.95508	-15.5094	0.0989937	0.20326	1.55135	1.83786	1.56842	0	0	0		1	GO:0008270	F:zinc ion binding	0				3	PF14432|PF01535|PF13041	DYW_deaminase|PPR|PPR_2	0
MEHO01018704.1		MEHO01018704.1:1-2708	0.826272	-3.95508	-15.5094	0.0989937	0.20326	1.55135	1.83786	1.56842	0	0	0		3	GO:0046872|GO:0003676|GO:0004523	F:metal ion binding|F:nucleic acid binding|F:RNA-DNA hybrid ribonuclease activity	0				1	PF13966	zf-RVT	0
MEHO01019010.1		MEHO01019010.1:1-2691	0.826272	-3.95508	-15.5094	0.0989937	0.20326	1.55135	1.83786	1.56842	0	0	0		3	GO:0043531|GO:0005524|GO:0006952	F:ADP binding|F:ATP binding|P:defense response	0				1	PF00931	NB-ARC	0
MEHO01021782.1		MEHO01021782.1:1-2548	0.826272	-3.95508	-15.5094	0.0989937	0.20326	1.55135	1.83786	1.56842	0	0	0		0			0				0			0
MEHO01022515.1		MEHO01022515.1:1-2512	0.826272	-3.95508	-15.5094	0.0989937	0.20326	1.55135	1.83786	1.56842	0	0	0		0			0				0			0
MEHO01023252.1		MEHO01023252.1:1-2479	0.826272	-3.95508	-15.5094	0.0989937	0.20326	1.55135	1.83786	1.56842	0	0	0		0			0				0			0
MEHO01024173.1		MEHO01024173.1:1-2436	0.826272	-3.95508	-15.5094	0.0989937	0.20326	1.55135	1.83786	1.56842	0	0	0		0			0				0			0
MEHO01030632.1		MEHO01030632.1:1-2193	0.826272	-3.95508	-15.5094	0.0989937	0.20326	1.55135	1.83786	1.56842	0	0	0		0			0				0			0
MEHO01033416.1		MEHO01033416.1:1-2107	0.826272	-3.95508	-15.5094	0.0989937	0.20326	1.55135	1.83786	1.56842	0	0	0		0			0				0			0
MEHO01038923.1		MEHO01038923.1:1-1962	0.826272	-3.95508	-15.5094	0.0989937	0.20326	1.55135	1.83786	1.56842	0	0	0		0			0				0			0
MEHO01038936.1		MEHO01038936.1:1-1962	0.826272	-3.95508	-15.5094	0.0989937	0.20326	1.55135	1.83786	1.56842	0	0	0		0			0				0			0
MEHO01040218.1		MEHO01040218.1:1-1931	0.826272	-3.95508	-15.5094	0.0989937	0.20326	1.55135	1.83786	1.56842	0	0	0		6	GO:0005576|GO:0020037|GO:0046872|GO:0004601|GO:0042744|GO:0006979	C:extracellular region|F:heme binding|F:metal ion binding|F:peroxidase activity|P:hydrogen peroxide catabolic process|P:response to oxidative stress	1	K00430	peroxidase [EC:1.11.1.7]	ko00940; Phenylpropanoid biosynthesis | ko01100; Metabolic pathways | ko01110; Biosynthesis of secondary metabolites	1	PF00141	peroxidase	0
MEHO01042849.1		MEHO01042849.1:1-1871	0.826272	-3.95508	-15.5094	0.0989937	0.20326	1.55135	1.83786	1.56842	0	0	0		0			0				0			0
MEHO01046068.1		MEHO01046068.1:1-1805	0.826272	-3.95508	-15.5094	0.0989937	0.20326	1.55135	1.83786	1.56842	0	0	0		0			0				0			0
MEHO01047793.1		MEHO01047793.1:1-1773	0.826272	-3.95508	-15.5094	0.0989937	0.20326	1.55135	1.83786	1.56842	0	0	0		0			0				0			0
MEHO01050613.1		MEHO01050613.1:1-1720	0.826272	-3.95508	-15.5094	0.0989937	0.20326	1.55135	1.83786	1.56842	0	0	0		0			0				0			0
MEHO01050927.1		MEHO01050927.1:1-1715	0.826272	-3.95508	-15.5094	0.0989937	0.20326	1.55135	1.83786	1.56842	0	0	0		0			0				0			0
MEHO01051605.1		MEHO01051605.1:1-1703	0.826272	-3.95508	-15.5094	0.0989937	0.20326	1.55135	1.83786	1.56842	0	0	0		6	GO:0004190|GO:0004519|GO:0003676|GO:0003964|GO:0008270|GO:0015074	F:aspartic-type endopeptidase activity|F:endonuclease activity|F:nucleic acid binding|F:RNA-directed DNA polymerase activity|F:zinc ion binding|P:DNA integration	0				4	PF13976|PF00665|PF07727|PF00098	gag_pre-integrs|rve|RVT_2|zf-CCHC	0
MEHO01053378.1		MEHO01053378.1:1-1674	0.826272	-3.95508	-15.5094	0.0989937	0.20326	1.55135	1.83786	1.56842	0	0	0		0			0				2	PF14111|PF14392	DUF4283|zf-CCHC_4	0
MEHO01054868.1		MEHO01054868.1:1-1649	0.826272	-3.95508	-15.5094	0.0989937	0.20326	1.55135	1.83786	1.56842	0	0	0		0			0				0			0
MEHO01056575.1		MEHO01056575.1:1-1622	0.826272	-3.95508	-15.5094	0.0989937	0.20326	1.55135	1.83786	1.56842	0	0	0		4	GO:0016021|GO:0005886|GO:0005524|GO:0004674	C:integral component of membrane|C:plasma membrane|F:ATP binding|F:protein serine/threonine kinase activity	0				3	PF00560|PF08263|PF00069	LRR_1|LRRNT_2|Pkinase	2	COG0515|COG4886	T|K	Serine/threonine protein kinase|Leucine-rich repeat (LRR) protein
MEHO01059229.1		MEHO01059229.1:1-1581	0.826272	-3.95508	-15.5094	0.0989937	0.20326	1.55135	1.83786	1.56842	0	0	0		5	GO:0004190|GO:0004519|GO:0003676|GO:0003964|GO:0015074	F:aspartic-type endopeptidase activity|F:endonuclease activity|F:nucleic acid binding|F:RNA-directed DNA polymerase activity|P:DNA integration	0				1	PF00078	RVT_1	0
MEHO01060481.1		MEHO01060481.1:1-1563	0.826272	-3.95508	-15.5094	0.0989937	0.20326	1.55135	1.83786	1.56842	0	0	0		0			0				0			0
MEHO01064560.1		MEHO01064560.1:1-1508	0.826272	-3.95508	-15.5094	0.0989937	0.20326	1.55135	1.83786	1.56842	0	0	0		0			0				0			0
MEHO01068417.1		MEHO01068417.1:1-1461	0.826272	-3.95508	-15.5094	0.0989937	0.20326	1.55135	1.83786	1.56842	0	0	0		0			0				0			0
MEHO01073753.1		MEHO01073753.1:1-1400	0.826272	-3.95508	-15.5094	0.0989937	0.20326	1.55135	1.83786	1.56842	0	0	0		0			0				0			0
MEHO01074101.1		MEHO01074101.1:1-1397	0.826272	-3.95508	-15.5094	0.0989937	0.20326	1.55135	1.83786	1.56842	0	0	0		0			0				0			0
MEHO01074153.1		MEHO01074153.1:1-1396	0.826272	-3.95508	-15.5094	0.0989937	0.20326	1.55135	1.83786	1.56842	0	0	0		0			0				0			0
MEHO01085978.1		MEHO01085978.1:1-1277	0.826272	-3.95508	-15.5094	0.0989937	0.20326	1.55135	1.83786	1.56842	0	0	0		0			0				0			0
MEHO01087982.1		MEHO01087982.1:1-1259	0.826272	-3.95508	-15.5094	0.0989937	0.20326	1.55135	1.83786	1.56842	0	0	0		0			0				0			0
MEHO01089526.1		MEHO01089526.1:1-1245	0.826272	-3.95508	-15.5094	0.0989937	0.20326	1.55135	1.83786	1.56842	0	0	0		0			0				0			0
MEHO01090824.1		MEHO01090824.1:1-1234	0.826272	-3.95508	-15.5094	0.0989937	0.20326	1.55135	1.83786	1.56842	0	0	0		0			0				0			0
MEHO01091225.1		MEHO01091225.1:1-1230	0.826272	-3.95508	-15.5094	0.0989937	0.20326	1.55135	1.83786	1.56842	0	0	0		0			0				0			0
MEHO01096974.1		MEHO01096974.1:1-1183	0.826272	-3.95508	-15.5094	0.0989937	0.20326	1.55135	1.83786	1.56842	0	0	0		0			0				0			0
MEHO01103164.1		MEHO01103164.1:1-1135	0.826272	-3.95508	-15.5094	0.0989937	0.20326	1.55135	1.83786	1.56842	0	0	0		3	GO:0046872|GO:0003676|GO:0004523	F:metal ion binding|F:nucleic acid binding|F:RNA-DNA hybrid ribonuclease activity	0				1	PF13966	zf-RVT	0
MEHO01103944.1		MEHO01103944.1:1-1129	0.826272	-3.95508	-15.5094	0.0989937	0.20326	1.55135	1.83786	1.56842	0	0	0		0			0				0			0
MEHO01105135.1		MEHO01105135.1:1-1120	0.826272	-3.95508	-15.5094	0.0989937	0.20326	1.55135	1.83786	1.56842	0	0	0		0			0				0			0
MEHO01106330.1		MEHO01106330.1:1-1112	0.826272	-3.95508	-15.5094	0.0989937	0.20326	1.55135	1.83786	1.56842	0	0	0		10	GO:0005783|GO:0016021|GO:0016020|GO:0020037|GO:0005506|GO:0004497|GO:0016709|GO:0009809|GO:0009699|GO:0010224	C:endoplasmic reticulum|C:integral component of membrane|C:membrane|F:heme binding|F:iron ion binding|F:monooxygenase activity|F:oxidoreductase activity, acting on paired donors, with incorporation or reduction of molecular oxygen, NAD(P)H as one donor, and incorporation of one atom of oxygen|P:lignin biosynthetic process|P:phenylpropanoid biosynthetic process|P:response to UV-B	1	K09755	ferulate-5-hydroxylase [EC:1.14.-.-]	ko00940; Phenylpropanoid biosynthesis | ko01100; Metabolic pathways | ko01110; Biosynthesis of secondary metabolites	1	PF00067	p450	1	COG2124	QV	Cytochrome P450
MEHO01114707.1		MEHO01114707.1:1-1055	0.826272	-3.95508	-15.5094	0.0989937	0.20326	1.55135	1.83786	1.56842	0	0	0		0			0				0			0
MEHO01127702.1		MEHO01127702.1:1-974	0.826272	-3.95508	-15.5094	0.0989937	0.20326	1.55135	1.83786	1.56842	0	0	0		0			0				0			0
MEHO01129477.1		MEHO01129477.1:1-964	0.826272	-3.95508	-15.5094	0.0989937	0.20326	1.55135	1.83786	1.56842	0	0	0		0			0				0			0
MEHO01132164.1		MEHO01132164.1:1-949	0.826272	-3.95508	-15.5094	0.0989937	0.20326	1.55135	1.83786	1.56842	0	0	0		12	GO:0071013|GO:0005654|GO:0005681|GO:0005686|GO:0071004|GO:0005684|GO:0044822|GO:0003723|GO:0000389|GO:0006397|GO:0000398|GO:0000381	C:catalytic step 2 spliceosome|C:nucleoplasm|C:spliceosomal complex|C:U2 snRNP|C:U2-type prespliceosome|C:U2-type spliceosomal complex|F:poly(A) RNA binding|F:RNA binding|P:mRNA 3'-splice site recognition|P:mRNA processing|P:mRNA splicing, via spliceosome|P:regulation of alternative mRNA splicing, via spliceosome	1	K12825	splicing factor 3A subunit 1	ko03040; Spliceosome	3	PF12230|PF01805|PF00240	PRP21_like_P|Surp|ubiquitin	0
MEHO01134407.1		MEHO01134407.1:1-937	0.826272	-3.95508	-15.5094	0.0989937	0.20326	1.55135	1.83786	1.56842	0	0	0		0			0				0			0
MEHO01135692.1		MEHO01135692.1:1-931	0.826272	-3.95508	-15.5094	0.0989937	0.20326	1.55135	1.83786	1.56842	0	0	0		5	GO:0048046|GO:0005507|GO:0052716|GO:0016722|GO:0046274	C:apoplast|F:copper ion binding|F:hydroquinone:oxygen oxidoreductase activity|F:oxidoreductase activity, oxidizing metal ions|P:lignin catabolic process	0				3	PF00394|PF07731|PF07732	Cu-oxidase|Cu-oxidase_2|Cu-oxidase_3	1	COG2132	DPM	Multicopper oxidase with three cupredoxin domains (includes cell division protein FtsP and spore coat protein CotA)
MEHO01139462.1		MEHO01139462.1:1-912	0.826272	-3.95508	-15.5094	0.0989937	0.20326	1.55135	1.83786	1.56842	0	0	0		0			0				0			0
MEHO01141725.1		MEHO01141725.1:1-901	0.826272	-3.95508	-15.5094	0.0989937	0.20326	1.55135	1.83786	1.56842	0	0	0		0			0				0			0
MEHO01142127.1		MEHO01142127.1:1-899	0.826272	-3.95508	-15.5094	0.0989937	0.20326	1.55135	1.83786	1.56842	0	0	0		2	GO:0016758|GO:0008152	F:transferase activity, transferring hexosyl groups|P:metabolic process	0				1	PF00201	UDPGT	0
MEHO01160838.1		MEHO01160838.1:1-820	0.826272	-3.95508	-15.5094	0.0989937	0.20326	1.55135	1.83786	1.56842	0	0	0		5	GO:0005634|GO:0071472|GO:0042631|GO:0016567|GO:0006970	C:nucleus|P:cellular response to salt stress|P:cellular response to water deprivation|P:protein ubiquitination|P:response to osmotic stress	1	K10523	speckle-type POZ protein	ko04340; Hedgehog signaling pathway | ko04341; Hedgehog signaling pathway - fly	1	PF00651	BTB	0
MEHO01171004.1		MEHO01171004.1:1-784	0.826272	-3.95508	-15.5094	0.0989937	0.20326	1.55135	1.83786	1.56842	0	0	0		0			0				0			0
MEHO01172437.1		MEHO01172437.1:1-779	0.826272	-3.95508	-15.5094	0.0989937	0.20326	1.55135	1.83786	1.56842	0	0	0		3	GO:0005634|GO:0042802|GO:0016567	C:nucleus|F:identical protein binding|P:protein ubiquitination	1	K10523	speckle-type POZ protein	ko04340; Hedgehog signaling pathway | ko04341; Hedgehog signaling pathway - fly	1	PF00651	BTB	0
MEHO01173629.1		MEHO01173629.1:1-775	0.826272	-3.95508	-15.5094	0.0989937	0.20326	1.55135	1.83786	1.56842	0	0	0		1	GO:0005739	C:mitochondrion	0				3	PF01535|PF12854|PF13041	PPR|PPR_1|PPR_2	0
MEHO01174291.1		MEHO01174291.1:1-773	0.826272	-3.95508	-15.5094	0.0989937	0.20326	1.55135	1.83786	1.56842	0	0	0		0			0				0			0
MEHO01174616.1		MEHO01174616.1:1-772	0.826272	-3.95508	-15.5094	0.0989937	0.20326	1.55135	1.83786	1.56842	0	0	0		0			0				0			0
MEHO01178793.1		MEHO01178793.1:1-758	0.826272	-3.95508	-15.5094	0.0989937	0.20326	1.55135	1.83786	1.56842	0	0	0		0			0				0			0
MEHO01179958.1		MEHO01179958.1:1-755	0.826272	-3.95508	-15.5094	0.0989937	0.20326	1.55135	1.83786	1.56842	0	0	0		0			0				2	PF00646|PF07723	F-box|LRR_2	0
MEHO01180740.1		MEHO01180740.1:1-752	0.826272	-3.95508	-15.5094	0.0989937	0.20326	1.55135	1.83786	1.56842	0	0	0		0			0				0			0
MEHO01188027.1		MEHO01188027.1:1-731	0.826272	-3.95508	-15.5094	0.0989937	0.20326	1.55135	1.83786	1.56842	0	0	0		0			0				0			0
MEHO01206417.1		MEHO01206417.1:1-682	0.826272	-3.95508	-15.5094	0.0989937	0.20326	1.55135	1.83786	1.56842	0	0	0		0			0				0			0
MEHO01209896.1		MEHO01209896.1:1-673	0.826272	-3.95508	-15.5094	0.0989937	0.20326	1.55135	1.83786	1.56842	0	0	0		0			0				0			0
MEHO01211525.1		MEHO01211525.1:1-670	0.826272	-3.95508	-15.5094	0.0989937	0.20326	1.55135	1.83786	1.56842	0	0	0		3	GO:0046872|GO:0003676|GO:0004523	F:metal ion binding|F:nucleic acid binding|F:RNA-DNA hybrid ribonuclease activity	0				1	PF13966	zf-RVT	0
MEHO01222987.1		MEHO01222987.1:1-644	0.826272	-3.95508	-15.5094	0.0989937	0.20326	1.55135	1.83786	1.56842	0	0	0		0			0				0			0
MEHO01223270.1		MEHO01223270.1:1-643	0.826272	-3.95508	-15.5094	0.0989937	0.20326	1.55135	1.83786	1.56842	0	0	0		3	GO:0046872|GO:0003676|GO:0004523	F:metal ion binding|F:nucleic acid binding|F:RNA-DNA hybrid ribonuclease activity	0				1	PF13966	zf-RVT	0
MEHO01231374.1		MEHO01231374.1:1-626	0.826272	-3.95508	-15.5094	0.0989937	0.20326	1.55135	1.83786	1.56842	0	0	0		0			0				0			0
MEHO01231933.1		MEHO01231933.1:1-625	0.826272	-3.95508	-15.5094	0.0989937	0.20326	1.55135	1.83786	1.56842	0	0	0		0			0				0			0
MEHO01232257.1		MEHO01232257.1:1-625	0.826272	-3.95508	-15.5094	0.0989937	0.20326	1.55135	1.83786	1.56842	0	0	0		0			0				0			0
MEHO01236677.1		MEHO01236677.1:1-616	0.826272	-3.95508	-15.5094	0.0989937	0.20326	1.55135	1.83786	1.56842	0	0	0		0			0				0			0
MEHO01238190.1		MEHO01238190.1:1-613	0.826272	-3.95508	-15.5094	0.0989937	0.20326	1.55135	1.83786	1.56842	0	0	0		0			0				0			0
MEHO01246595.1		MEHO01246595.1:1-597	0.826272	-3.95508	-15.5094	0.0989937	0.20326	1.55135	1.83786	1.56842	0	0	0		0			0				0			0
MEHO01247432.1		MEHO01247432.1:1-596	0.826272	-3.95508	-15.5094	0.0989937	0.20326	1.55135	1.83786	1.56842	0	0	0		0			0				0			0
MEHO01260539.1		MEHO01260539.1:1-572	0.826272	-3.95508	-15.5094	0.0989937	0.20326	1.55135	1.83786	1.56842	0	0	0		0			0				0			0
MEHO01260684.1		MEHO01260684.1:1-572	0.826272	-3.95508	-15.5094	0.0989937	0.20326	1.55135	1.83786	1.56842	0	0	0		0			0				0			0
MEHO01272483.1		MEHO01272483.1:1-553	0.826272	-3.95508	-15.5094	0.0989937	0.20326	1.55135	1.83786	1.56842	0	0	0		0			0				0			0
MEHO01299383.1		MEHO01299383.1:1-515	0.826272	-3.95508	-15.5094	0.0989937	0.20326	1.55135	1.83786	1.56842	0	0	0		0			0				0			0
MEHO01302618.1		MEHO01302618.1:1-510	0.826272	-3.95508	-15.5094	0.0989937	0.20326	1.55135	1.83786	1.56842	0	0	0		0			0				0			0
MEHO01302775.1		MEHO01302775.1:1-510	0.826272	-3.95508	-15.5094	0.0989937	0.20326	1.55135	1.83786	1.56842	0	0	0		0			0				0			0
MEHO01306760.1		MEHO01306760.1:1-505	0.826272	-3.95508	-15.5094	0.0989937	0.20326	1.55135	1.83786	1.56842	0	0	0		0			0				0			0
MEHO01312646.1		MEHO01312646.1:1-497	0.826272	-3.95508	-15.5094	0.0989937	0.20326	1.55135	1.83786	1.56842	0	0	0		0			0				3	PF00646|PF08387|PF07723	F-box|FBD|LRR_2	0
MEHO01317454.1		MEHO01317454.1:1-491	0.826272	-3.95508	-15.5094	0.0989937	0.20326	1.55135	1.83786	1.56842	0	0	0		0			0				0			0
MEHO01360499.1		MEHO01360499.1:1-441	0.826272	-3.95508	-15.5094	0.0989937	0.20326	1.55135	1.83786	1.56842	0	0	0		0			0				0			0
MEHO01361126.1		MEHO01361126.1:1-441	0.826272	-3.95508	-15.5094	0.0989937	0.20326	1.55135	1.83786	1.56842	0	0	0		0			0				0			0
MEHO01362372.1		MEHO01362372.1:1-439	0.826272	-3.95508	-15.5094	0.0989937	0.20326	1.55135	1.83786	1.56842	0	0	0		0			0				0			0
MEHO01414797.1		MEHO01414797.1:1-388	0.826272	-3.95508	-15.5094	0.0989937	0.20326	1.55135	1.83786	1.56842	0	0	0		0			0				0			0
MEHO01421531.1		MEHO01421531.1:1-382	0.826272	-3.95508	-15.5094	0.0989937	0.20326	1.55135	1.83786	1.56842	0	0	0		2	GO:0010102|GO:0008285	P:lateral root morphogenesis|P:negative regulation of cell proliferation	0				1	PF11955	PORR	0
MEHO01429447.1		MEHO01429447.1:1-375	0.826272	-3.95508	-15.5094	0.0989937	0.20326	1.55135	1.83786	1.56842	0	0	0		0			0				0			0
MEHO01431686.1		MEHO01431686.1:1-373	0.826272	-3.95508	-15.5094	0.0989937	0.20326	1.55135	1.83786	1.56842	0	0	0		0			0				0			0
MEHO01434049.1		MEHO01434049.1:1-370	0.826272	-3.95508	-15.5094	0.0989937	0.20326	1.55135	1.83786	1.56842	0	0	0		6	GO:0005829|GO:0005634|GO:0071472|GO:0042631|GO:0016567|GO:0006970	C:cytosol|C:nucleus|P:cellular response to salt stress|P:cellular response to water deprivation|P:protein ubiquitination|P:response to osmotic stress	1	K10523	speckle-type POZ protein	ko04340; Hedgehog signaling pathway | ko04341; Hedgehog signaling pathway - fly	1	PF00651	BTB	0
MEHO01442999.1		MEHO01442999.1:1-362	0.826272	-3.95508	-15.5094	0.0989937	0.20326	1.55135	1.83786	1.56842	0	0	0		8	GO:0005737|GO:0005634|GO:0016874|GO:0061630|GO:0008270|GO:0007275|GO:0043161|GO:0042787	C:cytoplasm|C:nucleus|F:ligase activity|F:ubiquitin protein ligase activity|F:zinc ion binding|P:multicellular organism development|P:proteasome-mediated ubiquitin-dependent protein catabolic process|P:protein ubiquitination involved in ubiquitin-dependent protein catabolic process	1	K04506	E3 ubiquitin-protein ligase SIAH1 [EC:2.3.2.27]	ko04013; MAPK signaling pathway - fly | ko04115; p53 signaling pathway | ko04120; Ubiquitin mediated proteolysis | ko04310; Wnt signaling pathway	1	PF03145	Sina	0
MEHO01445669.1		MEHO01445669.1:1-360	0.826272	-3.95508	-15.5094	0.0989937	0.20326	1.55135	1.83786	1.56842	0	0	0		0			0				0			0
MEHO01456486.1		MEHO01456486.1:1-351	0.826272	-3.95508	-15.5094	0.0989937	0.20326	1.55135	1.83786	1.56842	0	0	0		0			0				0			0
MEHO01458383.1		MEHO01458383.1:1-349	0.826272	-3.95508	-15.5094	0.0989937	0.20326	1.55135	1.83786	1.56842	0	0	0		0			0				0			0
MEHO01473456.1		MEHO01473456.1:1-336	0.826272	-3.95508	-15.5094	0.0989937	0.20326	1.55135	1.83786	1.56842	0	0	0		0			0				0			0
MEHO01499528.1		MEHO01499528.1:1-315	0.826272	-3.95508	-15.5094	0.0989937	0.20326	1.55135	1.83786	1.56842	0	0	0		0			0				0			0
MEHO01509214.1		MEHO01509214.1:1-307	0.826272	-3.95508	-15.5094	0.0989937	0.20326	1.55135	1.83786	1.56842	0	0	0		0			0				0			0
MEHO01514246.1		MEHO01514246.1:1-303	0.826272	-3.95508	-15.5094	0.0989937	0.20326	1.55135	1.83786	1.56842	0	0	0		0			0				0			0
MEHO01540135.1		MEHO01540135.1:1-282	0.826272	-3.95508	-15.5094	0.0989937	0.20326	1.55135	1.83786	1.56842	0	0	0		0			0				0			0
MEHO01004020.1		MEHO01004020.1:1-4556	4.86576	-3.95446	-15.5028	0.000105149	0.00058836	6.20539	16.5407	4.70527	0.537017	0.663284	0.542884		0			0				0			0
MEHO01270290.1		MEHO01270290.1:1-557	7.91648	-3.95288	-15.4859	4.13552e-07	3.84487e-06	9.30809	16.5407	18.8211	0.537017	0.663284	1.62865		1	GO:0005524	F:ATP binding	0				1	PF00012	HSP70	1	COG0443	O	Molecular chaperone DnaK (HSP70)
MEHO01000646.1		MEHO01000646.1:1-6951	0.823426	-3.95149	-15.4709	0.120305	0.233503	3.1027	1.83786	0	0	0	0		0			0				0			0
MEHO01010476.1		MEHO01010476.1:1-3379	0.823426	-3.95149	-15.4709	0.120305	0.233503	3.1027	1.83786	0	0	0	0		0			0				0			0
MEHO01011215.1		MEHO01011215.1:1-3297	0.823426	-3.95149	-15.4709	0.120305	0.233503	3.1027	1.83786	0	0	0	0		0			0				0			0
MEHO01011312.1		MEHO01011312.1:1-3287	0.823426	-3.95149	-15.4709	0.120305	0.233503	3.1027	1.83786	0	0	0	0		0			0				0			0
MEHO01017495.1		MEHO01017495.1:1-2782	0.823426	-3.95149	-15.4709	0.120305	0.233503	3.1027	1.83786	0	0	0	0		0			0				0			0
MEHO01018448.1		MEHO01018448.1:1-2723	0.823426	-3.95149	-15.4709	0.120305	0.233503	3.1027	1.83786	0	0	0	0		0			0				0			0
MEHO01022216.1		MEHO01022216.1:1-2527	0.823426	-3.95149	-15.4709	0.120305	0.233503	3.1027	1.83786	0	0	0	0		0			0				0			0
MEHO01022740.1		MEHO01022740.1:1-2502	0.823426	-3.95149	-15.4709	0.120305	0.233503	3.1027	1.83786	0	0	0	0		0			0				0			0
MEHO01028555.1		MEHO01028555.1:1-2265	0.823426	-3.95149	-15.4709	0.120305	0.233503	3.1027	1.83786	0	0	0	0		0			0				0			0
MEHO01030861.1		MEHO01030861.1:1-2185	0.823426	-3.95149	-15.4709	0.120305	0.233503	3.1027	1.83786	0	0	0	0		0			0				0			0
MEHO01034993.1		MEHO01034993.1:1-2061	0.823426	-3.95149	-15.4709	0.120305	0.233503	3.1027	1.83786	0	0	0	0		1	GO:0005739	C:mitochondrion	0				1	PF07727	RVT_2	1	COG2801	X	Transposase InsO and inactivated derivatives
MEHO01044239.1		MEHO01044239.1:1-1842	0.823426	-3.95149	-15.4709	0.120305	0.233503	3.1027	1.83786	0	0	0	0		0			0				0			0
MEHO01053745.1		MEHO01053745.1:1-1667	0.823426	-3.95149	-15.4709	0.120305	0.233503	3.1027	1.83786	0	0	0	0		0			0				0			0
MEHO01056599.1		MEHO01056599.1:1-1621	0.823426	-3.95149	-15.4709	0.120305	0.233503	3.1027	1.83786	0	0	0	0		0			0				0			0
MEHO01063149.1		MEHO01063149.1:1-1527	0.823426	-3.95149	-15.4709	0.120305	0.233503	3.1027	1.83786	0	0	0	0		0			0				0			0
MEHO01074610.1		MEHO01074610.1:1-1391	0.823426	-3.95149	-15.4709	0.120305	0.233503	3.1027	1.83786	0	0	0	0		0			0				0			0
MEHO01079983.1		MEHO01079983.1:1-1335	0.823426	-3.95149	-15.4709	0.120305	0.233503	3.1027	1.83786	0	0	0	0		0			0				0			0
MEHO01101461.1		MEHO01101461.1:1-1147	0.823426	-3.95149	-15.4709	0.120305	0.233503	3.1027	1.83786	0	0	0	0		0			0				0			0
MEHO01102342.1		MEHO01102342.1:1-1141	0.823426	-3.95149	-15.4709	0.120305	0.233503	3.1027	1.83786	0	0	0	0		0			0				0			0
MEHO01107239.1		MEHO01107239.1:1-1105	0.823426	-3.95149	-15.4709	0.120305	0.233503	3.1027	1.83786	0	0	0	0		0			0				0			0
MEHO01108234.1		MEHO01108234.1:1-1098	0.823426	-3.95149	-15.4709	0.120305	0.233503	3.1027	1.83786	0	0	0	0		0			0				0			0
MEHO01108384.1		MEHO01108384.1:1-1097	0.823426	-3.95149	-15.4709	0.120305	0.233503	3.1027	1.83786	0	0	0	0		0			0				0			0
MEHO01114207.1		MEHO01114207.1:1-1058	0.823426	-3.95149	-15.4709	0.120305	0.233503	3.1027	1.83786	0	0	0	0		4	GO:0016021|GO:0005886|GO:0005524|GO:0004672	C:integral component of membrane|C:plasma membrane|F:ATP binding|F:protein kinase activity	0				4	PF00560|PF13855|PF08263|PF07714	LRR_1|LRR_8|LRRNT_2|Pkinase_Tyr	0
MEHO01116778.1		MEHO01116778.1:1-1041	0.823426	-3.95149	-15.4709	0.120305	0.233503	3.1027	1.83786	0	0	0	0		22	GO:0048046|GO:0005618|GO:0005737|GO:0005829|GO:0022626|GO:0005794|GO:0005635|GO:0005730|GO:0005634|GO:0009524|GO:0005886|GO:0009506|GO:0005819|GO:0005524|GO:0016787|GO:0042802|GO:0007049|GO:0051301|GO:0009846|GO:0009860|GO:0015031|GO:0046686	C:apoplast|C:cell wall|C:cytoplasm|C:cytosol|C:cytosolic ribosome|C:Golgi apparatus|C:nuclear envelope|C:nucleolus|C:nucleus|C:phragmoplast|C:plasma membrane|C:plasmodesma|C:spindle|F:ATP binding|F:hydrolase activity|F:identical protein binding|P:cell cycle|P:cell division|P:pollen germination|P:pollen tube growth|P:protein transport|P:response to cadmium ion	1	K13525	transitional endoplasmic reticulum ATPase	ko04141; Protein processing in endoplasmic reticulum | ko05134; Legionellosis	3	PF00004|PF02933|PF02359	AAA|CDC48_2|CDC48_N	1	COG0464	MDT	AAA+-type ATPase, SpoVK/Ycf46/Vps4 family
MEHO01118664.1		MEHO01118664.1:1-1029	0.823426	-3.95149	-15.4709	0.120305	0.233503	3.1027	1.83786	0	0	0	0		0			0				0			0
MEHO01129932.1		MEHO01129932.1:1-962	0.823426	-3.95149	-15.4709	0.120305	0.233503	3.1027	1.83786	0	0	0	0		0			0				0			0
MEHO01137220.1		MEHO01137220.1:1-923	0.823426	-3.95149	-15.4709	0.120305	0.233503	3.1027	1.83786	0	0	0	0		0			0				0			0
MEHO01147380.1		MEHO01147380.1:1-875	0.823426	-3.95149	-15.4709	0.120305	0.233503	3.1027	1.83786	0	0	0	0		0			0				0			0
MEHO01150328.1		MEHO01150328.1:1-862	0.823426	-3.95149	-15.4709	0.120305	0.233503	3.1027	1.83786	0	0	0	0		0			0				0			0
MEHO01150591.1		MEHO01150591.1:1-861	0.823426	-3.95149	-15.4709	0.120305	0.233503	3.1027	1.83786	0	0	0	0		0			0				0			0
MEHO01155821.1		MEHO01155821.1:1-839	0.823426	-3.95149	-15.4709	0.120305	0.233503	3.1027	1.83786	0	0	0	0		0			0				0			0
MEHO01169481.1		MEHO01169481.1:1-789	0.823426	-3.95149	-15.4709	0.120305	0.233503	3.1027	1.83786	0	0	0	0		5	GO:0004190|GO:0005524|GO:0003676|GO:0008270|GO:0015074	F:aspartic-type endopeptidase activity|F:ATP binding|F:nucleic acid binding|F:zinc ion binding|P:DNA integration	0				3	PF13976|PF00665|PF07727	gag_pre-integrs|rve|RVT_2	0
MEHO01176790.1		MEHO01176790.1:1-764	0.823426	-3.95149	-15.4709	0.120305	0.233503	3.1027	1.83786	0	0	0	0		0			0				0			0
MEHO01177678.1		MEHO01177678.1:1-761	0.823426	-3.95149	-15.4709	0.120305	0.233503	3.1027	1.83786	0	0	0	0		0			0				0			0
MEHO01190665.1		MEHO01190665.1:1-723	0.823426	-3.95149	-15.4709	0.120305	0.233503	3.1027	1.83786	0	0	0	0		7	GO:0016021|GO:0005886|GO:0080054|GO:0015293|GO:0080055|GO:0042128|GO:0015706	C:integral component of membrane|C:plasma membrane|F:low-affinity nitrate transmembrane transporter activity|F:symporter activity|P:low-affinity nitrate transport|P:nitrate assimilation|P:nitrate transport	0				1	PF00854	PTR2	1	COG3104	E	Dipeptide/tripeptide permease
MEHO01197093.1		MEHO01197093.1:1-705	0.823426	-3.95149	-15.4709	0.120305	0.233503	3.1027	1.83786	0	0	0	0		0			0				0			0
MEHO01203486.1		MEHO01203486.1:1-689	0.823426	-3.95149	-15.4709	0.120305	0.233503	3.1027	1.83786	0	0	0	0		0			0				0			0
MEHO01204798.1		MEHO01204798.1:1-686	0.823426	-3.95149	-15.4709	0.120305	0.233503	3.1027	1.83786	0	0	0	0		0			0				0			0
MEHO01226296.1		MEHO01226296.1:1-637	0.823426	-3.95149	-15.4709	0.120305	0.233503	3.1027	1.83786	0	0	0	0		0			0				0			0
MEHO01230848.1		MEHO01230848.1:1-628	0.823426	-3.95149	-15.4709	0.120305	0.233503	3.1027	1.83786	0	0	0	0		0			0				0			0
MEHO01233305.1		MEHO01233305.1:1-623	0.823426	-3.95149	-15.4709	0.120305	0.233503	3.1027	1.83786	0	0	0	0		0			0				0			0
MEHO01267355.1		MEHO01267355.1:1-561	0.823426	-3.95149	-15.4709	0.120305	0.233503	3.1027	1.83786	0	0	0	0		0			0				0			0
MEHO01277150.1		MEHO01277150.1:1-546	0.823426	-3.95149	-15.4709	0.120305	0.233503	3.1027	1.83786	0	0	0	0		0			0				0			0
MEHO01305777.1		MEHO01305777.1:1-506	0.823426	-3.95149	-15.4709	0.120305	0.233503	3.1027	1.83786	0	0	0	0		0			0				0			0
MEHO01319936.1		MEHO01319936.1:1-488	0.823426	-3.95149	-15.4709	0.120305	0.233503	3.1027	1.83786	0	0	0	0		0			0				0			0
MEHO01333754.1		MEHO01333754.1:1-471	0.823426	-3.95149	-15.4709	0.120305	0.233503	3.1027	1.83786	0	0	0	0		0			0				0			0
MEHO01336900.1		MEHO01336900.1:1-468	0.823426	-3.95149	-15.4709	0.120305	0.233503	3.1027	1.83786	0	0	0	0		0			0				0			0
MEHO01393851.1		MEHO01393851.1:1-408	0.823426	-3.95149	-15.4709	0.120305	0.233503	3.1027	1.83786	0	0	0	0		0			0				0			0
MEHO01395170.1		MEHO01395170.1:1-407	0.823426	-3.95149	-15.4709	0.120305	0.233503	3.1027	1.83786	0	0	0	0		0			0				0			0
MEHO01401756.1		MEHO01401756.1:1-400	0.823426	-3.95149	-15.4709	0.120305	0.233503	3.1027	1.83786	0	0	0	0		0			0				0			0
MEHO01427592.1		MEHO01427592.1:1-376	0.823426	-3.95149	-15.4709	0.120305	0.233503	3.1027	1.83786	0	0	0	0		0			0				0			0
MEHO01475252.1		MEHO01475252.1:1-335	0.823426	-3.95149	-15.4709	0.120305	0.233503	3.1027	1.83786	0	0	0	0		0			0				0			0
MEHO01482597.1		MEHO01482597.1:1-329	0.823426	-3.95149	-15.4709	0.120305	0.233503	3.1027	1.83786	0	0	0	0		8	GO:0009507|GO:0016021|GO:0005743|GO:0005739|GO:0009536|GO:0003735|GO:0006839|GO:0006412	C:chloroplast|C:integral component of membrane|C:mitochondrial inner membrane|C:mitochondrion|C:plastid|F:structural constituent of ribosome|P:mitochondrial transport|P:translation	1	K15109	solute carrier family 25 (mitochondrial carnitine/acylcarnitine transporter), member 20/29		1	PF00153	Mito_carr	0
MEHO01490985.1		MEHO01490985.1:1-322	0.823426	-3.95149	-15.4709	0.120305	0.233503	3.1027	1.83786	0	0	0	0		0			0				0			0
MEHO01513727.1		MEHO01513727.1:1-303	0.823426	-3.95149	-15.4709	0.120305	0.233503	3.1027	1.83786	0	0	0	0		0			0				0			0
MEHO01552208.1		MEHO01552208.1:1-273	0.823426	-3.95149	-15.4709	0.120305	0.233503	3.1027	1.83786	0	0	0	0		0			0				0			0
MEHO01557228.1		MEHO01557228.1:1-269	0.823426	-3.95149	-15.4709	0.120305	0.233503	3.1027	1.83786	0	0	0	0		0			0				0			0
MEHO01602416.1		MEHO01602416.1:1-239	0.823426	-3.95149	-15.4709	0.120305	0.233503	3.1027	1.83786	0	0	0	0		0			0				0			0
MEHO01612361.1		MEHO01612361.1:1-232	0.823426	-3.95149	-15.4709	0.120305	0.233503	3.1027	1.83786	0	0	0	0		0			0				0			0
MEHO01663062.1		MEHO01663062.1:1-201	0.823426	-3.95149	-15.4709	0.120305	0.233503	3.1027	1.83786	0	0	0	0		0			0				0			0
MEHO01134652.1		MEHO01134652.1:1-936	7.85156	-3.94904	-15.4447	4.60022e-07	4.24613e-06	18.6162	14.7029	10.979	2.14807	0.663284	0		0			0				0			0
MEHO01231993.1		MEHO01231993.1:1-625	6.37762	-3.94868	-15.4408	5.6948e-06	4.2649e-05	10.8594	9.1893	15.6842	0	1.98985	0.542884		0			0				0			0
MEHO01614056.1		MEHO01614056.1:1-231	3.26478	-3.94866	-15.4407	0.0016468	0.00665647	6.20539	7.35144	4.70527	0	1.32657	0		0			0				0			0
MEHO01203086.1		MEHO01203086.1:1-690	3.15205	-3.94848	-15.4387	0.00178405	0.00713332	7.75674	3.67572	6.2737	0	0.663284	0.542884		0			0				0			0
MEHO01117311.1		MEHO01117311.1:1-1038	15.7862	-3.94712	-15.4242	5.26719e-13	9.84065e-12	29.4756	31.2436	28.2316	2.14807	1.98985	1.62865		0			0				0			0
MEHO01001267.1		MEHO01001267.1:1-6042	1.65606	-3.94358	-15.3863	0.0245064	0.0668682	1.55135	0	7.84212	0	0	0.542884		0			0				2	PF03372|PF00078	Exo_endo_phos|RVT_1	0
MEHO01030482.1		MEHO01030482.1:1-2197	1.65224	-3.94302	-15.3804	0.0224991	0.0621283	3.1027	0	6.2737	0.537017	0	0		0			0				0			0
MEHO01002938.1		MEHO01002938.1:1-4950	1.67043	-3.94202	-15.3697	0.0214823	0.0597699	4.65404	0	4.70527	0	0.663284	0		0			0				2	PF03372|PF00078	Exo_endo_phos|RVT_1	0
MEHO01047494.1		MEHO01047494.1:1-1779	1.64939	-3.94166	-15.3659	0.0220434	0.0610165	4.65404	0	4.70527	0.537017	0	0		0			0				0			0
MEHO01319490.1		MEHO01319490.1:1-488	1.64939	-3.94166	-15.3659	0.0220434	0.0610165	4.65404	0	4.70527	0.537017	0	0		0			0				0			0
MEHO01038646.1		MEHO01038646.1:1-1968	7.75517	-3.94002	-15.3484	5.61595e-07	5.09069e-06	23.2702	11.0272	9.41055	1.07403	0.663284	1.08577		0			0				0			0
MEHO01100394.1		MEHO01100394.1:1-1156	1.64752	-3.9396	-15.3439	0.0227364	0.0627107	6.20539	0	3.13685	0	0	0.542884		0			0				0			0
MEHO01076675.1		MEHO01076675.1:1-1369	1.64654	-3.93958	-15.3437	0.0227637	0.0627706	6.20539	0	3.13685	0.537017	0	0		0			0				0			0
MEHO01160711.1		MEHO01160711.1:1-820	1.64654	-3.93958	-15.3437	0.0227637	0.0627706	6.20539	0	3.13685	0.537017	0	0		0			0				0			0
MEHO01018236.1		MEHO01018236.1:1-2736	6.35966	-3.9366	-15.312	1.41368e-05	9.75677e-05	1.55135	20.2165	14.1158	1.61105	0.663284	0		0			0				0			0
MEHO01063408.1		MEHO01063408.1:1-1523	1.6437	-3.93653	-15.3113	0.0250944	0.0682215	7.75674	0	1.56842	0.537017	0	0		0			0				0			0
MEHO01053737.1		MEHO01053737.1:1-1668	30.1056	-3.93412	-15.2858	1.51886e-22	4.9953e-21	49.6431	66.1629	53.3264	1.61105	6.63284	3.2573		0			0				0			0
MEHO01181272.1		MEHO01181272.1:1-751	4.67662	-3.92783	-15.2192	0.00011098	0.000616845	10.8594	9.1893	6.2737	1.07403	0.663284	0		0			0				0			0
MEHO01008498.1		MEHO01008498.1:1-3625	4.67191	-3.9261	-15.201	0.000129252	0.000705357	13.9621	9.1893	3.13685	0.537017	0.663284	0.542884		0			0				0			0
MEHO01248590.1		MEHO01248590.1:1-593	3.17497	-3.92605	-15.2005	0.00190844	0.00755713	6.20539	3.67572	7.84212	0	1.32657	0		17	GO:0005737|GO:0005634|GO:0000943|GO:0004190|GO:0005524|GO:0003677|GO:0003887|GO:0008233|GO:0004540|GO:0003723|GO:0003964|GO:0004523|GO:0008270|GO:0015074|GO:0006310|GO:0032197|GO:0019076	C:cytoplasm|C:nucleus|C:retrotransposon nucleocapsid|F:aspartic-type endopeptidase activity|F:ATP binding|F:DNA binding|F:DNA-directed DNA polymerase activity|F:peptidase activity|F:ribonuclease activity|F:RNA binding|F:RNA-directed DNA polymerase activity|F:RNA-DNA hybrid ribonuclease activity|F:zinc ion binding|P:DNA integration|P:DNA recombination|P:transposition, RNA-mediated|P:viral release …	1	K07497	putative transposase		3	PF12384|PF00665|PF00078	Peptidase_A2B|rve|RVT_1	0
MEHO01008045.1		MEHO01008045.1:1-3693	1.6589	-3.92397	-15.1786	0.320894	0.469962	0	0	9.41055	0	0	0.542884		5	GO:0005829|GO:0005634|GO:0000166|GO:0008143|GO:0006397	C:cytosol|C:nucleus|F:nucleotide binding|F:poly(A) binding|P:mRNA processing	0				1	PF00076	RRM_1	1	COG0724	J	RNA recognition motif (RRM) domain
MEHO01064329.1		MEHO01064329.1:1-1512	1.65793	-3.92397	-15.1786	0.320894	0.469962	0	0	9.41055	0.537017	0	0		2	GO:0005576|GO:0009740	C:extracellular region|P:gibberellic acid mediated signaling pathway	0				1	PF02704	GASA	0
MEHO01176744.1		MEHO01176744.1:1-765	1.65793	-3.92397	-15.1786	0.320894	0.469962	0	0	9.41055	0.537017	0	0		0			0				0			0
MEHO01066200.1		MEHO01066200.1:1-1488	105.116	-3.92265	-15.1648	5.26728e-70	6.7561e-68	201.675	191.137	199.19	13.4254	10.6125	14.6579		2	GO:0016157|GO:0005985	F:sucrose synthase activity|P:sucrose metabolic process	0				2	PF00534|PF00862	Glycos_transf_1|Sucrose_synth	1	COG0438	M	Glycosyltransferase involved in cell wall bisynthesis
MEHO01076430.1		MEHO01076430.1:1-1372	9.29115	-3.91626	-15.0977	3.35429e-08	3.70896e-07	18.6162	14.7029	18.8211	1.07403	1.98985	0.542884		0			0				0			0
MEHO01020596.1		MEHO01020596.1:1-2608	3.05086	-3.91364	-15.0704	0.00332348	0.0122347	13.9621	0	3.13685	0	0.663284	0.542884		0			0				0			0
MEHO01402962.1		MEHO01402962.1:1-399	21.4586	-3.91061	-15.0387	5.26046e-17	1.27958e-15	44.9891	34.9193	40.779	1.61105	2.65314	3.80018		0			0				0			0
MEHO01285913.1		MEHO01285913.1:1-533	6.27008	-3.90926	-15.0247	9.48801e-06	6.7755e-05	13.9621	16.5407	4.70527	0	1.32657	1.08577		0			0				0			0
MEHO01488631.1		MEHO01488631.1:1-324	1.6619	-3.90897	-15.0216	0.322806	0.472034	9.30809	0	0	0	0.663284	0		0			0				0			0
MEHO01247447.1		MEHO01247447.1:1-596	4.37722	-3.90809	-15.0125	0.122631	0.236532	0	18.3786	6.2737	1.61105	0	0		4	GO:0005634|GO:0016568|GO:0006355|GO:0006351	C:nucleus|P:chromatin modification|P:regulation of transcription, DNA-templated|P:transcription, DNA-templated	0				4	PF00439|PF12157|PF09247|PF00240	Bromodomain|DUF3591|TBP-binding|ubiquitin	0
MEHO01005097.1		MEHO01005097.1:1-4258	7.69242	-3.90232	-14.9526	6.86034e-07	6.1353e-06	13.9621	18.3786	10.979	0	0.663284	2.17153		0			0				0			0
MEHO01001835.1		MEHO01001835.1:1-5538	0.784212	-3.89637	-14.8911	0.168294	0.299351	0	0	4.70527	0	0	0		7	GO:0016021|GO:0016020|GO:0005886|GO:0009506|GO:0090406|GO:0005524|GO:0004674	C:integral component of membrane|C:membrane|C:plasma membrane|C:plasmodesma|C:pollen tube|F:ATP binding|F:protein serine/threonine kinase activity	0				4	PF00560|PF13855|PF08263|PF00069	LRR_1|LRR_8|LRRNT_2|Pkinase	1	COG4886	K	Leucine-rich repeat (LRR) protein
MEHO01005021.1		MEHO01005021.1:1-4277	0.784212	-3.89637	-14.8911	0.168294	0.299351	0	0	4.70527	0	0	0		3	GO:0003677|GO:0046872|GO:0003723	F:DNA binding|F:metal ion binding|F:RNA binding	0				2	PF00013|PF00642	KH_1|zf-CCCH	0
MEHO01034981.1		MEHO01034981.1:1-2062	0.784212	-3.89637	-14.8911	0.168294	0.299351	0	0	4.70527	0	0	0		0			0				1	PF03181	BURP	0
MEHO01035312.1		MEHO01035312.1:1-2052	0.784212	-3.89637	-14.8911	0.168294	0.299351	0	0	4.70527	0	0	0		3	GO:0019005|GO:0004842|GO:0031146	C:SCF ubiquitin ligase complex|F:ubiquitin-protein transferase activity|P:SCF-dependent proteasomal ubiquitin-dependent protein catabolic process	0				2	PF00646|PF07734	F-box|FBA_1	0
MEHO01048430.1		MEHO01048430.1:1-1760	0.784212	-3.89637	-14.8911	0.168294	0.299351	0	0	4.70527	0	0	0		0			0				0			0
MEHO01059084.1		MEHO01059084.1:1-1584	0.784212	-3.89637	-14.8911	0.168294	0.299351	0	0	4.70527	0	0	0		0			0				0			0
MEHO01059997.1		MEHO01059997.1:1-1570	0.784212	-3.89637	-14.8911	0.168294	0.299351	0	0	4.70527	0	0	0		0			0				0			0
MEHO01071052.1		MEHO01071052.1:1-1430	0.784212	-3.89637	-14.8911	0.168294	0.299351	0	0	4.70527	0	0	0		0			0				0			0
MEHO01075688.1		MEHO01075688.1:1-1379	0.784212	-3.89637	-14.8911	0.168294	0.299351	0	0	4.70527	0	0	0		0			0				0			0
MEHO01087188.1		MEHO01087188.1:1-1266	0.784212	-3.89637	-14.8911	0.168294	0.299351	0	0	4.70527	0	0	0		4	GO:0005634|GO:0003677|GO:0006355|GO:0006351	C:nucleus|F:DNA binding|P:regulation of transcription, DNA-templated|P:transcription, DNA-templated	0				2	PF14215|PF00010	bHLH-MYC_N|HLH	0
MEHO01096658.1		MEHO01096658.1:1-1186	0.784212	-3.89637	-14.8911	0.168294	0.299351	0	0	4.70527	0	0	0		0			0				0			0
MEHO01114372.1		MEHO01114372.1:1-1057	0.784212	-3.89637	-14.8911	0.168294	0.299351	0	0	4.70527	0	0	0		0			0				0			0
MEHO01118370.1		MEHO01118370.1:1-1031	0.784212	-3.89637	-14.8911	0.168294	0.299351	0	0	4.70527	0	0	0		0			0				0			0
MEHO01130987.1		MEHO01130987.1:1-956	0.784212	-3.89637	-14.8911	0.168294	0.299351	0	0	4.70527	0	0	0		0			0				0			0
MEHO01147672.1		MEHO01147672.1:1-874	0.784212	-3.89637	-14.8911	0.168294	0.299351	0	0	4.70527	0	0	0		0			0				0			0
MEHO01150423.1		MEHO01150423.1:1-862	0.784212	-3.89637	-14.8911	0.168294	0.299351	0	0	4.70527	0	0	0		0			0				0			0
MEHO01156188.1		MEHO01156188.1:1-838	0.784212	-3.89637	-14.8911	0.168294	0.299351	0	0	4.70527	0	0	0		3	GO:0005634|GO:0008270|GO:0006355	C:nucleus|F:zinc ion binding|P:regulation of transcription, DNA-templated	0				3	PF03101|PF10551|PF04434	FAR1|MULE|SWIM	0
MEHO01160172.1		MEHO01160172.1:1-822	0.784212	-3.89637	-14.8911	0.168294	0.299351	0	0	4.70527	0	0	0		0			0				0			0
MEHO01172649.1		MEHO01172649.1:1-778	0.784212	-3.89637	-14.8911	0.168294	0.299351	0	0	4.70527	0	0	0		1	GO:0005739	C:mitochondrion	0				1	PF00078	RVT_1	0
MEHO01182556.1		MEHO01182556.1:1-747	0.784212	-3.89637	-14.8911	0.168294	0.299351	0	0	4.70527	0	0	0		0			0				0			0
MEHO01183928.1		MEHO01183928.1:1-743	0.784212	-3.89637	-14.8911	0.168294	0.299351	0	0	4.70527	0	0	0		0			0				0			0
MEHO01193628.1		MEHO01193628.1:1-715	0.784212	-3.89637	-14.8911	0.168294	0.299351	0	0	4.70527	0	0	0		0			0				0			0
MEHO01206121.1		MEHO01206121.1:1-682	0.784212	-3.89637	-14.8911	0.168294	0.299351	0	0	4.70527	0	0	0		0			0				0			0
MEHO01231153.1		MEHO01231153.1:1-627	0.784212	-3.89637	-14.8911	0.168294	0.299351	0	0	4.70527	0	0	0		0			0				0			0
MEHO01231404.1		MEHO01231404.1:1-626	0.784212	-3.89637	-14.8911	0.168294	0.299351	0	0	4.70527	0	0	0		0			0				0			0
MEHO01256519.1		MEHO01256519.1:1-579	0.784212	-3.89637	-14.8911	0.168294	0.299351	0	0	4.70527	0	0	0		0			0				0			0
MEHO01311549.1		MEHO01311549.1:1-498	0.784212	-3.89637	-14.8911	0.168294	0.299351	0	0	4.70527	0	0	0		0			0				0			0
MEHO01321839.1		MEHO01321839.1:1-485	0.784212	-3.89637	-14.8911	0.168294	0.299351	0	0	4.70527	0	0	0		0			0				0			0
MEHO01330656.1		MEHO01330656.1:1-475	0.784212	-3.89637	-14.8911	0.168294	0.299351	0	0	4.70527	0	0	0		0			0				0			0
MEHO01348545.1		MEHO01348545.1:1-454	0.784212	-3.89637	-14.8911	0.168294	0.299351	0	0	4.70527	0	0	0		3	GO:0005634|GO:0008270|GO:0006355	C:nucleus|F:zinc ion binding|P:regulation of transcription, DNA-templated	0				3	PF03101|PF10551|PF04434	FAR1|MULE|SWIM	0
MEHO01399031.1		MEHO01399031.1:1-403	0.784212	-3.89637	-14.8911	0.168294	0.299351	0	0	4.70527	0	0	0		0			0				0			0
MEHO01400797.1		MEHO01400797.1:1-401	0.784212	-3.89637	-14.8911	0.168294	0.299351	0	0	4.70527	0	0	0		0			0				0			0
MEHO01447291.1		MEHO01447291.1:1-359	0.784212	-3.89637	-14.8911	0.168294	0.299351	0	0	4.70527	0	0	0		0			0				0			0
MEHO01467797.1		MEHO01467797.1:1-341	0.784212	-3.89637	-14.8911	0.168294	0.299351	0	0	4.70527	0	0	0		0			0				0			0
MEHO01473288.1		MEHO01473288.1:1-337	0.784212	-3.89637	-14.8911	0.168294	0.299351	0	0	4.70527	0	0	0		16	GO:0005874|GO:0009524|GO:0009506|GO:0009574|GO:0005819|GO:0005524|GO:0008017|GO:0016740|GO:0007349|GO:0000911|GO:0010342|GO:0009556|GO:0000914|GO:0009555|GO:0006468|GO:0010245	C:microtubule|C:phragmoplast|C:plasmodesma|C:preprophase band|C:spindle|F:ATP binding|F:microtubule binding|F:transferase activity|P:cellularization|P:cytokinesis by cell plate formation|P:endosperm cellularization|P:microsporogenesis|P:phragmoplast assembly|P:pollen development|P:protein phosphorylation|P:radial microtubular system formation	1	K17545	serine/threonine-protein kinase ULK4 [EC:2.7.11.1]		1	PF00069	Pkinase	0
MEHO01503538.1		MEHO01503538.1:1-312	0.784212	-3.89637	-14.8911	0.168294	0.299351	0	0	4.70527	0	0	0		0			0				0			0
MEHO01528652.1		MEHO01528652.1:1-291	0.784212	-3.89637	-14.8911	0.168294	0.299351	0	0	4.70527	0	0	0		0			0				0			0
MEHO01563820.1		MEHO01563820.1:1-264	0.784212	-3.89637	-14.8911	0.168294	0.299351	0	0	4.70527	0	0	0		2	GO:0070772|GO:0043550	C:PAS complex|P:regulation of lipid kinase activity	1	K15305	vacuole morphology and inheritance protein 14	ko05166; HTLV-I infection | ko05203; Viral carcinogenesis	2	PF12755|PF11916	Vac14_Fab1_bd|Vac14_Fig4_bd	0
MEHO01622508.1		MEHO01622508.1:1-226	0.784212	-3.89637	-14.8911	0.168294	0.299351	0	0	4.70527	0	0	0		0			0				0			0
MEHO01629040.1		MEHO01629040.1:1-221	0.784212	-3.89637	-14.8911	0.168294	0.299351	0	0	4.70527	0	0	0		0			0				0			0
MEHO01642507.1		MEHO01642507.1:1-213	0.784212	-3.89637	-14.8911	0.168294	0.299351	0	0	4.70527	0	0	0		0			0				0			0
MEHO01652092.1		MEHO01652092.1:1-208	0.784212	-3.89637	-14.8911	0.168294	0.299351	0	0	4.70527	0	0	0		0			0				0			0
MEHO01001857.1		MEHO01001857.1:1-5527	0.781366	-3.89474	-14.8742	0.138363	0.259778	1.55135	0	3.13685	0	0	0		0			0				0			0
MEHO01002285.1		MEHO01002285.1:1-5266	0.781366	-3.89474	-14.8742	0.138363	0.259778	1.55135	0	3.13685	0	0	0		0			0				0			0
MEHO01004585.1		MEHO01004585.1:1-4393	0.781366	-3.89474	-14.8742	0.138363	0.259778	1.55135	0	3.13685	0	0	0		4	GO:0009507|GO:0005634|GO:0018024|GO:0008270	C:chloroplast|C:nucleus|F:histone-lysine N-methyltransferase activity|F:zinc ion binding	0				2	PF00628|PF00856	PHD|SET	0
MEHO01005462.1		MEHO01005462.1:1-4175	0.781366	-3.89474	-14.8742	0.138363	0.259778	1.55135	0	3.13685	0	0	0		0			0				0			0
MEHO01012407.1		MEHO01012407.1:1-3174	0.781366	-3.89474	-14.8742	0.138363	0.259778	1.55135	0	3.13685	0	0	0		3	GO:0005886|GO:0005524|GO:0004674	C:plasma membrane|F:ATP binding|F:protein serine/threonine kinase activity	0				1	PF07714	Pkinase_Tyr	1	COG0515	T	Serine/threonine protein kinase
MEHO01024999.1		MEHO01024999.1:1-2401	0.781366	-3.89474	-14.8742	0.138363	0.259778	1.55135	0	3.13685	0	0	0		0			0				0			0
MEHO01025370.1		MEHO01025370.1:1-2385	0.781366	-3.89474	-14.8742	0.138363	0.259778	1.55135	0	3.13685	0	0	0		0			0				0			0
MEHO01027487.1		MEHO01027487.1:1-2305	0.781366	-3.89474	-14.8742	0.138363	0.259778	1.55135	0	3.13685	0	0	0		0			0				0			0
MEHO01039779.1		MEHO01039779.1:1-1941	0.781366	-3.89474	-14.8742	0.138363	0.259778	1.55135	0	3.13685	0	0	0		0			0				0			0
MEHO01041852.1		MEHO01041852.1:1-1893	0.781366	-3.89474	-14.8742	0.138363	0.259778	1.55135	0	3.13685	0	0	0		0			0				0			0
MEHO01048817.1		MEHO01048817.1:1-1754	0.781366	-3.89474	-14.8742	0.138363	0.259778	1.55135	0	3.13685	0	0	0		0			0				0			0
MEHO01049084.1		MEHO01049084.1:1-1749	0.781366	-3.89474	-14.8742	0.138363	0.259778	1.55135	0	3.13685	0	0	0		0			0				0			0
MEHO01052484.1		MEHO01052484.1:1-1688	0.781366	-3.89474	-14.8742	0.138363	0.259778	1.55135	0	3.13685	0	0	0		7	GO:0005634|GO:0004519|GO:0003676|GO:0008233|GO:0003964|GO:0015074|GO:0006313	C:nucleus|F:endonuclease activity|F:nucleic acid binding|F:peptidase activity|F:RNA-directed DNA polymerase activity|P:DNA integration|P:transposition, DNA-mediated	0				2	PF00665|PF00078	rve|RVT_1	0
MEHO01055097.1		MEHO01055097.1:1-1645	0.781366	-3.89474	-14.8742	0.138363	0.259778	1.55135	0	3.13685	0	0	0		0			0				0			0
MEHO01055903.1		MEHO01055903.1:1-1632	0.781366	-3.89474	-14.8742	0.138363	0.259778	1.55135	0	3.13685	0	0	0		0			0				0			0
MEHO01062399.1		MEHO01062399.1:1-1537	0.781366	-3.89474	-14.8742	0.138363	0.259778	1.55135	0	3.13685	0	0	0		0			0				0			0
MEHO01063410.1		MEHO01063410.1:1-1523	0.781366	-3.89474	-14.8742	0.138363	0.259778	1.55135	0	3.13685	0	0	0		0			0				0			0
MEHO01066854.1		MEHO01066854.1:1-1480	0.781366	-3.89474	-14.8742	0.138363	0.259778	1.55135	0	3.13685	0	0	0		0			0				0			0
MEHO01070266.1		MEHO01070266.1:1-1439	0.781366	-3.89474	-14.8742	0.138363	0.259778	1.55135	0	3.13685	0	0	0		0			0				0			0
MEHO01072816.1		MEHO01072816.1:1-1410	0.781366	-3.89474	-14.8742	0.138363	0.259778	1.55135	0	3.13685	0	0	0		0			0				0			0
MEHO01075725.1		MEHO01075725.1:1-1379	0.781366	-3.89474	-14.8742	0.138363	0.259778	1.55135	0	3.13685	0	0	0		0			0				0			0
MEHO01078628.1		MEHO01078628.1:1-1349	0.781366	-3.89474	-14.8742	0.138363	0.259778	1.55135	0	3.13685	0	0	0		0			0				0			0
MEHO01079437.1		MEHO01079437.1:1-1340	0.781366	-3.89474	-14.8742	0.138363	0.259778	1.55135	0	3.13685	0	0	0		3	GO:0046872|GO:0003676|GO:0004523	F:metal ion binding|F:nucleic acid binding|F:RNA-DNA hybrid ribonuclease activity	0				1	PF13966	zf-RVT	0
MEHO01094336.1		MEHO01094336.1:1-1205	0.781366	-3.89474	-14.8742	0.138363	0.259778	1.55135	0	3.13685	0	0	0		0			0				0			0
MEHO01095563.1		MEHO01095563.1:1-1195	0.781366	-3.89474	-14.8742	0.138363	0.259778	1.55135	0	3.13685	0	0	0		0			0				0			0
MEHO01100516.1		MEHO01100516.1:1-1155	0.781366	-3.89474	-14.8742	0.138363	0.259778	1.55135	0	3.13685	0	0	0		4	GO:0030126|GO:0005198|GO:0006886|GO:0016192	C:COPI vesicle coat|F:structural molecule activity|P:intracellular protein transport|P:vesicle-mediated transport	1	K17301	coatomer subunit beta		3	PF01602|PF07718|PF14806	Adaptin_N|Coatamer_beta_C|Coatomer_b_Cpla	1	COG5096	U	Vesicle coat complex, various subunits
MEHO01101582.1		MEHO01101582.1:1-1146	0.781366	-3.89474	-14.8742	0.138363	0.259778	1.55135	0	3.13685	0	0	0		0			0				0			0
MEHO01104170.1		MEHO01104170.1:1-1127	0.781366	-3.89474	-14.8742	0.138363	0.259778	1.55135	0	3.13685	0	0	0		0			0				0			0
MEHO01105252.1		MEHO01105252.1:1-1119	0.781366	-3.89474	-14.8742	0.138363	0.259778	1.55135	0	3.13685	0	0	0		0			0				0			0
MEHO01107305.1		MEHO01107305.1:1-1105	0.781366	-3.89474	-14.8742	0.138363	0.259778	1.55135	0	3.13685	0	0	0		0			0				0			0
MEHO01117730.1		MEHO01117730.1:1-1035	0.781366	-3.89474	-14.8742	0.138363	0.259778	1.55135	0	3.13685	0	0	0		0			0				0			0
MEHO01118843.1		MEHO01118843.1:1-1028	0.781366	-3.89474	-14.8742	0.138363	0.259778	1.55135	0	3.13685	0	0	0		0			0				0			0
MEHO01125792.1		MEHO01125792.1:1-985	0.781366	-3.89474	-14.8742	0.138363	0.259778	1.55135	0	3.13685	0	0	0		0			0				0			0
MEHO01128489.1		MEHO01128489.1:1-970	0.781366	-3.89474	-14.8742	0.138363	0.259778	1.55135	0	3.13685	0	0	0		0			0				0			0
MEHO01153857.1		MEHO01153857.1:1-847	0.781366	-3.89474	-14.8742	0.138363	0.259778	1.55135	0	3.13685	0	0	0		0			0				0			0
MEHO01157316.1		MEHO01157316.1:1-834	0.781366	-3.89474	-14.8742	0.138363	0.259778	1.55135	0	3.13685	0	0	0		0			0				0			0
MEHO01162594.1		MEHO01162594.1:1-814	0.781366	-3.89474	-14.8742	0.138363	0.259778	1.55135	0	3.13685	0	0	0		0			0				0			0
MEHO01173075.1		MEHO01173075.1:1-777	0.781366	-3.89474	-14.8742	0.138363	0.259778	1.55135	0	3.13685	0	0	0		0			0				0			0
MEHO01177116.1		MEHO01177116.1:1-763	0.781366	-3.89474	-14.8742	0.138363	0.259778	1.55135	0	3.13685	0	0	0		10	GO:0042025|GO:0020002|GO:0072494|GO:0019013|GO:0055036|GO:0003723|GO:0005198|GO:0008270|GO:0039702|GO:0019076	C:host cell nucleus|C:host cell plasma membrane|C:host multivesicular body|C:viral nucleocapsid|C:virion membrane|F:RNA binding|F:structural molecule activity|F:zinc ion binding|P:viral budding via host ESCRT complex|P:viral release from host cell	0				3	PF00540|PF00607|PF00098	Gag_p17|Gag_p24|zf-CCHC	0
MEHO01182308.1		MEHO01182308.1:1-747	0.781366	-3.89474	-14.8742	0.138363	0.259778	1.55135	0	3.13685	0	0	0		0			0				0			0
MEHO01183077.1		MEHO01183077.1:1-745	0.781366	-3.89474	-14.8742	0.138363	0.259778	1.55135	0	3.13685	0	0	0		3	GO:0005634|GO:0008270|GO:0006355	C:nucleus|F:zinc ion binding|P:regulation of transcription, DNA-templated	0				3	PF03101|PF10551|PF04434	FAR1|MULE|SWIM	0
MEHO01203324.1		MEHO01203324.1:1-689	0.781366	-3.89474	-14.8742	0.138363	0.259778	1.55135	0	3.13685	0	0	0		0			0				0			0
MEHO01203735.1		MEHO01203735.1:1-688	0.781366	-3.89474	-14.8742	0.138363	0.259778	1.55135	0	3.13685	0	0	0		0			0				0			0
MEHO01206292.1		MEHO01206292.1:1-682	0.781366	-3.89474	-14.8742	0.138363	0.259778	1.55135	0	3.13685	0	0	0		5	GO:0005887|GO:0008519|GO:0072488|GO:0019740|GO:0015695	C:integral component of plasma membrane|F:ammonium transmembrane transporter activity|P:ammonium transmembrane transport|P:nitrogen utilization|P:organic cation transport	1	K03320	ammonium transporter, Amt family		1	PF00909	Ammonium_transp	1	COG0004	P	Ammonia channel protein AmtB
MEHO01214119.1		MEHO01214119.1:1-663	0.781366	-3.89474	-14.8742	0.138363	0.259778	1.55135	0	3.13685	0	0	0		0			0				0			0
MEHO01230914.1		MEHO01230914.1:1-627	0.781366	-3.89474	-14.8742	0.138363	0.259778	1.55135	0	3.13685	0	0	0		0			0				0			0
MEHO01236438.1		MEHO01236438.1:1-616	0.781366	-3.89474	-14.8742	0.138363	0.259778	1.55135	0	3.13685	0	0	0		0			0				0			0
MEHO01237601.1		MEHO01237601.1:1-614	0.781366	-3.89474	-14.8742	0.138363	0.259778	1.55135	0	3.13685	0	0	0		0			0				0			0
MEHO01238520.1		MEHO01238520.1:1-612	0.781366	-3.89474	-14.8742	0.138363	0.259778	1.55135	0	3.13685	0	0	0		0			0				0			0
MEHO01254514.1		MEHO01254514.1:1-583	0.781366	-3.89474	-14.8742	0.138363	0.259778	1.55135	0	3.13685	0	0	0		0			0				0			0
MEHO01265342.1		MEHO01265342.1:1-565	0.781366	-3.89474	-14.8742	0.138363	0.259778	1.55135	0	3.13685	0	0	0		0			0				0			0
MEHO01267314.1		MEHO01267314.1:1-561	0.781366	-3.89474	-14.8742	0.138363	0.259778	1.55135	0	3.13685	0	0	0		7	GO:0005737|GO:0005654|GO:0003677|GO:0000981|GO:0008270|GO:0007275|GO:0006351	C:cytoplasm|C:nucleoplasm|F:DNA binding|F:RNA polymerase II transcription factor activity, sequence-specific DNA binding|F:zinc ion binding|P:multicellular organism development|P:transcription, DNA-templated	0				1	PF06467	zf-FCS	0
MEHO01273877.1		MEHO01273877.1:1-551	0.781366	-3.89474	-14.8742	0.138363	0.259778	1.55135	0	3.13685	0	0	0		0			0				0			0
MEHO01277065.1		MEHO01277065.1:1-546	0.781366	-3.89474	-14.8742	0.138363	0.259778	1.55135	0	3.13685	0	0	0		0			0				0			0
MEHO01293945.1		MEHO01293945.1:1-522	0.781366	-3.89474	-14.8742	0.138363	0.259778	1.55135	0	3.13685	0	0	0		0			0				0			0
MEHO01297147.1		MEHO01297147.1:1-518	0.781366	-3.89474	-14.8742	0.138363	0.259778	1.55135	0	3.13685	0	0	0		0			0				0			0
MEHO01299481.1		MEHO01299481.1:1-514	0.781366	-3.89474	-14.8742	0.138363	0.259778	1.55135	0	3.13685	0	0	0		0			0				0			0
MEHO01301221.1		MEHO01301221.1:1-512	0.781366	-3.89474	-14.8742	0.138363	0.259778	1.55135	0	3.13685	0	0	0		0			0				0			0
MEHO01319895.1		MEHO01319895.1:1-488	0.781366	-3.89474	-14.8742	0.138363	0.259778	1.55135	0	3.13685	0	0	0		4	GO:0004519|GO:0046872|GO:0003964|GO:0006310	F:endonuclease activity|F:metal ion binding|F:RNA-directed DNA polymerase activity|P:DNA recombination	0				3	PF08333|PF03372|PF00078	DUF1725|Exo_endo_phos|RVT_1	0
MEHO01321370.1		MEHO01321370.1:1-486	0.781366	-3.89474	-14.8742	0.138363	0.259778	1.55135	0	3.13685	0	0	0		0			0				0			0
MEHO01324143.1		MEHO01324143.1:1-482	0.781366	-3.89474	-14.8742	0.138363	0.259778	1.55135	0	3.13685	0	0	0		0			0				0			0
MEHO01341850.1		MEHO01341850.1:1-462	0.781366	-3.89474	-14.8742	0.138363	0.259778	1.55135	0	3.13685	0	0	0		5	GO:0005813|GO:0005737|GO:0005634|GO:0046872|GO:0004518	C:centrosome|C:cytoplasm|C:nucleus|F:metal ion binding|F:nuclease activity	0				1	PF13359	DDE_Tnp_4	0
[truncated: 664,181+ more rows]

## Sheet: diff_expr
ID	name	locus	baseMean	log2FoldChange	FoldChange	pvalue	padj	POLENCIUDAD_REAL2	POLEN_CIUDAD_REAL_3	POLEN_CIUDAD_REAL_4	POLEN_MADRID1	POLEN_MADRID2	POLEN_MADRID3	description	#GO	GO	GO_Description	#KO	KO	KO_Definition	KO_Pathways	#Pfam	Pfam	Pfam_Description	#COG	COG	COG_Group	COG_Description
MEHO01134117.1		MEHO01134117.1:1-939	41.7295	-9.61365	-783.423	8.0398e-16	1.83518e-14	86.8755	88.2172	75.2844	0	0	0		0			0				0			0
MEHO01007595.1		MEHO01007595.1:1-3765	26.6492	-8.97441	-502.999	8.15365e-14	1.62629e-12	49.6431	45.9465	64.3054	0	0	0		0			0				0			0
MEHO01157804.1		MEHO01157804.1:1-832	23.1044	-8.74964	-430.432	4.02228e-13	7.58706e-12	40.3351	60.6494	37.6422	0	0	0		0			0				0			0
MEHO01067659.1		MEHO01067659.1:1-1470	22.5286	-8.73331	-425.585	4.65751e-13	8.75554e-12	60.5026	38.595	36.0738	0	0	0		3	GO:0016021|GO:0005215|GO:0042128	C:integral component of membrane|F:transporter activity|P:nitrate assimilation	0				1	PF00854	PTR2	1	COG3104	E	Dipeptide/tripeptide permease
MEHO01002041.1		MEHO01002041.1:1-5405	22.3316	-8.69856	-415.457	5.8788e-13	1.09221e-11	34.1297	60.6494	39.2106	0	0	0		0			0				0			0
MEHO01064813.1		MEHO01064813.1:1-1505	185.717	-8.59291	-386.122	3.61609e-39	2.13439e-37	383.183	389.626	338.78	0	0	2.71442		0			0				0			0
MEHO01002034.1		MEHO01002034.1:1-5408	19.5975	-8.53037	-369.74	1.68673e-12	3.00165e-11	41.8864	34.9193	40.779	0	0	0		0			0				0			0
MEHO01033475.1		MEHO01033475.1:1-2105	19.1197	-8.48067	-357.22	2.80764e-12	4.88685e-11	21.7189	45.9465	47.0527	0	0	0		0			0				0			0
MEHO01007821.1		MEHO01007821.1:1-3729	17.4926	-8.36294	-329.228	5.80177e-12	9.84146e-11	24.8216	33.0815	47.0527	0	0	0		0			0				0			0
MEHO01155400.1		MEHO01155400.1:1-841	211.218	-8.35165	-326.66	2.12755e-09	2.78242e-08	426.621	509.087	327.801	0	0	3.80018		0			0				0			0
MEHO01122408.1		MEHO01122408.1:1-1006	33.5876	-8.32304	-320.247	4.11532e-12	7.03083e-11	63.6053	91.893	45.4843	0	0	0.542884		0			0				0			0
MEHO01000853.1		MEHO01000853.1:1-6588	16.7929	-8.323	-320.239	8.56802e-12	1.43082e-10	43.4377	16.5407	40.779	0	0	0		3	GO:0046872|GO:0003676|GO:0004523	F:metal ion binding|F:nucleic acid binding|F:RNA-DNA hybrid ribonuclease activity	0				1	PF13966	zf-RVT	0
MEHO01015099.1		MEHO01015099.1:1-2951	17.1017	-8.32275	-320.182	7.02895e-12	1.18508e-10	26.3729	38.595	37.6422	0	0	0		0			0				2	PF03372|PF00078	Exo_endo_phos|RVT_1	0
MEHO01355145.1		MEHO01355145.1:1-447	58.815	-8.25219	-304.9	1.56603e-15	3.51686e-14	127.211	130.488	94.1055	0	0	1.08577		0			0				0			0
MEHO01311743.1		MEHO01311743.1:1-498	16.0083	-8.22679	-299.579	1.29905e-11	2.14041e-10	27.9243	36.7572	31.3685	0	0	0		0			0				0			0
MEHO01060323.1		MEHO01060323.1:1-1565	14.7268	-8.11648	-277.526	2.71347e-11	4.32147e-10	34.1297	27.5679	26.6632	0	0	0		0			0				0			0
MEHO01422551.1		MEHO01422551.1:1-381	27.5096	-8.05511	-265.969	1.96684e-11	3.18873e-10	57.3999	45.9465	61.1685	0	0	0.542884		0			0				0			0
MEHO01024781.1		MEHO01024781.1:1-2411	12.9169	-7.92082	-242.329	9.64228e-11	1.4524e-09	23.2702	27.5679	26.6632	0	0	0		0			0				0			0
MEHO01121030.1		MEHO01121030.1:1-1014	25.0031	-7.91833	-241.911	4.66958e-11	7.21955e-10	54.2972	38.595	56.4633	0	0.663284	0		4	GO:0005576|GO:0016020|GO:0003993|GO:0046872	C:extracellular region|C:membrane|F:acid phosphatase activity|F:metal ion binding	0				1	PF00149	Metallophos	1	COG1409	T	3',5'-cyclic AMP phosphodiesterase CpdA
MEHO01296775.1		MEHO01296775.1:1-518	12.5373	-7.86663	-233.395	1.45525e-10	2.16174e-09	18.6162	33.0815	23.5264	0	0	0		0			0				0			0
MEHO01357234.1		MEHO01357234.1:1-445	12.5288	-7.86616	-233.319	1.45733e-10	2.16388e-09	23.2702	33.0815	18.8211	0	0	0		6	GO:0004190|GO:0004519|GO:0003676|GO:0003964|GO:0008270|GO:0015074	F:aspartic-type endopeptidase activity|F:endonuclease activity|F:nucleic acid binding|F:RNA-directed DNA polymerase activity|F:zinc ion binding|P:DNA integration	0				4	PF13976|PF00665|PF07727|PF00098	gag_pre-integrs|rve|RVT_2|zf-CCHC	0
MEHO01530363.1		MEHO01530363.1:1-290	12.1076	-7.84486	-229.9	1.74748e-10	2.56952e-09	32.5783	16.5407	23.5264	0	0	0		0			0				0			0
MEHO01096319.1		MEHO01096319.1:1-1188	12.2702	-7.83478	-228.299	1.79506e-10	2.63484e-09	21.7189	33.0815	18.8211	0	0	0		0			0				0			0
MEHO01106283.1		MEHO01106283.1:1-1112	42.8209	-7.80309	-223.339	5.93348e-14	1.19925e-12	82.2214	71.6765	101.948	0.537017	0	0.542884		0			0				0			0
MEHO01016692.1		MEHO01016692.1:1-2833	11.8798	-7.79573	-222.202	2.22297e-10	3.23305e-09	18.6162	27.5679	25.0948	0	0	0		0			0				0			0
MEHO01097494.1		MEHO01097494.1:1-1179	11.7366	-7.7884	-221.076	2.27824e-10	3.31054e-09	23.2702	22.0543	25.0948	0	0	0		0			0				0			0
MEHO01046258.1		MEHO01046258.1:1-1801	11.4217	-7.75216	-215.593	2.96548e-10	4.26459e-09	27.9243	20.2165	20.3895	0	0	0		0			0				0			0
MEHO01357059.1		MEHO01357059.1:1-445	10.958	-7.68627	-205.966	4.39657e-10	6.21277e-09	20.1675	22.0543	23.5264	0	0	0		0			0				0			0
MEHO01008671.1		MEHO01008671.1:1-3601	20.7505	-7.65569	-201.647	2.48636e-10	3.60354e-09	52.7458	25.73	45.4843	0	0	0.542884		6	GO:0016021|GO:0005886|GO:0042936|GO:0042938|GO:0009860|GO:0015031	C:integral component of membrane|C:plasma membrane|F:dipeptide transporter activity|P:dipeptide transport|P:pollen tube growth|P:protein transport	0				1	PF00854	PTR2	1	COG3104	E	Dipeptide/tripeptide permease
MEHO01016452.1		MEHO01016452.1:1-2848	10.7864	-7.65546	-201.616	5.41295e-10	7.57836e-09	20.1675	25.73	18.8211	0	0	0		0			0				0			0
MEHO01071687.1		MEHO01071687.1:1-1423	20.9269	-7.64013	-199.484	2.55995e-10	3.70538e-09	38.7837	53.2979	32.9369	0	0	0.542884		0			0				0			0
MEHO01050547.1		MEHO01050547.1:1-1721	20.5849	-7.62926	-197.987	2.6121e-10	3.77758e-09	40.3351	38.595	43.9159	0	0.663284	0		0			0				0			0
MEHO01100072.1		MEHO01100072.1:1-1158	10.5222	-7.61877	-196.553	7.01809e-10	9.69939e-09	21.7189	25.73	15.6842	0	0	0		0			0				0			0
MEHO01103379.1		MEHO01103379.1:1-1133	10.4352	-7.61369	-195.861	6.9627e-10	9.63482e-09	20.1675	22.0543	20.3895	0	0	0		0			0				0			0
MEHO01063138.1		MEHO01063138.1:1-1527	10.3454	-7.60852	-195.161	7.31264e-10	1.00731e-08	20.1675	18.3786	23.5264	0	0	0		0			0				0			0
MEHO01010445.1		MEHO01010445.1:1-3383	10.2079	-7.59998	-194.01	8.45924e-10	1.16046e-08	21.7189	12.865	26.6632	0	0	0		0			0				0			0
MEHO01224287.1		MEHO01224287.1:1-641	10.1681	-7.57565	-190.765	9.16049e-10	1.251e-08	23.2702	22.0543	15.6842	0	0	0		0			0				0			0
MEHO01043974.1		MEHO01043974.1:1-1847	10.0505	-7.56843	-189.812	1.08275e-09	1.46723e-08	13.9621	16.5407	29.8001	0	0	0		0			0				0			0
MEHO01149593.1		MEHO01149593.1:1-865	9.893	-7.55826	-188.479	1.14903e-09	1.55264e-08	26.3729	11.0272	21.9579	0	0	0		0			0				0			0
MEHO01033157.1		MEHO01033157.1:1-2114	9.56689	-7.49229	-180.055	1.52689e-09	2.02789e-08	17.0648	18.3786	21.9579	0	0	0		0			0				0			0
MEHO01158708.1		MEHO01158708.1:1-828	18.2996	-7.46386	-176.541	7.07333e-10	9.76763e-09	37.2324	31.2436	40.779	0	0	0.542884		0			0				0			0
MEHO01002200.1		MEHO01002200.1:1-5311	9.29411	-7.45041	-174.902	2.05969e-09	2.69579e-08	23.2702	18.3786	14.1158	0	0	0		0			0				0			0
MEHO01044386.1		MEHO01044386.1:1-1838	18.1617	-7.43443	-172.977	9.06101e-10	1.23842e-08	23.2702	45.9465	39.2106	0	0	0.542884		0			0				0			0
MEHO01111302.1		MEHO01111302.1:1-1077	18.1054	-7.43199	-172.685	8.64636e-10	1.18515e-08	29.4756	44.1086	34.5053	0	0	0.542884		1	GO:0005739	C:mitochondrion	0				1	PF07727	RVT_2	1	COG2801	X	Transposase InsO and inactivated derivatives
MEHO01012083.1		MEHO01012083.1:1-3206	17.4117	-7.38124	-166.715	1.13596e-09	1.53622e-08	35.681	36.7572	31.3685	0	0.663284	0		4	GO:0016021|GO:0005886|GO:0022857|GO:0006810	C:integral component of membrane|C:plasma membrane|F:transmembrane transporter activity|P:transport	0				1	PF00892	EamA	0
MEHO01015829.1		MEHO01015829.1:1-2893	8.69287	-7.35924	-164.192	3.55049e-09	4.49697e-08	17.0648	14.7029	20.3895	0	0	0		0			0				0			0
MEHO01084499.1		MEHO01084499.1:1-1291	31.3581	-7.35287	-163.469	2.14999e-12	3.78563e-11	52.7458	49.6222	84.6949	0	0	1.08577		0			0				0			0
MEHO01104311.1		MEHO01104311.1:1-1126	8.48491	-7.31804	-159.57	4.76761e-09	5.93486e-08	12.4108	16.5407	21.9579	0	0	0		0			0				0			0
MEHO01651121.1		MEHO01651121.1:1-208	8.22351	-7.27165	-154.52	6.24514e-09	7.66541e-08	12.4108	16.5407	20.3895	0	0	0		0			0				0			0
MEHO01172106.1		MEHO01172106.1:1-780	15.9802	-7.26071	-153.353	2.68386e-09	3.45575e-08	18.6162	31.2436	45.4843	0.537017	0	0		0			0				0			0
MEHO01042085.1		MEHO01042085.1:1-1888	7.93984	-7.24795	-152.003	9.2804e-09	1.11168e-07	20.1675	5.51358	21.9579	0	0	0		3	GO:0005524|GO:0016887|GO:0009651	F:ATP binding|F:ATPase activity|P:response to salt stress	0				2	PF00004|PF14363	AAA|AAA_assoc	1	COG0465	O	ATP-dependent Zn proteases
MEHO01003607.1		MEHO01003607.1:1-4688	29.0437	-7.23867	-151.028	4.40857e-12	7.52028e-11	55.8485	51.4601	65.8738	0.537017	0	0.542884		7	GO:0000943|GO:0003887|GO:0008233|GO:0004540|GO:0003723|GO:0003964|GO:0032197	C:retrotransposon nucleocapsid|F:DNA-directed DNA polymerase activity|F:peptidase activity|F:ribonuclease activity|F:RNA binding|F:RNA-directed DNA polymerase activity|P:transposition, RNA-mediated	0				1	PF07727	RVT_2	0
MEHO01010084.1		MEHO01010084.1:1-3422	8.09397	-7.23387	-150.526	7.95161e-09	9.63583e-08	13.9621	22.0543	12.5474	0	0	0		0			0				0			0
MEHO01007334.1		MEHO01007334.1:1-3810	8.00985	-7.22744	-149.857	8.29806e-09	1.00156e-07	10.8594	18.3786	18.8211	0	0	0		4	GO:0016021|GO:0005886|GO:0015171|GO:0003333	C:integral component of membrane|C:plasma membrane|F:amino acid transmembrane transporter activity|P:amino acid transmembrane transport	0				1	PF01490	Aa_trans	1	COG0814	E	Amino acid permease
MEHO01083249.1		MEHO01083249.1:1-1303	7.94503	-7.22228	-149.322	9.15625e-09	1.09918e-07	21.7189	16.5407	9.41055	0	0	0		0			0				0			0
MEHO01016842.1		MEHO01016842.1:1-2822	7.85521	-7.21519	-148.589	9.22065e-09	1.10572e-07	21.7189	12.865	12.5474	0	0	0		0			0				0			0
MEHO01336179.1		MEHO01336179.1:1-468	7.81315	-7.21194	-148.256	9.2725e-09	1.11113e-07	20.1675	11.0272	15.6842	0	0	0		0			0				0			0
MEHO01044915.1		MEHO01044915.1:1-1827	28.7695	-7.21172	-148.232	5.15602e-12	8.75499e-11	65.1566	60.6494	45.4843	0	1.32657	0		0			0				0			0
MEHO01133064.1		MEHO01133064.1:1-945	7.7456	-7.17764	-144.772	1.08611e-08	1.29129e-07	12.4108	18.3786	15.6842	0	0	0		0			0				0			0
MEHO01159340.1		MEHO01159340.1:1-826	7.6501	-7.17006	-144.014	1.1203e-08	1.3291e-07	15.5135	14.7029	15.6842	0	0	0		1	GO:0009506	C:plasmodesma	0				2	PF00646|PF08268	F-box|FBA_3	0
MEHO01085248.1		MEHO01085248.1:1-1284	7.56883	-7.16314	-143.324	1.383e-08	1.62229e-07	10.8594	11.0272	23.5264	0	0	0		0			0				0			0
MEHO01028389.1		MEHO01028389.1:1-2271	7.48989	-7.12715	-139.793	1.56703e-08	1.8215e-07	9.30809	18.3786	17.2527	0	0	0		0			0				0			0
MEHO01312325.1		MEHO01312325.1:1-497	7.37731	-7.11743	-138.855	1.83906e-08	2.11851e-07	21.7189	14.7029	7.84212	0	0	0		0			0				0			0
MEHO01103709.1		MEHO01103709.1:1-1131	7.34664	-7.1151	-138.631	1.59835e-08	1.85585e-07	13.9621	12.865	17.2527	0	0	0		1	GO:0005739	C:mitochondrion	0				1	PF07727	RVT_2	1	COG2801	X	Transposase InsO and inactivated derivatives
MEHO01163235.1		MEHO01163235.1:1-811	171.064	-7.08603	-135.865	1.49352e-64	1.64925e-62	319.578	338.166	360.738	0	4.64299	3.2573		0			0				0			0
MEHO01445407.1		MEHO01445407.1:1-360	7.17789	-7.06948	-134.316	2.08433e-08	2.3813e-07	12.4108	16.5407	14.1158	0	0	0		0			0				0			0
MEHO01117502.1		MEHO01117502.1:1-1037	7.09092	-7.06205	-133.626	2.30403e-08	2.61707e-07	10.8594	12.865	18.8211	0	0	0		10	GO:0005634|GO:0004190|GO:0003677|GO:0003887|GO:0004519|GO:0046872|GO:0003723|GO:0003964|GO:0015074|GO:0006310	C:nucleus|F:aspartic-type endopeptidase activity|F:DNA binding|F:DNA-directed DNA polymerase activity|F:endonuclease activity|F:metal ion binding|F:RNA binding|F:RNA-directed DNA polymerase activity|P:DNA integration|P:DNA recombination	0				3	PF12382|PF00665|PF00078	Peptidase_A2E|rve|RVT_1	0
MEHO01342791.1		MEHO01342791.1:1-461	7.08808	-7.06182	-133.604	2.22843e-08	2.53503e-07	12.4108	12.865	17.2527	0	0	0		0			0				0			0
MEHO01080566.1		MEHO01080566.1:1-1329	6.95336	-7.04904	-132.426	2.89386e-08	3.23742e-07	12.4108	7.35144	21.9579	0	0	0		0			0				0			0
MEHO01001054.1		MEHO01001054.1:1-6289	6.94198	-7.0483	-132.358	2.71885e-08	3.05495e-07	18.6162	7.35144	15.6842	0	0	0		0			0				0			0
MEHO01054167.1		MEHO01054167.1:1-1661	7.00345	-7.02252	-130.014	3.10143e-08	3.44536e-07	13.9621	20.2165	7.84212	0	0	0		0			0				0			0
MEHO01026840.1		MEHO01026840.1:1-2330	6.95855	-7.01811	-129.617	2.99493e-08	3.33371e-07	13.9621	18.3786	9.41055	0	0	0		0			0				0			0
MEHO01047500.1		MEHO01047500.1:1-1779	6.91933	-7.01451	-129.294	2.94986e-08	3.28903e-07	10.8594	16.5407	14.1158	0	0	0		0			0				0			0
MEHO01190894.1		MEHO01190894.1:1-722	6.87443	-7.01052	-128.937	3.02725e-08	3.36743e-07	10.8594	14.7029	15.6842	0	0	0		0			0				0			0
MEHO01096483.1		MEHO01096483.1:1-1187	6.73402	-6.99767	-127.793	3.44452e-08	3.80368e-07	13.9621	9.1893	17.2527	0	0	0		0			0				0			0
MEHO01040094.1		MEHO01040094.1:1-1934	6.66077	-6.95743	-124.278	4.26371e-08	4.6422e-07	9.30809	16.5407	14.1158	0	0	0		0			0				0			0
MEHO01179133.1		MEHO01179133.1:1-757	6.61871	-6.95362	-123.951	4.61968e-08	5.002e-07	7.75674	14.7029	17.2527	0	0	0		5	GO:0005794|GO:0016021|GO:0016413|GO:0071554|GO:0030244	C:Golgi apparatus|C:integral component of membrane|F:O-acetyltransferase activity|P:cell wall organization or biogenesis|P:cellulose biosynthetic process	0				2	PF13839|PF14416	PC-Esterase|PMR5N	0
MEHO01113209.1		MEHO01113209.1:1-1064	6.52036	-6.9442	-123.144	4.55827e-08	4.94032e-07	12.4108	11.0272	15.6842	0	0	0		6	GO:0004190|GO:0004519|GO:0003676|GO:0003964|GO:0008270|GO:0015074	F:aspartic-type endopeptidase activity|F:endonuclease activity|F:nucleic acid binding|F:RNA-directed DNA polymerase activity|F:zinc ion binding|P:DNA integration	0				4	PF13976|PF00665|PF07727|PF00098	gag_pre-integrs|rve|RVT_2|zf-CCHC	0
MEHO01023682.1		MEHO01023682.1:1-2460	6.46692	-6.9389	-122.692	4.92329e-08	5.30363e-07	17.0648	9.1893	12.5474	0	0	0		0			0				0			0
MEHO01123881.1		MEHO01123881.1:1-997	12.7573	-6.92935	-121.883	1.61133e-08	1.86779e-07	17.0648	27.5679	31.3685	0	0	0.542884		4	GO:0005634|GO:0009506|GO:0008270|GO:0006355	C:nucleus|C:plasmodesma|F:zinc ion binding|P:regulation of transcription, DNA-templated	0				3	PF03101|PF10551|PF04434	FAR1|MULE|SWIM	0
MEHO01024048.1		MEHO01024048.1:1-2442	70.1142	-6.9188	-120.995	8.21073e-30	3.62195e-28	128.762	139.677	149	1.07403	0	2.17153		0			0				0			0
MEHO01284087.1		MEHO01284087.1:1-536	6.39368	-6.89699	-119.18	6.11565e-08	6.49525e-07	12.4108	16.5407	9.41055	0	0	0		3	GO:0005634|GO:0008270|GO:0006355	C:nucleus|F:zinc ion binding|P:regulation of transcription, DNA-templated	0				3	PF03101|PF10551|PF04434	FAR1|MULE|SWIM	0
MEHO01021530.1		MEHO01021530.1:1-2562	6.30387	-6.88819	-118.454	6.22259e-08	6.60252e-07	12.4108	12.865	12.5474	0	0	0		0			0				0			0
MEHO01182682.1		MEHO01182682.1:1-746	6.21975	-6.87964	-117.755	7.49761e-08	7.86036e-07	9.30809	9.1893	18.8211	0	0	0		0			0				0			0
MEHO01650791.1		MEHO01650791.1:1-208	22.4035	-6.85217	-115.534	7.24949e-11	1.10698e-09	51.1945	45.9465	36.0738	0	0.663284	0.542884		0			0				0			0
MEHO01084854.1		MEHO01084854.1:1-1288	5.95265	-6.81606	-112.678	9.98665e-08	1.02665e-06	12.4108	9.1893	14.1158	0	0	0		6	GO:0005794|GO:0000139|GO:0016021|GO:0008375|GO:0015020|GO:0016049	C:Golgi apparatus|C:Golgi membrane|C:integral component of membrane|F:acetylglucosaminyltransferase activity|F:glucuronosyltransferase activity|P:cell growth	0				1	PF02485	Branch	0
MEHO01017006.1		MEHO01017006.1:1-2811	5.94411	-6.81488	-112.586	1.06997e-07	1.09422e-06	17.0648	9.1893	9.41055	0	0	0		6	GO:0004190|GO:0004519|GO:0003676|GO:0003964|GO:0008270|GO:0015074	F:aspartic-type endopeptidase activity|F:endonuclease activity|F:nucleic acid binding|F:RNA-directed DNA polymerase activity|F:zinc ion binding|P:DNA integration	0				4	PF13976|PF00665|PF07727|PF00098	gag_pre-integrs|rve|RVT_2|zf-CCHC	0
MEHO01365644.1		MEHO01365644.1:1-436	53.6286	-6.79369	-110.944	4.66319e-24	1.63525e-22	125.659	110.272	83.1265	0	0	2.71442		0			0				0			0
MEHO01024010.1		MEHO01024010.1:1-2443	5.91862	-6.7753	-109.539	1.41595e-07	1.42531e-06	10.8594	18.3786	6.2737	0	0	0		0			0				0			0
MEHO01034790.1		MEHO01034790.1:1-2067	5.87372	-6.76988	-109.128	1.3551e-07	1.36653e-06	10.8594	16.5407	7.84212	0	0	0		0			0				0			0
MEHO01025429.1		MEHO01025429.1:1-2383	5.72477	-6.75321	-107.874	1.83668e-07	1.81325e-06	18.6162	11.0272	4.70527	0	0	0		0			0				0			0
MEHO01154423.1		MEHO01154423.1:1-845	5.71908	-6.74922	-107.576	0.00051985	0.00243319	21.7189	11.0272	1.56842	0	0	0		0			0				0			0
MEHO01013847.1		MEHO01013847.1:1-3046	5.68271	-6.74861	-107.531	1.64265e-07	1.6372e-06	17.0648	9.1893	7.84212	0	0	0		1	GO:0004721	F:phosphoprotein phosphatase activity	0				2	PF02181|PF10409	FH2|PTEN_C2	0
MEHO01042332.1		MEHO01042332.1:1-1883	5.67986	-6.74801	-107.486	1.80123e-07	1.78141e-06	18.6162	9.1893	6.2737	0	0	0		0			0				0			0
MEHO01098762.1		MEHO01098762.1:1-1168	5.65772	-6.7453	-107.284	2.02233e-07	1.98071e-06	6.20539	7.35144	20.3895	0	0	0		0			0				0			0
MEHO01439944.1		MEHO01439944.1:1-365	20.6233	-6.72617	-105.871	1.92298e-10	2.81146e-09	48.0918	47.7843	26.6632	0.537017	0.663284	0		0			0				0			0
MEHO01065931.1		MEHO01065931.1:1-1491	5.66006	-6.70784	-104.535	2.14458e-07	2.08816e-06	9.30809	18.3786	6.2737	0	0	0		0			0				0			0
MEHO01073117.1		MEHO01073117.1:1-1407	5.5225	-6.69119	-103.336	2.05158e-07	2.0064e-06	10.8594	12.865	9.41055	0	0	0		0			0				0			0
MEHO01180381.1		MEHO01180381.1:1-753	5.38209	-6.67486	-102.172	2.41855e-07	2.33515e-06	13.9621	7.35144	10.979	0	0	0		0			0				0			0
MEHO01035554.1		MEHO01035554.1:1-2046	5.34003	-6.66954	-101.796	2.66626e-07	2.55876e-06	12.4108	5.51358	14.1158	0	0	0		0			0				0			0
MEHO01455835.1		MEHO01455835.1:1-351	29.4139	-6.66804	-101.69	1.19707e-14	2.53468e-13	69.8107	53.2979	51.758	1.07403	0	0.542884		0			0				0			0
MEHO01007793.1		MEHO01007793.1:1-3733	10.5793	-6.65392	-100.7	7.5708e-08	7.92712e-07	26.3729	23.8922	12.5474	0	0.663284	0		0			0				0			0
MEHO01041756.1		MEHO01041756.1:1-1895	48.7922	-6.65039	-100.454	4.59828e-23	1.55211e-21	79.1188	112.109	98.8107	0	0	2.71442		0			0				0			0
MEHO01059535.1		MEHO01059535.1:1-1577	19.0505	-6.6223	-98.5171	3.72263e-10	5.30766e-09	35.681	36.7572	40.779	0	0	1.08577		0			0				0			0
MEHO01010973.1		MEHO01010973.1:1-3320	5.17413	-6.60853	-97.5813	3.43347e-07	3.24003e-06	9.30809	9.1893	12.5474	0	0	0		0			0				0			0
MEHO01183744.1		MEHO01183744.1:1-743	19.0356	-6.60615	-97.4201	4.08754e-10	5.79819e-09	34.1297	45.9465	32.9369	0.537017	0.663284	0		0			0				0			0
MEHO01043767.1		MEHO01043767.1:1-1851	5.12353	-6.60218	-97.1527	3.66754e-07	3.44435e-06	12.4108	7.35144	10.979	0	0	0		5	GO:0005887|GO:0008519|GO:0072488|GO:0019740|GO:0015695	C:integral component of plasma membrane|F:ammonium transmembrane transporter activity|P:ammonium transmembrane transport|P:nitrogen utilization|P:organic cation transport	1	K03320	ammonium transporter, Amt family		1	PF00909	Ammonium_transp	1	COG0004	P	Ammonia channel protein AmtB
MEHO01602326.1		MEHO01602326.1:1-239	18.8104	-6.59054	-96.3716	4.94771e-10	6.95035e-09	27.9243	47.7843	36.0738	0.537017	0	0.542884		0			0				0			0
MEHO01055807.1		MEHO01055807.1:1-1634	10.023	-6.57545	-95.3691	1.07148e-07	1.09543e-06	20.1675	22.0543	17.2527	0	0.663284	0		0			0				0			0
MEHO01081587.1		MEHO01081587.1:1-1319	5.18785	-6.57063	-95.0512	5.88596e-07	5.32097e-06	6.20539	20.2165	4.70527	0	0	0		0			0				0			0
MEHO01026725.1		MEHO01026725.1:1-2334	9.96887	-6.55179	-93.818	1.45979e-07	1.46766e-06	18.6162	31.2436	9.41055	0	0	0.542884		0			0				0			0
MEHO01509433.1		MEHO01509433.1:1-307	5.00538	-6.54386	-93.3038	5.03358e-07	4.60377e-06	7.75674	12.865	9.41055	0	0	0		2	GO:0005615|GO:0004867	C:extracellular space|F:serine-type endopeptidase inhibitor activity	0				1	PF00079	Serpin	1	COG4826	O	Serine protease inhibitor
MEHO01012312.1		MEHO01012312.1:1-3182	9.83033	-6.54158	-93.1563	1.36423e-07	1.37491e-06	20.1675	25.73	12.5474	0.537017	0	0		0			0				0			0
MEHO01122147.1		MEHO01122147.1:1-1007	4.96332	-6.53858	-92.9627	5.43142e-07	4.93549e-06	6.20539	11.0272	12.5474	0	0	0		0			0				0			0
MEHO01001569.1		MEHO01001569.1:1-5736	4.90988	-6.53151	-92.5084	5.36186e-07	4.87626e-06	10.8594	9.1893	9.41055	0	0	0		0			0				0			0
MEHO01001074.1		MEHO01001074.1:1-6262	664.024	-6.53107	-92.4803	1.26314e-181	1.2765e-178	1493.95	1578.72	868.907	12.3514	13.929	16.2865		1	GO:0005739	C:mitochondrion	0				1	PF07727	RVT_2	1	COG2801	X	Transposase InsO and inactivated derivatives
MEHO01290993.1		MEHO01290993.1:1-526	4.85359	-6.52314	-91.9734	7.42303e-07	6.5803e-06	17.0648	7.35144	4.70527	0	0	0		0			0				0			0
MEHO01249898.1		MEHO01249898.1:1-591	4.81153	-6.51766	-91.6241	6.98344e-07	6.23202e-06	15.5135	5.51358	7.84212	0	0	0		0			0				0			0
MEHO01158493.1		MEHO01158493.1:1-829	4.80868	-6.51675	-91.5668	7.67283e-07	6.7837e-06	17.0648	5.51358	6.2737	0	0	0		0			0				0			0
MEHO01027570.1		MEHO01027570.1:1-2302	17.8113	-6.51438	-91.4163	7.48686e-10	1.03088e-08	34.1297	38.595	32.9369	0	0.663284	0.542884		0			0				3	PF01535|PF13041|PF13812	PPR|PPR_2|PPR_3	0
MEHO01290850.1		MEHO01290850.1:1-526	9.58129	-6.50157	-90.6079	1.66449e-07	1.65452e-06	13.9621	25.73	17.2527	0	0	0.542884		0			0				0			0
MEHO01107545.1		MEHO01107545.1:1-1103	4.78035	-6.48505	-89.5766	0.000318219	0.00158345	12.4108	14.7029	1.56842	0	0	0		0			0				0			0
MEHO01230057.1		MEHO01230057.1:1-629	4.83379	-6.47737	-89.1008	8.81664e-07	7.693e-06	7.75674	16.5407	4.70527	0	0	0		2	GO:0005737|GO:0005634	C:cytoplasm|C:nucleus	0				1	PF00240	ubiquitin	0
MEHO01299107.1		MEHO01299107.1:1-515	4.74967	-6.46505	-88.3437	8.833e-07	7.70525e-06	4.65404	12.865	10.979	0	0	0		6	GO:0048046|GO:0004190|GO:0042742|GO:0030163|GO:0010310|GO:0010337	C:apoplast|F:aspartic-type endopeptidase activity|P:defense response to bacterium|P:protein catabolic process|P:regulation of hydrogen peroxide metabolic process|P:regulation of salicylic acid metabolic process	0				2	PF14541|PF14543	TAXi_C|TAXi_N	0
MEHO01156392.1		MEHO01156392.1:1-837	4.69907	-6.4576	-87.8882	8.31746e-07	7.29369e-06	7.75674	11.0272	9.41055	0	0	0		0			0				0			0
MEHO01188064.1		MEHO01188064.1:1-730	4.69338	-6.45681	-87.8403	8.65924e-07	7.56753e-06	10.8594	11.0272	6.2737	0	0	0		0			0				0			0
MEHO01020460.1		MEHO01020460.1:1-2616	9.2234	-6.45309	-87.6139	2.08332e-07	2.03624e-06	17.0648	22.0543	15.6842	0.537017	0	0		0			0				0			0
MEHO01285799.1		MEHO01285799.1:1-534	9.21869	-6.4528	-87.5961	2.14745e-07	2.09035e-06	20.1675	22.0543	12.5474	0	0	0.542884		0			0				0			0
MEHO01017596.1		MEHO01017596.1:1-2776	4.65417	-6.45144	-87.5137	8.73499e-07	7.62624e-06	7.75674	9.1893	10.979	0	0	0		0			0				0			0
MEHO01020229.1		MEHO01020229.1:1-2628	4.60642	-6.44474	-87.1085	9.23292e-07	8.0331e-06	9.30809	7.35144	10.979	0	0	0		0			0				0			0
MEHO01197268.1		MEHO01197268.1:1-705	4.56151	-6.43811	-86.709	1.03341e-06	8.88681e-06	9.30809	5.51358	12.5474	0	0	0		0			0				0			0
MEHO01056819.1		MEHO01056819.1:1-1618	4.55582	-6.43721	-86.6552	1.03818e-06	8.91406e-06	12.4108	5.51358	9.41055	0	0	0		0			0				0			0
MEHO01218634.1		MEHO01218634.1:1-653	4.55582	-6.43721	-86.6552	1.03818e-06	8.91406e-06	12.4108	5.51358	9.41055	0	0	0		0			0				0			0
MEHO01024949.1		MEHO01024949.1:1-2403	8.90434	-6.43084	-86.273	2.61015e-07	2.50795e-06	20.1675	9.1893	23.5264	0	0	0.542884		3	GO:0005576|GO:0016788|GO:0016042	C:extracellular region|F:hydrolase activity, acting on ester bonds|P:lipid catabolic process	0				1	PF00657	Lipase_GDSL	0
MEHO01083244.1		MEHO01083244.1:1-1303	4.46316	-6.42126	-85.702	1.50726e-06	1.2579e-05	13.9621	1.83786	10.979	0	0	0		0			0				0			0
MEHO01008365.1		MEHO01008365.1:1-3643	32.9527	-6.41011	-85.0423	1.7227e-17	4.32282e-16	71.362	66.1629	58.0317	1.07403	0	1.08577		0			0				0			0
MEHO01050787.1		MEHO01050787.1:1-1717	4.53033	-6.38675	-83.6764	1.40852e-06	1.18052e-05	6.20539	14.7029	6.2737	0	0	0		0			0				0			0
MEHO01165497.1		MEHO01165497.1:1-803	48.5754	-6.37818	-83.181	2.43752e-24	8.62938e-23	65.1566	84.5415	138.021	0.537017	2.65314	0.542884		0			0				0			0
MEHO01110801.1		MEHO01110801.1:1-1081	4.43198	-6.37172	-82.8093	1.51481e-06	1.26325e-05	10.8594	11.0272	4.70527	0	0	0		0			0				0			0
MEHO01106009.1		MEHO01106009.1:1-1114	8.74363	-6.36861	-82.6308	3.55711e-07	3.35102e-06	18.6162	23.8922	9.41055	0	0	0.542884		0			0				0			0
MEHO01109443.1		MEHO01109443.1:1-1090	4.39276	-6.36579	-82.4697	1.43772e-06	1.20317e-05	7.75674	9.1893	9.41055	0	0	0		0			0				0			0
MEHO01278548.1		MEHO01278548.1:1-544	8.69775	-6.36506	-82.4281	3.47219e-07	3.27565e-06	18.6162	22.0543	10.979	0.537017	0	0		0			0				0			0
MEHO01014650.1		MEHO01014650.1:1-2982	4.34786	-6.35907	-82.0866	1.5484e-06	1.28998e-05	7.75674	7.35144	10.979	0	0	0		7	GO:0046872|GO:0003964|GO:0009036|GO:0006310|GO:0090305|GO:0032199|GO:0032197	F:metal ion binding|F:RNA-directed DNA polymerase activity|F:Type II site-specific deoxyribonuclease activity|P:DNA recombination|P:nucleic acid phosphodiester bond hydrolysis|P:reverse transcription involved in RNA-mediated transposition|P:transposition, RNA-mediated	0				3	PF08333|PF03372|PF00078	DUF1725|Exo_endo_phos|RVT_1	0
MEHO01405180.1		MEHO01405180.1:1-397	4.34217	-6.35814	-82.0333	1.55601e-06	1.29566e-05	10.8594	7.35144	7.84212	0	0	0		0			0				0			0
MEHO01094666.1		MEHO01094666.1:1-1202	4.33932	-6.35756	-82.0002	1.64659e-06	1.36529e-05	12.4108	7.35144	6.2737	0	0	0		0			0				0			0
MEHO01068819.1		MEHO01068819.1:1-1457	15.882	-6.35147	-81.6549	2.38685e-09	3.09484e-08	27.9243	34.9193	31.3685	0.537017	0	0.542884		0			0				0			0
MEHO01010461.1		MEHO01010461.1:1-3381	4.29157	-6.34975	-81.558	1.89135e-06	1.55203e-05	13.9621	5.51358	6.2737	0	0	0		0			0				0			0
MEHO01164685.1		MEHO01164685.1:1-806	15.8286	-6.34942	-81.5391	2.41292e-09	3.1262e-08	32.5783	33.0815	28.2316	0.537017	0	0.542884		0			0				0			0
MEHO01053863.1		MEHO01053863.1:1-1665	4.1399	-6.27665	-77.5283	3.01217e-06	2.38266e-05	3.1027	9.1893	12.5474	0	0	0		0			0				0			0
MEHO01136934.1		MEHO01136934.1:1-925	8.22936	-6.27568	-77.4761	5.64885e-07	5.11773e-06	13.9621	23.8922	10.979	0	0	0.542884		0			0				0			0
MEHO01140838.1		MEHO01140838.1:1-905	4.12851	-6.27432	-77.4033	2.52235e-06	2.02694e-05	9.30809	9.1893	6.2737	0	0	0		0			0				0			0
MEHO01574595.1		MEHO01574595.1:1-257	4.12851	-6.27432	-77.4033	2.52235e-06	2.02694e-05	9.30809	9.1893	6.2737	0	0	0		3	GO:0005576|GO:0005507|GO:0008447	C:extracellular region|F:copper ion binding|F:L-ascorbate oxidase activity	0				3	PF00394|PF07731|PF07732	Cu-oxidase|Cu-oxidase_2|Cu-oxidase_3	0
MEHO01099719.1		MEHO01099719.1:1-1161	4.09499	-6.26894	-77.1148	3.38453e-06	2.64955e-05	3.1027	7.35144	14.1158	0	0	0		0			0				0			0
MEHO01232621.1		MEHO01232621.1:1-624	4.08645	-6.26758	-77.0424	2.62133e-06	2.09939e-05	7.75674	7.35144	9.41055	0	0	0		0			0				0			0
MEHO01009923.1		MEHO01009923.1:1-3440	15.0156	-6.26241	-76.7668	4.2475e-09	5.30921e-08	21.7189	29.4057	37.6422	0	1.32657	0		0			0				0			0
MEHO01078160.1		MEHO01078160.1:1-1353	8.07549	-6.26216	-76.7533	5.90636e-07	5.33652e-06	10.8594	16.5407	20.3895	0	0.663284	0		6	GO:0004190|GO:0004519|GO:0003676|GO:0003964|GO:0008270|GO:0015074	F:aspartic-type endopeptidase activity|F:endonuclease activity|F:nucleic acid binding|F:RNA-directed DNA polymerase activity|F:zinc ion binding|P:DNA integration	0				4	PF13976|PF00665|PF07727|PF00098	gag_pre-integrs|rve|RVT_2|zf-CCHC	0
MEHO01042689.1		MEHO01042689.1:1-1875	4.04439	-6.2604	-76.6596	3.08958e-06	2.43292e-05	6.20539	5.51358	12.5474	0	0	0		4	GO:0009507|GO:0017057|GO:0005975|GO:0006098	C:chloroplast|F:6-phosphogluconolactonase activity|P:carbohydrate metabolic process|P:pentose-phosphate shunt	0				1	PF01182	Glucosamine_iso	1	COG0363	G	6-phosphogluconolactonase/Glucosamine-6-phosphate isomerase/deaminase
MEHO01018368.1		MEHO01018368.1:1-2728	4.04155	-6.26006	-76.642	2.92365e-06	2.31648e-05	7.75674	5.51358	10.979	0	0	0		0			0				0			0
MEHO01501734.1		MEHO01501734.1:1-313	4.10018	-6.25818	-76.5422	0.00163186	0.00660527	4.65404	18.3786	1.56842	0	0	0		0			0				0			0
MEHO01495697.1		MEHO01495697.1:1-318	4.03016	-6.25738	-76.4998	3.46882e-06	2.71171e-05	13.9621	5.51358	4.70527	0	0	0		0			0				0			0
MEHO01012723.1		MEHO01012723.1:1-3144	7.9237	-6.25028	-76.1242	6.29129e-07	5.65674e-06	20.1675	11.0272	15.6842	0	0.663284	0		0			0				3	PF00646|PF08387|PF07723	F-box|FBD|LRR_2	0
MEHO01093958.1		MEHO01093958.1:1-1208	3.94889	-6.24233	-75.7057	4.24865e-06	3.26245e-05	9.30809	1.83786	12.5474	0	0	0		0			0				0			0
MEHO01484011.1		MEHO01484011.1:1-328	7.64694	-6.20086	-73.5608	8.01355e-07	7.04757e-06	17.0648	11.0272	17.2527	0.537017	0	0		0			0				0			0
MEHO01225534.1		MEHO01225534.1:1-638	3.96831	-6.19611	-73.3186	4.69675e-06	3.57362e-05	3.1027	12.865	7.84212	0	0	0		0			0				0			0
MEHO01033102.1		MEHO01033102.1:1-2115	3.91486	-6.18581	-72.7971	4.45381e-06	3.40431e-05	7.75674	11.0272	4.70527	0	0	0		0			0				0			0
MEHO01167748.1		MEHO01167748.1:1-795	3.91486	-6.18581	-72.7971	4.45381e-06	3.40431e-05	7.75674	11.0272	4.70527	0	0	0		0			0				0			0
MEHO01445345.1		MEHO01445345.1:1-360	3.87565	-6.17898	-72.4534	4.63085e-06	3.5267e-05	4.65404	9.1893	9.41055	0	0	0		0			0				0			0
MEHO01122938.1		MEHO01122938.1:1-1003	3.8728	-6.17832	-72.4202	4.41742e-06	3.37959e-05	6.20539	9.1893	7.84212	0	0	0		0			0				0			0
MEHO01020632.1		MEHO01020632.1:1-2606	3.83643	-6.17218	-72.1127	7.05686e-06	5.18026e-05	1.55135	7.35144	14.1158	0	0	0		0			0				0			0
MEHO01149063.1		MEHO01149063.1:1-868	3.8279	-6.17046	-72.0267	4.72564e-06	3.5915e-05	6.20539	7.35144	9.41055	0	0	0		0			0				0			0
MEHO01077501.1		MEHO01077501.1:1-1360	3.82505	-6.16992	-71.9997	4.63716e-06	3.5299e-05	7.75674	7.35144	7.84212	0	0	0		3	GO:0046872|GO:0003676|GO:0004523	F:metal ion binding|F:nucleic acid binding|F:RNA-DNA hybrid ribonuclease activity	0				1	PF13966	zf-RVT	0
MEHO01045241.1		MEHO01045241.1:1-1820	3.7773	-6.16129	-71.5706	5.12523e-06	3.87489e-05	9.30809	5.51358	7.84212	0	0	0		0			0				0			0
MEHO01099913.1		MEHO01099913.1:1-1159	7.53164	-6.16119	-71.5656	9.75299e-07	8.43716e-06	10.8594	16.5407	17.2527	0.537017	0	0		0			0				0			0
MEHO01083320.1		MEHO01083320.1:1-1302	7.46572	-6.15396	-71.2077	1.09391e-06	9.35649e-06	9.30809	12.865	21.9579	0	0.663284	0		0			0				0			0
MEHO01077348.1		MEHO01077348.1:1-1362	3.74378	-6.15342	-71.1809	8.33892e-06	6.03635e-05	3.1027	3.67572	15.6842	0	0	0		0			0				0			0
MEHO01150026.1		MEHO01150026.1:1-863	3.74378	-6.15342	-71.1809	8.33892e-06	6.03635e-05	3.1027	3.67572	15.6842	0	0	0		0			0				0			0
MEHO01055688.1		MEHO01055688.1:1-1635	7.42289	-6.15181	-71.1018	1.10524e-06	9.43888e-06	21.7189	12.865	9.41055	0	0	0.542884		1	GO:0016567	P:protein ubiquitination	1	K10523	speckle-type POZ protein	ko04340; Hedgehog signaling pathway | ko04341; Hedgehog signaling pathway - fly	1	PF00651	BTB	0
MEHO01574763.1		MEHO01574763.1:1-257	20.5742	-6.14081	-70.5613	2.22125e-12	3.90287e-11	40.3351	42.2708	39.2106	0	0	1.62865		0			0				0			0
MEHO01350315.1		MEHO01350315.1:1-452	7.36103	-6.11567	-69.3426	1.25138e-06	1.05839e-05	10.8594	20.2165	12.5474	0	0	0.542884		0			0				0			0
MEHO01232876.1		MEHO01232876.1:1-623	3.6563	-6.08329	-67.8038	8.20615e-06	5.95446e-05	6.20539	11.0272	4.70527	0	0	0		0			0				0			0
MEHO01362524.1		MEHO01362524.1:1-439	3.65346	-6.08307	-67.7932	8.81802e-06	6.34323e-05	7.75674	11.0272	3.13685	0	0	0		0			0				0			0
MEHO01071365.1		MEHO01071365.1:1-1426	7.05425	-6.07667	-67.4931	6.3106e-05	0.00037301	6.20539	7.35144	28.2316	0.537017	0	0		9	GO:0005634|GO:0003700|GO:0008270|GO:0010018|GO:0042753|GO:0045893|GO:0010017|GO:0010218|GO:0009639	C:nucleus|F:transcription factor activity, sequence-specific DNA binding|F:zinc ion binding|P:far-red light signaling pathway|P:positive regulation of circadian rhythm|P:positive regulation of transcription, DNA-templated|P:red or far-red light signaling pathway|P:response to far red light|P:response to red or far red light	0				3	PF03101|PF10551|PF04434	FAR1|MULE|SWIM	0
MEHO01096668.1		MEHO01096668.1:1-1186	3.60855	-6.07395	-67.3658	8.45773e-06	6.11307e-05	7.75674	9.1893	4.70527	0	0	0		0			0				0			0
MEHO01016825.1		MEHO01016825.1:1-2824	52.1148	-6.07346	-67.3433	8.81393e-22	2.78085e-20	131.865	101.082	75.2844	0.537017	0.663284	3.2573		0			0				0			0
MEHO01032981.1		MEHO01032981.1:1-2119	3.56649	-6.06584	-66.9883	8.61563e-06	6.21373e-05	6.20539	7.35144	7.84212	0	0	0		0			0				0			0
MEHO01286169.1		MEHO01286169.1:1-533	3.56649	-6.06584	-66.9883	8.61563e-06	6.21373e-05	6.20539	7.35144	7.84212	0	0	0		7	GO:0005694|GO:0005737|GO:0005634|GO:0043140|GO:0003677|GO:0009378|GO:0000724	C:chromosome|C:cytoplasm|C:nucleus|F:ATP-dependent 3'-5' DNA helicase activity|F:DNA binding|F:four-way junction helicase activity|P:double-strand break repair via homologous recombination	0				1	PF03478	DUF295	0
MEHO01460010.1		MEHO01460010.1:1-348	3.56649	-6.06584	-66.9883	8.61563e-06	6.21373e-05	6.20539	7.35144	7.84212	0	0	0		0			0				0			0
MEHO01041122.1		MEHO01041122.1:1-1910	3.56365	-6.06524	-66.9605	8.64441e-06	6.23179e-05	7.75674	7.35144	6.2737	0	0	0		3	GO:0005576|GO:0016788|GO:0016042	C:extracellular region|F:hydrolase activity, acting on ester bonds|P:lipid catabolic process	0				1	PF00657	Lipase_GDSL	1	COG3240	IR	Phospholipase/lecithinase/hemolysin
MEHO01062373.1		MEHO01062373.1:1-1537	3.56365	-6.06524	-66.9605	8.64441e-06	6.23179e-05	7.75674	7.35144	6.2737	0	0	0		0			0				0			0
MEHO01399922.1		MEHO01399922.1:1-402	3.55795	-6.06403	-66.9043	1.02927e-05	7.28465e-05	10.8594	7.35144	3.13685	0	0	0		0			0				0			0
MEHO01272463.1		MEHO01272463.1:1-553	3.52159	-6.05702	-66.5803	9.56382e-06	6.82344e-05	6.20539	5.51358	9.41055	0	0	0		0			0				0			0
MEHO01078549.1		MEHO01078549.1:1-1349	3.51589	-6.0558	-66.5237	9.62987e-06	6.8621e-05	9.30809	5.51358	6.2737	0	0	0		0			0				0			0
MEHO01216162.1		MEHO01216162.1:1-659	3.50736	-6.05277	-66.3842	1.50412e-05	0.000103297	13.9621	5.51358	1.56842	0	0	0		4	GO:0045543|GO:0005506|GO:0009686|GO:0009416	F:gibberellin 2-beta-dioxygenase activity|F:iron ion binding|P:gibberellin biosynthetic process|P:response to light stimulus	1	K04125	gibberellin 2-oxidase [EC:1.14.11.13]	ko00904; Diterpenoid biosynthesis | ko01110; Biosynthesis of secondary metabolites	2	PF03171|PF14226	2OG-FeII_Oxy|DIOX_N	1	COG3491	Q	Isopenicillin N synthase and related dioxygenases
MEHO01205018.1		MEHO01205018.1:1-685	3.47099	-6.0465	-66.0966	1.09251e-05	7.69793e-05	9.30809	3.67572	7.84212	0	0	0		0			0				0			0
MEHO01027557.1		MEHO01027557.1:1-2302	99.699	-6.00069	-64.0304	2.82247e-54	2.50337e-52	189.264	204.002	196.053	4.83316	1.32657	2.71442		0			0				0			0
MEHO01138215.1		MEHO01138215.1:1-918	6.64623	-5.98574	-63.3705	2.42787e-06	1.95573e-05	17.0648	12.865	9.41055	0.537017	0	0		0			0				0			0
MEHO01227116.1		MEHO01227116.1:1-635	6.55455	-5.97681	-62.9794	2.62854e-06	2.10415e-05	18.6162	9.1893	10.979	0	0	0.542884		0			0				0			0
MEHO01185625.1		MEHO01185625.1:1-737	3.39775	-5.97327	-62.8253	1.60831e-05	0.000109617	4.65404	11.0272	4.70527	0	0	0		0			0				0			0
MEHO01188309.1		MEHO01188309.1:1-730	3.39205	-5.97307	-62.8166	1.93622e-05	0.000129168	7.75674	11.0272	1.56842	0	0	0		0			0				0			0
MEHO01325970.1		MEHO01325970.1:1-480	6.50396	-5.971	-62.7266	3.01463e-06	2.38404e-05	21.7189	7.35144	9.41055	0	0	0.542884		0			0				0			0
MEHO01005835.1		MEHO01005835.1:1-4091	6.47515	-5.96835	-62.6114	3.0453e-06	2.40544e-05	12.4108	5.51358	20.3895	0.537017	0	0		5	GO:0004190|GO:0005524|GO:0003676|GO:0008270|GO:0015074	F:aspartic-type endopeptidase activity|F:ATP binding|F:nucleic acid binding|F:zinc ion binding|P:DNA integration	0				3	PF13976|PF00665|PF07727	gag_pre-integrs|rve|RVT_2	0
MEHO01083939.1		MEHO01083939.1:1-1297	24.3514	-5.95999	-62.2497	5.40093e-15	1.17034e-13	40.3351	53.2979	50.1896	0.537017	0.663284	1.08577		5	GO:0005634|GO:0071472|GO:0042631|GO:0016567|GO:0006970	C:nucleus|P:cellular response to salt stress|P:cellular response to water deprivation|P:protein ubiquitination|P:response to osmotic stress	1	K10523	speckle-type POZ protein	ko04340; Hedgehog signaling pathway | ko04341; Hedgehog signaling pathway - fly	1	PF00651	BTB	0
MEHO01220809.1		MEHO01220809.1:1-648	3.31078	-5.95465	-62.0194	1.87176e-05	0.000125344	3.1027	7.35144	9.41055	0	0	0		6	GO:0004190|GO:0004519|GO:0003676|GO:0003964|GO:0008270|GO:0015074	F:aspartic-type endopeptidase activity|F:endonuclease activity|F:nucleic acid binding|F:RNA-directed DNA polymerase activity|F:zinc ion binding|P:DNA integration	0				4	PF13976|PF00665|PF07727|PF00098	gag_pre-integrs|rve|RVT_2|zf-CCHC	0
MEHO01153251.1		MEHO01153251.1:1-850	3.30793	-5.95383	-61.9845	1.70415e-05	0.000115277	4.65404	7.35144	7.84212	0	0	0		0			0				0			0
MEHO01516436.1		MEHO01516436.1:1-301	3.30509	-5.95313	-61.9544	1.65995e-05	0.000112699	6.20539	7.35144	6.2737	0	0	0		0			0				0			0
MEHO01053061.1		MEHO01053061.1:1-1679	3.30224	-5.9525	-61.9273	1.71696e-05	0.000116049	7.75674	7.35144	4.70527	0	0	0		0			0				0			0
MEHO01230965.1		MEHO01230965.1:1-627	3.30224	-5.9525	-61.9273	1.71696e-05	0.000116049	7.75674	7.35144	4.70527	0	0	0		0			0				0			0
MEHO01160446.1		MEHO01160446.1:1-821	72.046	-5.94844	-61.7532	3.78302e-40	2.32339e-38	116.351	141.515	167.821	4.29614	0.663284	1.62865		17	GO:0020023|GO:0005739|GO:0005634|GO:0005657|GO:0005524|GO:0043141|GO:0003677|GO:0010521|GO:0032508|GO:0006310|GO:0006281|GO:0006260|GO:0044806|GO:0000002|GO:0051974|GO:0032211|GO:0000723	C:kinetoplast|C:mitochondrion|C:nucleus|C:replication fork|F:ATP binding|F:ATP-dependent 5'-3' DNA helicase activity|F:DNA binding|F:telomerase inhibitor activity|P:DNA duplex unwinding|P:DNA recombination|P:DNA repair|P:DNA replication|P:G-quadruplex DNA unwinding|P:mitochondrial genome maintenance|P:negative regulation of telomerase activity|P:negative regulation of telomere maintenance via tel…	0				1	PF05970	PIF1	0
MEHO01503386.1		MEHO01503386.1:1-312	3.26018	-5.94348	-61.541	1.81243e-05	0.000121934	6.20539	5.51358	7.84212	0	0	0		0			0				0			0
MEHO01535844.1		MEHO01535844.1:1-285	3.25734	-5.9428	-61.5123	1.81937e-05	0.000122309	7.75674	5.51358	6.2737	0	0	0		0			0				0			0
MEHO01193720.1		MEHO01193720.1:1-714	3.25164	-5.94111	-61.44	2.18902e-05	0.000144529	10.8594	5.51358	3.13685	0	0	0		0			0				0			0
MEHO01215556.1		MEHO01215556.1:1-660	6.49569	-5.93481	-61.1725	3.54364e-06	2.76179e-05	17.0648	16.5407	4.70527	0	0.663284	0		0			0				0			0
MEHO01159041.1		MEHO01159041.1:1-827	3.21243	-5.93266	-61.0814	2.08161e-05	0.000138066	7.75674	3.67572	7.84212	0	0	0		0			0				0			0
MEHO01267592.1		MEHO01267592.1:1-561	3.21243	-5.93266	-61.0814	2.08161e-05	0.000138066	7.75674	3.67572	7.84212	0	0	0		4	GO:0005829|GO:0004029|GO:0050269|GO:0009699	C:cytosol|F:aldehyde dehydrogenase (NAD) activity|F:coniferyl-aldehyde dehydrogenase activity|P:phenylpropanoid biosynthetic process	1	K12355	coniferyl-aldehyde dehydrogenase [EC:1.2.1.68]	ko00940; Phenylpropanoid biosynthesis	1	PF00171	Aldedh	1	COG1012	C	Acyl-CoA reductase or other NAD-dependent aldehyde dehydrogenase
MEHO01321242.1		MEHO01321242.1:1-486	6.43543	-5.93041	-60.9862	3.1331e-06	2.46487e-05	13.9621	14.7029	9.41055	0.537017	0	0		0			0				0			0
MEHO01032352.1		MEHO01032352.1:1-2137	6.43641	-5.93041	-60.9862	3.1326e-06	2.46487e-05	13.9621	14.7029	9.41055	0	0	0.542884		0			0				0			0
MEHO01194948.1		MEHO01194948.1:1-711	6.38768	-5.92578	-60.7909	3.23571e-06	2.5414e-05	15.5135	12.865	9.41055	0.537017	0	0		0			0				0			0
MEHO01118912.1		MEHO01118912.1:1-1027	3.17037	-5.92179	-60.6229	2.75199e-05	0.000177895	6.20539	1.83786	10.979	0	0	0		0			0				0			0
MEHO01050686.1		MEHO01050686.1:1-1719	3.16468	-5.92063	-60.574	2.64792e-05	0.000171634	9.30809	1.83786	7.84212	0	0	0		0			0				0			0
MEHO01184209.1		MEHO01184209.1:1-742	94.3416	-5.9164	-60.3967	1.0114e-52	8.53903e-51	179.956	183.786	192.916	1.61105	3.97971	3.80018		0			0				0			0
MEHO01022367.1		MEHO01022367.1:1-2518	3.15614	-5.91631	-60.3932	3.67224e-05	0.00022878	13.9621	1.83786	3.13685	0	0	0		0			0				0			0
MEHO01343576.1		MEHO01343576.1:1-460	6.23129	-5.87371	-58.6358	4.27788e-06	3.28112e-05	7.75674	16.5407	12.5474	0	0	0.542884		0			0				0			0
MEHO01034906.1		MEHO01034906.1:1-2064	6.18256	-5.86868	-58.4316	4.24832e-06	3.26245e-05	9.30809	14.7029	12.5474	0.537017	0	0		0			0				0			0
MEHO01304190.1		MEHO01304190.1:1-508	3.18409	-5.86674	-58.3533	3.60316e-05	0.000225202	3.1027	12.865	3.13685	0	0	0		0			0				0			0
MEHO01646494.1		MEHO01646494.1:1-211	6.15301	-5.86351	-58.2226	4.28168e-06	3.28253e-05	12.4108	12.865	10.979	0	0.663284	0		7	GO:0005634|GO:0046872|GO:0000977|GO:0003700|GO:0009791|GO:0006357|GO:0006351	C:nucleus|F:metal ion binding|F:RNA polymerase II regulatory region sequence-specific DNA binding|F:transcription factor activity, sequence-specific DNA binding|P:post-embryonic development|P:regulation of transcription from RNA polymerase II promoter|P:transcription, DNA-templated	0				3	PF05699|PF14372|PF02892	Dimer_Tnp_hAT|DUF4413|zf-BED	0
MEHO01343682.1		MEHO01343682.1:1-460	3.14203	-5.85636	-57.9348	3.78771e-05	0.000235314	1.55135	11.0272	6.2737	0	0	0		0			0				0			0
MEHO01198956.1		MEHO01198956.1:1-701	16.809	-5.85585	-57.9146	3.78949e-11	5.93591e-10	43.4377	27.5679	28.2316	1.07403	0	0.542884		0			0				0			0
MEHO01099026.1		MEHO01099026.1:1-1166	3.13919	-5.85471	-57.8688	3.40391e-05	0.000214381	3.1027	11.0272	4.70527	0	0	0		0			0				0			0
MEHO01125738.1		MEHO01125738.1:1-985	3.13634	-5.85397	-57.839	3.41829e-05	0.000215071	4.65404	11.0272	3.13685	0	0	0		0			0				0			0
MEHO01023830.1		MEHO01023830.1:1-2453	6.01545	-5.84926	-57.6505	4.87736e-06	3.70007e-05	13.9621	7.35144	14.1158	0	0.663284	0		0			0				0			0
MEHO01143753.1		MEHO01143753.1:1-891	3.09713	-5.84507	-57.4832	3.94374e-05	0.000244098	1.55135	9.1893	7.84212	0	0	0		0			0				0			0
MEHO01004282.1		MEHO01004282.1:1-4478	3.09144	-5.84259	-57.3845	3.29706e-05	0.000208601	4.65404	9.1893	4.70527	0	0	0		0			0				0			0
MEHO01018945.1		MEHO01018945.1:1-2695	3.08574	-5.842	-57.3611	4.01222e-05	0.000248014	7.75674	9.1893	1.56842	0	0	0		0			0				0			0
MEHO01167460.1		MEHO01167460.1:1-796	3.04938	-5.83272	-56.9933	3.65616e-05	0.000227948	3.1027	7.35144	7.84212	0	0	0		0			0				0			0
MEHO01189547.1		MEHO01189547.1:1-726	3.04938	-5.83272	-56.9933	3.65616e-05	0.000227948	3.1027	7.35144	7.84212	0	0	0		0			0				0			0
MEHO01037769.1		MEHO01037769.1:1-1989	3.04653	-5.8318	-56.9569	3.40444e-05	0.000214381	4.65404	7.35144	6.2737	0	0	0		0			0				0			0
MEHO01054354.1		MEHO01054354.1:1-1658	3.04368	-5.83106	-56.9278	3.41867e-05	0.000215071	6.20539	7.35144	4.70527	0	0	0		0			0				0			0
MEHO01012325.1		MEHO01012325.1:1-3181	3.03799	-5.83	-56.8858	4.41996e-05	0.000270288	9.30809	7.35144	1.56842	0	0	0		1	GO:0005739	C:mitochondrion	0				1	PF07727	RVT_2	1	COG2801	X	Transposase InsO and inactivated derivatives
MEHO01219788.1		MEHO01219788.1:1-651	3.00447	-5.82172	-56.5603	4.1388e-05	0.000255082	3.1027	5.51358	9.41055	0	0	0		5	GO:0016021|GO:0005886|GO:0005509|GO:0005544|GO:0016757	C:integral component of membrane|C:plasma membrane|F:calcium ion binding|F:calcium-dependent phospholipid binding|F:transferase activity, transferring glycosyl groups	0				2	PF00168|PF08372	C2|PRT_C	0
MEHO01147588.1		MEHO01147588.1:1-874	2.99878	-5.82029	-56.5042	3.6489e-05	0.000227665	6.20539	5.51358	6.2737	0	0	0		8	GO:0005737|GO:0005634|GO:0019005|GO:0004842|GO:0031348|GO:0042177|GO:0009626|GO:0031146	C:cytoplasm|C:nucleus|C:SCF ubiquitin ligase complex|F:ubiquitin-protein transferase activity|P:negative regulation of defense response|P:negative regulation of protein catabolic process|P:plant-type hypersensitive response|P:SCF-dependent proteasomal ubiquitin-dependent protein catabolic process	0				2	PF00646|PF07734	F-box|FBA_1	0
MEHO01007336.1		MEHO01007336.1:1-3810	2.99593	-5.81951	-56.4737	3.78196e-05	0.000235	7.75674	5.51358	4.70527	0	0	0		0			0				2	PF03372|PF00078	Exo_endo_phos|RVT_1	0
MEHO01298788.1		MEHO01298788.1:1-515	2.99309	-5.81864	-56.4396	4.20924e-05	0.000258849	9.30809	5.51358	3.13685	0	0	0		0			0				0			0
MEHO01554414.1		MEHO01554414.1:1-271	2.99309	-5.81864	-56.4396	4.20924e-05	0.000258849	9.30809	5.51358	3.13685	0	0	0		0			0				0			0
MEHO01021464.1		MEHO01021464.1:1-2565	6.01479	-5.81363	-56.244	5.94419e-06	4.43772e-05	7.75674	18.3786	9.41055	0	0	0.542884		0			0				0			0
MEHO01029483.1		MEHO01029483.1:1-2232	6.03201	-5.81325	-56.2291	5.929e-06	4.42935e-05	9.30809	18.3786	7.84212	0	0.663284	0		0			0				0			0
MEHO01096817.1		MEHO01096817.1:1-1184	2.95956	-5.81003	-56.1041	5.02144e-05	0.000302766	3.1027	3.67572	10.979	0	0	0		0			0				0			0
MEHO01058009.1		MEHO01058009.1:1-1599	2.95387	-5.80908	-56.067	4.21216e-05	0.000258933	6.20539	3.67572	7.84212	0	0	0		0			0				0			0
MEHO01121258.1		MEHO01121258.1:1-1013	2.95387	-5.80908	-56.067	4.21216e-05	0.000258933	6.20539	3.67572	7.84212	0	0	0		0			0				0			0
MEHO01115430.1		MEHO01115430.1:1-1050	2.95103	-5.80831	-56.037	4.23087e-05	0.000259796	7.75674	3.67572	6.2737	0	0	0		0			0				0			0
MEHO01001283.1		MEHO01001283.1:1-6021	5.86093	-5.79472	-55.5119	7.31453e-06	5.35409e-05	4.65404	11.0272	18.8211	0	0.663284	0		2	GO:0003677|GO:0046872	F:DNA binding|F:metal ion binding	0				1	PF00642	zf-CCCH	0
MEHO01007576.1		MEHO01007576.1:1-3769	2.97044	-5.79055	-55.3516	0.00801461	0.0262167	1.55135	14.7029	1.56842	0	0	0		0			0				0			0
MEHO01009320.1		MEHO01009320.1:1-3518	5.77319	-5.78695	-55.2136	6.88683e-06	5.06772e-05	17.0648	9.1893	7.84212	0	0	0.542884		0			0				0			0
MEHO01162505.1		MEHO01162505.1:1-814	5.73869	-5.78346	-55.0802	6.85414e-06	5.04589e-05	10.8594	7.35144	15.6842	0.537017	0	0		0			0				0			0
MEHO01125505.1		MEHO01125505.1:1-987	2.88063	-5.72652	-52.9486	8.05104e-05	0.000463271	1.55135	11.0272	4.70527	0	0	0		0			0				0			0
MEHO01612400.1		MEHO01612400.1:1-232	5.5165	-5.7185	-52.6552	9.09776e-06	6.52897e-05	13.9621	9.1893	9.41055	0.537017	0	0		0			0				0			0
MEHO01126680.1		MEHO01126680.1:1-980	5.42384	-5.70718	-52.2437	1.04288e-05	7.37e-05	15.5135	5.51358	10.979	0.537017	0	0		2	GO:0005829|GO:0016491	C:cytosol|F:oxidoreductase activity	1	K08081	tropinone reductase I [EC:1.1.1.206]	ko00960; Tropane, piperidine and pyridine alkaloid biosynthesis | ko01100; Metabolic pathways | ko01110; Biosynthesis of secondary metabolites	0			1	COG1028	IQR	NAD(P)-dependent dehydrogenase, short-chain alcohol dehydrogenase family
MEHO01069221.1		MEHO01069221.1:1-1452	5.40852	-5.70199	-52.0558	1.17136e-05	8.2084e-05	10.8594	3.67572	17.2527	0	0.663284	0		0			0				0			0
MEHO01171350.1		MEHO01171350.1:1-783	2.78797	-5.69971	-51.9736	7.5962e-05	0.000441494	3.1027	7.35144	6.2737	0	0	0		0			0				0			0
MEHO01138429.1		MEHO01138429.1:1-917	2.78513	-5.69872	-51.9381	7.29452e-05	0.000425065	4.65404	7.35144	4.70527	0	0	0		0			0				0			0
[truncated: 11,152 more rows]

## Sheet: Common expressed
ID	name	locus	baseMean	log2FoldChange	FoldChange	pvalue	padj	POLENCIUDAD_REAL2	POLEN_CIUDAD_REAL_3	POLEN_CIUDAD_REAL_4	POLEN_MADRID1	POLEN_MADRID2	POLEN_MADRID3	description	#GO	GO	GO_Description	#KO	KO	KO_Definition	KO_Pathways	#Pfam	Pfam	Pfam_Description	#COG	COG	COG_Group	COG_Description
[truncated: 150 more rows]

[truncated: 6 more sheets: Overexpressed in Madrid, Overexpressed in Ciudad Real, GO, KO, Pfam, COG]
